# Supplementary material for: GSTM1 null genotype underpins recurrence of NF2 meningiomas
Source: Front Oncol. 2024 Dec 12;14:1506708. doi: 10.3389/fonc.2024.1506708 (PMC11669715; doi:10.3389/fonc.2024.1506708)
Supplement: Supplementary File 1 — Recurrent meningioma vs. Primary meningioma differently expressed genes (DEG). [file Table1.xlsx]

## Sheet: RecurrentvsPrimary_deg_all
gene_id	RF1	RM1	RM2	RM4	PF1	PF2	PF3	PF4	PF5	PF6	PF7	PM1	PM2	PM3	PM4	PM5	Recurrent	Primary	log2FoldChange	pvalue	padj	gene_name	gene_chr	gene_start	gene_end	gene_strand	gene_length	gene_biotype	gene_description	tf_family	RF1_count	RM1_count	RM2_count	RM4_count	PF1_count	PF2_count	PF3_count	PF4_count	PF5_count	PF6_count	PF7_count	PM1_count	PM2_count	PM3_count	PM4_count	PM5_count	RF1_fpkm	RM1_fpkm	RM2_fpkm
ENSG00000134184	0	0	0	0	545.757	51.6494	0	0	430.175	0	0	1217.13	35.2395	874.198	625.407	0	0	314.963	-24.3825	3.53496e-19	6.60932e-15	GSTM1	1	109687814	109709039	+	2512	protein_coding	glutathione S-transferase mu 1 [Source:HGNC Symbol;Acc:HGNC:4632]	-	0	0	0	0	583	50	0	0	449	0	0	1167	42	1038	634	0	0	0	0
ENSG00000198597	12.171	12.6389	6.60077	19.7962	158.204	32.0226	123.82	55.8082	162.872	79.3367	90.8269	56.3198	124.177	54.7427	177.56	223.321	12.8017	111.584	-3.12956	6.35538e-11	5.94133e-07	ZNF536	19	30228290	30713538	+	8631	protein_coding	zinc finger protein 536 [Source:HGNC Symbol;Acc:HGNC:29025]	zf-C2H2	9	15	8	20	169	31	98	53	170	78	95	54	148	65	180	232	0.0820045	0.0851574	0.044474
ENSG00000231412	43.2746	97.7412	79.2092	594.877	14.0418	8.26391	12.6347	8.42387	0	15.2571	23.9018	19.8162	18.4588	8.42195	11.8374	2.88777	203.775	11.9954	4.08667	5.71872e-10	3.5641e-06	AC005392.2	19	43329295	43331430	-	301	lincRNA	novel transcript	-	32	116	96	601	15	8	10	8	0	15	25	19	22	10	12	3	8.36064	18.8836	15.3032
ENSG00000258169	4.057	415.4	34.654	7166.23	161.949	3.09896	0	2.10597	0	5.08568	16.2532	0	2.51711	3.36878	0	0	1905.09	16.1982	9.19137	1.40676e-09	6.57553e-06	LINC00485	12	102809280	102824399	-	3722	lincRNA	long intergenic non-protein coding RNA 485 [Source:HGNC Symbol;Acc:HGNC:27476]	-	3	493	42	7240	173	3	0	2	0	5	17	0	3	4	0	0	0.0633871	6.49027	0.54144
ENSG00000182329	8.11399	32.8613	269.806	53.4498	5.61671	9.29689	15.1616	7.37089	1.91615	4.06855	6.69251	2.08592	2.51711	5.89536	8.87801	8.66331	91.0579	6.51359	3.82063	5.91438e-09	2.21162e-05	KIAA2012	2	202073289	202205203	+	7943	protein_coding	KIAA2012 [Source:HGNC Symbol;Acc:HGNC:51250]	-	6	39	327	54	6	9	12	7	2	4	7	2	3	7	9	9	0.059405	0.240587	1.97533
ENSG00000188092	327.264	217.39	253.305	512.722	74.8895	94.0019	140.245	71.6029	64.1909	66.1139	90.8269	59.4486	55.3764	78.3241	205.181	85.6705	327.67	90.4893	1.85744	3.71792e-08	0.000104912	GPR89B	1	147928393	147993521	+	5143	protein_coding	G protein-coupled receptor 89B [Source:HGNC Symbol;Acc:HGNC:13840]	-	242	258	307	518	80	91	111	68	67	65	95	57	66	93	208	89	3.70045	2.45808	2.86417
ENSG00000018236	12.171	8.42597	0	3.95925	115.143	22.7257	1564.17	295.889	79.52	28.4798	56.4083	56.3198	159.417	536.478	12.8238	189.63	6.13905	259.751	-5.42139	3.92783e-08	0.000104912	CNTN1	12	40692442	41072418	+	7492	protein_coding	contactin 1 [Source:HGNC Symbol;Acc:HGNC:2171]	-	9	10	0	4	123	22	1238	281	83	28	59	54	190	637	13	197	0.0944715	0.0654026	0
ENSG00000022556	12.171	3.37039	0	2.96943	14.0418	16.5278	328.502	40.0134	51.7359	201.393	81.2662	247.181	32.7224	96.8524	14.7967	24.0648	4.6277	95.7581	-4.42485	3.74672e-07	0.000875656	NLRP2	19	54953130	55001142	+	6313	protein_coding	NLR family pyrin domain containing 2 [Source:HGNC Symbol;Acc:HGNC:22948]	-	9	4	0	3	15	16	260	38	54	198	85	237	39	115	15	25	0.112115	0.0310468	0
ENSG00000157765	1.35233	21.9075	47.8556	27.7147	0.936119	0	1.26347	3.15895	2.87422	0	0.956073	1.04296	3.35614	2.52658	0	3.85036	24.7075	1.66374	3.88222	8.95866e-07	0.00186111	SLC34A2	4	25648011	25678748	+	5045	protein_coding	solute carrier family 34 member 2 [Source:HGNC Symbol;Acc:HGNC:11020]	-	1	26	58	28	1	0	1	3	3	0	1	1	4	3	0	4	0.0155882	0.252525	0.551625
ENSG00000119946	24.342	127.232	633.674	594.877	116.079	33.0556	6.31734	13.6888	25.868	6.10282	6.69251	43.8043	15.1027	26.9502	5.91868	7.70072	345.031	25.6067	3.75103	1.00368e-06	0.00187659	CNNM1	10	99329099	99394330	+	6413	protein_coding	cyclin and CBS domain divalent metal cation transport mediator 1 [Source:HGNC Symbol;Acc:HGNC:102]	-	18	151	768	601	124	32	5	13	27	6	7	42	18	32	6	8	0.220733	1.15374	5.74616
ENSG00000250312	67.6166	55.6114	52.8062	66.3174	117.015	121.893	93.4967	109.51	115.927	114.936	90.8269	116.811	98.1672	84.2195	108.509	150.164	60.5879	110.123	-0.870517	1.57015e-06	0.00266882	ZNF718	4	124480	202303	+	4921	protein_coding	zinc finger protein 718 [Source:HGNC Symbol;Acc:HGNC:26889]	-	50	66	64	67	125	118	74	104	121	113	95	112	117	100	110	156	0.799048	0.657178	0.624028
ENSG00000225791	158.223	149.982	105.612	147.482	245.263	236.554	323.448	250.61	226.105	203.427	255.271	252.396	196.334	210.549	282.124	336.907	140.325	251.582	-0.845092	2.26461e-06	0.00352846	TRAM2-AS1	6	52577307	52583993	+	2546	lincRNA	TRAM2 antisense RNA 1 (head to head) [Source:HGNC Symbol;Acc:HGNC:48663]	-	117	178	128	149	262	229	256	238	236	200	267	242	234	250	286	350	3.61396	3.42574	2.41229
ENSG00000206052	13.5233	8.42597	4.95058	0	223.732	24.7917	188.257	77.9208	93.8911	0	113.773	266.997	61.2496	113.696	14.7967	94.3338	6.72497	106.12	-3.99718	4.0052e-06	0.0057604	DOK6	18	69401055	69849087	+	9387	protein_coding	docking protein 6 [Source:HGNC Symbol;Acc:HGNC:28301]	-	10	10	6	0	239	24	149	74	98	0	119	256	73	135	15	98	0.0837779	0.0521994	0.0306692
ENSG00000185664	32.456	415.4	92.4108	490.946	73.0173	50.6164	35.3771	47.3843	66.107	60.0111	17.2093	60.4916	61.2496	14.3173	39.4578	61.6058	257.803	48.9037	2.39925	4.94353e-06	0.00660209	PMEL	12	55954105	55973317	-	3901	protein_coding	premelanosome protein [Source:HGNC Symbol;Acc:HGNC:10880]	-	24	493	112	496	78	49	28	45	69	59	18	58	73	17	40	64	0.483828	6.19246	1.37759
ENSG00000214595	2.70466	34.5465	9.07606	485.008	8.42507	8.26391	1.26347	14.7418	21.0776	4.06855	0.956073	17.7303	7.55133	5.89536	8.87801	6.73813	132.834	8.79913	3.91535	5.63407e-06	0.00702268	EML6	2	54723499	54972025	+	14426	protein_coding	echinoderm microtubule associated protein like 6 [Source:HGNC Symbol;Acc:HGNC:35412]	-	2	41	11	490	9	8	1	14	22	4	1	17	9	7	9	7	0.0109029	0.139261	0.0365868
ENSG00000169213	12.171	97.7412	193.898	3.95925	7.48895	14.4618	2.52694	3.15895	6.70651	3.05141	15.2972	0	3.35614	0.842195	1.97289	10.5885	76.9423	5.78762	3.73413	7.19442e-06	0.00840713	RAB3B	1	51907956	51990764	-	12844	protein_coding	RAB3B, member RAS oncogene family [Source:HGNC Symbol;Acc:HGNC:9778]	-	9	116	235	4	8	14	2	3	7	3	16	0	4	1	2	11	0.0551059	0.442538	0.8779
ENSG00000130592	178.508	137.343	80.8594	194.003	393.17	325.391	157.934	645.479	516.401	891.012	691.241	469.331	1146.12	533.952	526.762	186.743	147.678	540.295	-1.87312	8.01575e-06	0.00881591	LSP1	11	1852970	1892267	+	5399	protein_coding	lymphocyte specific protein 1 [Source:HGNC Symbol;Acc:HGNC:6707]	-	132	163	98	196	420	315	125	613	539	876	723	450	1366	634	534	194	1.92272	1.47934	0.870944
ENSG00000198807	0	0	0	0	28.0836	4.13195	2.52694	0	12.4549	2.03427	52.584	28.1599	19.2978	1.68439	2.95934	8.66331	0	13.5484	-6.23086	1.02377e-05	0.0105402	PAX9	14	36657568	36679715	+	6035	protein_coding	paired box 9 [Source:HGNC Symbol;Acc:HGNC:8623]	PAX	0	0	0	0	30	4	2	0	13	2	55	27	23	2	3	9	0	0	0
ENSG00000109738	0	0	0	0	1.87224	0	12.6347	71.6029	13.413	2.03427	14.3411	6.25775	17.6198	0.842195	4.93223	27.9151	0	14.4554	-6.32079	1.0711e-05	0.0105402	GLRB	4	157076057	157172090	+	3459	protein_coding	glycine receptor beta [Source:HGNC Symbol;Acc:HGNC:4329]	-	0	0	0	0	2	0	10	68	14	2	15	6	21	1	5	29	0	0	0
ENSG00000274370	20.285	15.1667	9.90115	8.9083	115.143	75.4081	31.5867	5.26492	223.231	66.1139	28.6822	179.389	83.9036	80.8507	407.402	46.2043	13.5653	111.932	-3.05244	1.17488e-05	0.0109833	AC130371.2	17	83098377	83098987	+	611	lincRNA	novel transcript	-	15	18	12	9	123	73	25	5	233	65	30	172	100	96	413	48	1.93066	1.44352	0.942361
ENSG00000134775	1.35233	0	0	0	5.61671	4.13195	37.9041	1.05298	21.0776	102.731	3.82429	5.21479	23.493	1.68439	143.035	0	0.338083	29.1471	-6.61196	1.58865e-05	0.0141443	FHOD3	18	36297714	36780055	+	7965	protein_coding	formin homology 2 domain containing 3 [Source:HGNC Symbol;Acc:HGNC:26178]	-	1	0	0	0	6	4	30	1	22	101	4	5	28	2	145	0	0.00987348	0	0
ENSG00000203805	47.3316	377.483	66.0077	314.76	85.1868	30.9896	10.1077	17.9007	19.1615	8.13709	4.78036	19.8162	16.7807	54.7427	0.986446	25.9899	201.396	24.5483	3.03433	2.07723e-05	0.0172639	PLPP4	10	120456954	120589855	+	1785	protein_coding	phospholipid phosphatase 4 [Source:HGNC Symbol;Acc:HGNC:23531]	-	35	448	80	318	91	30	8	17	20	8	5	19	20	65	1	27	1.54201	12.2979	2.15045
ENSG00000273297	82.4922	98.5838	141.091	142.533	29.0197	53.7154	35.3771	64.232	87.1846	34.5827	40.1551	39.6324	73.8352	35.3722	44.3901	50.0547	116.175	48.9626	1.24764	2.16537e-05	0.0172639	AC009275.1	7	134416290	134432453	-	1205	lincRNA	uncharacterized LOC105375519 [Source:NCBI gene;Acc:105375519]	-	61	117	171	144	31	52	28	61	91	34	42	38	88	42	45	52	3.98106	4.75764	6.80905
ENSG00000065308	1098.09	985.838	953.811	978.923	1698.12	1890.37	1931.84	1890.11	1685.25	2446.21	816.486	1937.82	2064.03	1804.82	2390.16	1849.14	1004.17	1867.03	-0.894959	2.21604e-05	0.0172639	TRAM2	6	52497402	52576915	-	6908	protein_coding	translocation associated membrane protein 2 [Source:HGNC Symbol;Acc:HGNC:16855]	-	812	1170	1156	989	1814	1830	1529	1795	1759	2405	854	1858	2460	2143	2423	1921	9.244	8.29901	8.0294
ENSG00000267034	35.1606	126.389	64.3575	306.841	15.914	45.4515	2.52694	18.9537	0.958073	14.2399	2.86822	19.8162	34.4005	29.4768	3.94578	4.81295	133.187	16.1137	3.04456	3.25494e-05	0.0240874	AC010980.2	2	222317242	222318653	-	1412	lincRNA	novel transcript	-	26	150	78	310	17	44	2	18	1	14	3	19	41	35	4	5	1.44809	5.20534	2.65056
ENSG00000122966	25.6943	654.697	847.374	420.67	57.1032	63.0123	79.5985	64.232	206.944	50.8568	43.0233	43.8043	130.051	32.0034	53.2681	211.77	487.109	86.3055	2.49714	3.34959e-05	0.0240874	CIT	12	119685790	119877291	-	13230	protein_coding	citron rho-interacting serine/threonine kinase [Source:HGNC Symbol;Acc:HGNC:1985]	-	19	777	1027	425	61	61	63	61	216	50	45	42	155	38	54	220	0.112941	2.87775	3.72467
ENSG00000237732	63.5596	189.584	154.293	315.75	29.0197	81.6061	6.31734	32.6425	10.5388	15.2571	2.86822	35.4606	38.5957	25.2658	4.93223	0.96259	180.797	23.6222	2.93612	3.68949e-05	0.0247536	AC010980.1	2	222318275	222352989	+	2567	transcribed_unprocessed_pseudogene	uncharacterized LOC440934 [Source:NCBI gene;Acc:440934]	-	47	225	187	319	31	79	5	31	11	15	3	34	46	30	5	1	1.43989	4.29486	3.49537
ENSG00000109736	732.964	1027.97	569.316	594.877	868.718	1277.81	1346.86	1706.89	1576.03	1880.69	1339.46	1320.39	1141.93	1414.89	986.446	1259.07	731.281	1343.26	-0.876996	3.70702e-05	0.0247536	MFSD10	4	2930561	2934859	-	3159	protein_coding	major facilitator superfamily domain containing 10 [Source:HGNC Symbol;Acc:HGNC:16894]	-	542	1220	690	601	928	1237	1066	1621	1645	1849	1401	1266	1361	1680	1000	1308	13.4929	18.9236	10.4804
ENSG00000117472	14.8757	69.9355	221.126	32.6638	9.36119	10.3299	30.3232	7.37089	31.6164	3.05141	6.69251	16.6873	13.4246	5.89536	23.6747	23.1022	84.6502	15.1275	2.49269	5.35993e-05	0.0323434	TSPAN1	1	46175073	46185958	+	2366	protein_coding	tetraspanin 1 [Source:HGNC Symbol;Acc:HGNC:20657]	-	11	83	268	33	10	10	24	7	33	3	7	16	16	7	24	24	0.365623	1.71892	5.43497
ENSG00000111249	4.057	21.9075	267.331	660.204	8.42507	30.9896	40.431	8.42387	20.1195	0	1.91215	6.25775	36.9176	5.05317	13.8102	0	238.375	14.3617	4.05531	5.36338e-05	0.0323434	CUX2	12	111034024	111350554	+	7648	protein_coding	cut like homeobox 2 [Source:HGNC Symbol;Acc:HGNC:19347]	CUT	3	26	324	667	9	30	32	8	21	0	2	6	44	6	14	0	0.0308482	0.166578	2.03271
ENSG00000197181	0	0	0	0	0	1.03299	5.05387	262.193	21.0776	2.03427	1.91215	1.04296	7.55133	1.68439	115.414	35.6158	0	37.8844	-6.49564	5.51179e-05	0.0323434	PIWIL2	8	22275297	22357563	+	5751	protein_coding	piwi like RNA-mediated gene silencing 2 [Source:HGNC Symbol;Acc:HGNC:17644]	-	0	0	0	0	0	1	4	249	22	2	2	1	9	2	117	37	0	0	0
ENSG00000123838	0	36.2317	14.8517	47.5109	0.936119	0	0	2.10597	2.87422	0	0.956073	0	0	2.52658	0.986446	5.77554	24.6486	1.34675	4.18027	5.53558e-05	0.0323434	C4BPA	1	207104262	207144972	+	2441	protein_coding	complement component 4 binding protein alpha [Source:HGNC Symbol;Acc:HGNC:1325]	-	0	43	18	48	1	0	0	2	3	0	1	0	0	3	1	6	0	0.863164	0.35382
ENSG00000114948	292.104	2396.34	2872.16	2340.9	1203.85	189.037	156.67	369.597	551.85	75.2681	218.941	157.487	106.558	40.4254	416.28	297.44	1975.38	315.284	2.64745	6.12887e-05	0.0335341	ADAM23	2	206443539	206621130	+	6421	protein_coding	ADAM metallopeptidase domain 23 [Source:HGNC Symbol;Acc:HGNC:202]	-	216	2844	3481	2365	1286	183	124	351	576	74	229	151	127	48	422	309	2.6455	21.703	26.0123
ENSG00000169174	0	1.68519	5.77567	1.97962	3.74447	19.6268	8.84428	86.3447	86.2265	211.564	7.64858	13.5585	0	51.3739	13.8102	52.9425	2.36012	46.3071	-4.24851	6.19936e-05	0.0335341	PCSK9	1	55039548	55064852	+	4981	protein_coding	proprotein convertase subtilisin/kexin type 9 [Source:HGNC Symbol;Acc:HGNC:20001]	-	0	2	7	2	4	19	7	82	90	208	8	13	0	61	14	55	0	0.0196746	0.0674309
ENSG00000179542	9.46632	2.52779	0	2.96943	16.8501	23.7587	13.8982	23.1657	2.87422	26.4456	7.64858	34.4176	34.4005	16.0017	30.5798	18.2892	3.74089	20.6942	-2.58375	6.52953e-05	0.0335341	SLITRK4	X	143622790	143635777	-	8914	protein_coding	SLIT and NTRK like family member 4 [Source:HGNC Symbol;Acc:HGNC:23502]	-	7	3	0	3	18	23	11	22	3	26	8	33	41	19	31	19	0.0617563	0.0164908	0
ENSG00000213676	1180.59	652.17	806.119	729.491	1090.58	1671.38	1296.32	1437.32	1378.67	1349.74	1380.57	1302.66	1050.47	1158.02	1464.87	1367.84	842.091	1329.04	-0.660183	6.62468e-05	0.0335341	ATF6B	6	32115264	32128253	-	3629	protein_coding	activating transcription factor 6 beta [Source:HGNC Symbol;Acc:HGNC:2349]	TF_bZIP	873	774	977	737	1165	1618	1026	1365	1439	1327	1444	1249	1252	1375	1485	1421	18.9184	10.4507	12.9177
ENSG00000196422	315.093	390.122	392.746	338.515	502.696	436.954	699.962	541.234	607.418	478.054	485.685	522.522	495.031	530.583	544.518	725.793	359.119	547.538	-0.605851	6.81154e-05	0.0335341	PPP1R26	9	135479079	135488893	+	5276	protein_coding	protein phosphatase 1 regulatory subunit 26 [Source:HGNC Symbol;Acc:HGNC:29089]	-	233	463	476	342	537	423	554	514	634	470	508	501	590	630	552	754	3.47302	4.3	4.32892
ENSG00000142611	1.35233	0	3.30038	1.97962	58.0394	22.7257	154.143	2.10597	10.5388	9.15423	2.86822	60.4916	26.0101	6.73756	12.8238	2.88777	1.65808	30.7105	-4.19752	6.81552e-05	0.0335341	PRDM16	1	3069168	3438621	+	9767	protein_coding	PR/SET domain 16 [Source:HGNC Symbol;Acc:HGNC:14000]	zf-C2H2	1	0	4	2	62	22	122	2	11	9	3	58	31	8	13	3	0.00805184	0	0.0196506
ENSG00000151948	32.456	101.954	34.654	44.5415	386.617	99.1669	232.478	62.1261	72.8135	161.725	225.633	129.327	210.598	161.701	148.953	176.154	53.4014	172.274	-1.68443	7.35266e-05	0.0352494	GLT1D1	12	128853427	128984968	+	3478	protein_coding	glycosyltransferase 1 domain containing 1 [Source:HGNC Symbol;Acc:HGNC:26483]	-	24	121	42	45	413	96	184	59	76	159	236	124	251	192	151	183	0.542672	1.7047	0.579425
ENSG00000261888	37.8653	51.3984	53.6312	27.7147	161.949	110.53	41.6945	15.7948	1056.75	387.529	74.5737	382.766	234.091	206.338	2200.76	107.81	42.6524	415.049	-3.28169	8.29795e-05	0.0381394	AC144831.1	17	83104255	83106910	+	2656	lincRNA	novel transcript	-	28	61	65	28	173	107	33	15	1103	381	78	367	279	245	2231	112	0.82906	1.12537	1.17426
ENSG00000184160	2.70466	13.4815	3.30038	5.93887	17.7863	13.4288	59.383	35.8015	65.1489	32.5484	32.5065	10.4296	35.2395	17.6861	22.6883	13.4763	6.35637	29.6769	-2.18836	8.36345e-05	0.0381394	ADRA2C	4	3766348	3768526	+	2179	protein_coding	adrenoceptor alpha 2C [Source:HGNC Symbol;Acc:HGNC:283]	-	2	16	4	6	19	13	47	34	68	32	34	10	42	21	23	14	0.072182	0.359795	0.0880806
ENSG00000258998	50.0363	16.0093	0	8.9083	0.936119	1.03299	0	0	2.87422	3.05141	0	1.04296	0	0	0.986446	0	18.7385	0.827012	4.49696	9.19872e-05	0.0409496	LINC02302	14	44763157	44782829	-	2904	lincRNA	long intergenic non-protein coding RNA 2302 [Source:HGNC Symbol;Acc:HGNC:53221]	-	37	19	0	9	1	1	0	0	3	3	0	1	0	0	1	0	1.00199	0.32059	0
ENSG00000154118	12.171	7.58337	13.2015	0	541.077	26.8577	348.717	9.47686	1.91615	133.245	34.4186	35.4606	182.91	34.53	82.8615	11.5511	8.23897	120.252	-3.86961	9.96175e-05	0.0414387	JPH3	16	87601835	87698156	+	5941	protein_coding	junctophilin 3 [Source:HGNC Symbol;Acc:HGNC:14203]	-	9	9	16	0	578	26	276	9	2	131	36	34	218	41	84	12	0.119135	0.0742293	0.129222
ENSG00000108819	1175.18	1595.04	1566.03	1049.2	1841.35	1692.03	2272.98	2383.96	1617.23	1871.53	1987.68	1951.38	2019.56	2005.27	1900.88	2200.48	1346.36	1978.69	-0.554474	0.000100277	0.0414387	PPP1R9B	17	50133735	50150630	-	4298	protein_coding	protein phosphatase 1 regulatory subunit 9B [Source:HGNC Symbol;Acc:HGNC:9298]	-	869	1893	1898	1060	1967	1638	1799	2264	1688	1840	2079	1871	2407	2381	1927	2286	15.9005	21.5813	21.1888
ENSG00000140284	9.46632	58.9818	9.90115	226.667	12.1695	10.3299	17.6886	6.31791	6.70651	7.11996	0.956073	0	6.71229	26.108	3.94578	1.92518	76.254	8.33164	3.19455	0.000101574	0.0414387	SLC27A2	15	50182196	50236395	+	2802	protein_coding	solute carrier family 27 member 2 [Source:HGNC Symbol;Acc:HGNC:10996]	-	7	70	12	229	13	10	14	6	7	7	1	0	8	31	4	2	0.196465	1.22412	0.20549
ENSG00000156504	454.384	425.511	537.963	845.299	397.85	386.338	308.286	316.948	324.787	341.758	421.628	361.907	383.44	346.142	355.121	331.131	565.789	356.278	0.667217	0.000102117	0.0414387	FAM122B	X	134769566	134797232	-	4404	protein_coding	family with sequence similarity 122B [Source:HGNC Symbol;Acc:HGNC:30490]	-	336	505	652	854	425	374	244	301	339	336	441	347	457	411	360	344	5.99996	5.61871	7.10359
ENSG00000119125	0	0	0	0	0.936119	1.03299	10.1077	1.05298	13.413	1.01714	0	5.21479	59.5716	5.89536	14.7967	8.66331	0	10.1418	-5.81575	0.000104167	0.0414387	GDA	9	72114595	72257193	+	7904	protein_coding	guanine deaminase [Source:HGNC Symbol;Acc:HGNC:4212]	-	0	0	0	0	1	1	8	1	14	1	0	5	71	7	15	9	0	0	0
ENSG00000234883	20.285	21.9075	40.4297	18.8064	1.87224	13.4288	5.05387	4.21194	3.83229	5.08568	17.2093	4.17183	10.9075	5.05317	2.95934	6.73813	25.3572	6.71034	1.91913	0.00011254	0.0417695	MIR155HG	21	25561909	25575168	+	1600	lincRNA	MIR155 host gene [Source:HGNC Symbol;Acc:HGNC:35460]	-	15	26	49	19	2	13	4	4	4	5	18	4	13	6	3	7	0.737271	0.796243	1.46945
ENSG00000075142	1783.73	995.106	1265.7	1608.44	944.544	994.768	970.344	1102.47	673.525	733.356	1001.96	799.949	998.453	813.56	812.832	781.623	1413.24	885.616	0.673449	0.000112694	0.0417695	SRI	7	88205118	88226993	-	4237	protein_coding	sorcin [Source:HGNC Symbol;Acc:HGNC:11292]	-	1319	1181	1534	1625	1009	963	768	1047	703	721	1048	767	1190	966	824	812	24.4818	13.6579	17.3718
ENSG00000112200	317.798	206.436	188.947	252.402	430.615	391.503	506.651	354.856	297.961	454.66	334.625	394.238	370.854	373.092	421.212	301.291	241.396	385.963	-0.6819	0.000113431	0.0417695	ZNF451	6	57086844	57170307	+	16416	protein_coding	zinc finger protein 451 [Source:HGNC Symbol;Acc:HGNC:21091]	-	235	245	229	255	460	379	401	337	311	447	350	378	442	443	427	313	1.12579	0.731293	0.669338
ENSG00000132819	135.233	173.575	99.0115	93.0423	161.012	193.169	259.011	387.498	422.51	524.843	220.853	289.942	406.094	329.298	299.88	133.8	125.215	302.326	-1.27192	0.000113935	0.0417695	RBM38	20	57391407	57409333	+	2686	protein_coding	RNA binding motif protein 38 [Source:HGNC Symbol;Acc:HGNC:15818]	-	100	206	120	94	172	187	205	368	441	516	231	278	484	391	304	139	2.92786	3.75797	2.14364
ENSG00000156466	0	0	0	0	2.80836	0	3.79041	41.0664	15.3292	0	15.2972	3.12888	2.51711	16.8439	2.95934	162.678	0	22.2015	-5.63346	0.000116364	0.0418397	GDF6	8	96142330	96160792	-	3701	protein_coding	growth differentiation factor 6 [Source:HGNC Symbol;Acc:HGNC:4221]	-	0	0	0	0	3	0	3	39	16	0	16	3	3	20	3	169	0	0	0
ENSG00000168556	434.099	298.279	418.324	245.473	233.094	238.62	183.203	248.504	241.434	213.599	165.401	236.752	167.807	191.178	222.937	245.461	349.044	215.666	0.693235	0.000121179	0.0427488	ING2	4	183504994	183511096	+	1426	protein_coding	inhibitor of growth family member 2 [Source:HGNC Symbol;Acc:HGNC:6063]	-	321	354	507	248	249	231	145	236	252	210	173	227	200	227	226	255	17.7028	12.164	17.0595
ENSG00000163873	0	0	0	0	22.4668	16.5278	37.9041	0	30.6583	4.06855	0	1.04296	24.332	3.36878	0	3.85036	0	12.0183	-6.05404	0.00013658	0.0463982	GRIK3	1	36795527	37034129	-	10111	protein_coding	glutamate ionotropic receptor kainate type subunit 3 [Source:HGNC Symbol;Acc:HGNC:4581]	-	0	0	0	0	24	16	30	0	32	4	0	1	29	4	0	4	0	0	0
ENSG00000112242	224.487	166.834	137.791	215.779	250.88	302.666	328.502	293.783	261.554	211.564	315.504	280.556	260.94	263.607	294.947	310.917	186.223	281.285	-0.60121	0.000136788	0.0463982	E2F3	6	20401906	20493715	+	5164	protein_coding	E2F transcription factor 3 [Source:HGNC Symbol;Acc:HGNC:3115]	E2F	166	198	167	218	268	293	260	279	273	208	330	269	311	313	299	323	2.52801	1.87876	1.5517
ENSG00000060982	404.347	1820.85	11053.8	222.708	400.659	164.245	1403.71	1215.14	245.267	655.036	171.137	360.864	260.101	201.285	417.267	154.014	3375.43	470.728	2.84245	0.000141033	0.0463982	BCAT1	12	24810022	24949459	-	11775	protein_coding	branched chain amino acid transaminase 1 [Source:HGNC Symbol;Acc:HGNC:976]	-	299	2161	13397	225	428	159	1111	1154	256	644	179	346	310	239	423	160	1.99695	8.99262	54.5914
ENSG00000221946	5.40933	347.15	38.7795	148.472	5.61671	2.06598	3.79041	25.2716	3.83229	3.05141	34.4186	1.04296	35.2395	2.52658	0	0.96259	134.953	9.81822	3.77792	0.00014145	0.0463982	FXYD7	19	35143250	35154301	+	1795	protein_coding	FXYD domain containing ion transport regulator 7 [Source:HGNC Symbol;Acc:HGNC:4034]	-	4	412	47	150	6	2	3	24	4	3	36	1	42	3	0	1	0.175247	11.2467	1.25635
ENSG00000144847	6.76166	357.261	117.164	725.532	39.317	55.7814	13.8982	136.888	15.3292	28.4798	34.4186	4.17183	8.39036	11.7907	7.89157	72.1943	301.679	35.7126	3.07952	0.000148744	0.0477007	IGSF11	3	118900557	119146068	-	4899	protein_coding	immunoglobulin superfamily member 11 [Source:HGNC Symbol;Acc:HGNC:16669]	-	5	424	142	733	42	54	11	130	16	28	36	4	10	14	8	75	0.0802636	4.24083	1.39078
ENSG00000078328	0	0	0	0	0.936119	4.13195	3.79041	10.5298	46.9456	0	46.8476	0	94.8111	4.21097	0	0.96259	0	17.7638	-6.6216	0.000152277	0.0477007	RBFOX1	16	5239802	7713338	+	10121	protein_coding	RNA binding fox-1 homolog 1 [Source:HGNC Symbol;Acc:HGNC:18222]	-	0	0	0	0	1	4	3	10	49	0	49	0	113	5	0	1	0	0	0
ENSG00000069482	248.829	6.74077	279.708	27.7147	6.55283	34.0886	3.79041	13.6888	22.0357	4.06855	54.4961	42.7613	3.35614	9.26414	5.91868	9.6259	140.748	17.4706	3.00962	0.000155438	0.0477007	GAL	11	68683779	68691175	+	1300	protein_coding	galanin and GMAP prepropeptide [Source:HGNC Symbol;Acc:HGNC:4114]	-	184	8	339	28	7	33	3	13	23	4	57	41	4	11	6	10	11.1309	0.301536	12.5122
ENSG00000074410	622.073	1440.84	216.175	484.018	24.3391	440.053	68.2273	184.272	10.5388	14.2399	71.7055	7.30071	109.914	43.7941	40.4443	33.6907	690.776	87.3766	2.98331	0.000155626	0.0477007	CA12	15	63321378	63382161	-	7313	protein_coding	carbonic anhydrase 12 [Source:HGNC Symbol;Acc:HGNC:1371]	-	460	1710	262	489	26	426	54	175	11	14	75	7	131	52	41	35	4.94673	11.4576	1.71903
ENSG00000221866	294.808	10241.8	2004.98	10899.8	1095.26	599.133	458.639	2090.17	2986.31	1177.84	167.313	812.465	601.589	859.039	287.056	803.763	5860.34	994.882	2.5584	0.000166403	0.0496351	PLXNA4	7	132123332	132648688	-	16372	protein_coding	plexin A4 [Source:HGNC Symbol;Acc:HGNC:9102]	-	218	12155	2430	11012	1170	580	363	1985	3117	1158	175	779	717	1020	291	835	1.04715	36.3786	7.12167
ENSG00000242265	0	8.42597	0	1.97962	53.3588	12.3959	3.79041	48.4373	42.1552	8.13709	16.2532	2.08592	56.2154	10.1063	90.753	17.3266	2.6014	30.0846	-3.48318	0.000167247	0.0496351	PEG10	7	94656325	94669695	+	6689	protein_coding	paternally expressed 10 [Source:HGNC Symbol;Acc:HGNC:14005]	-	0	10	0	2	57	12	3	46	44	8	17	2	67	12	92	18	0	0.073254	0
ENSG00000186897	1.35233	16.0093	117.989	5.93887	0.936119	6.19793	3.79041	1.05298	5.74844	2.03427	0	0	0	5.89536	2.95934	0	35.3223	2.38457	3.89632	0.000172203	0.0503076	C1QL4	12	49332411	49337188	-	2071	protein_coding	complement C1q like 4 [Source:HGNC Symbol;Acc:HGNC:31416]	-	1	19	143	6	1	6	3	1	6	2	0	0	0	7	3	0	0.0379731	0.449538	3.31309
ENSG00000250120	44.627	51.3984	58.5818	24.7453	871.527	30.9896	409.364	793.95	384.187	130.194	6.69251	42.7613	311.282	47.1629	490.264	815.314	44.8381	361.141	-3.0091	0.000175689	0.0505362	PCDHA10	5	140855883	141012344	+	15224	protein_coding	protocadherin alpha 10 [Source:HGNC Symbol;Acc:HGNC:8664]	-	33	61	71	25	931	30	324	754	401	128	7	41	371	56	497	847	0.170467	0.196333	0.223773
ENSG00000204469	5017.15	3393.14	3224.48	2418.11	3901.74	7142.08	8467.77	6795.96	7266.02	5850.57	6666.7	5811.36	3763.92	6804.09	6468.13	7035.57	3513.22	6331.16	-0.849876	0.000183304	0.0519278	PRRC2A	6	31620720	31637771	+	9115	protein_coding	proline rich coiled-coil 2A [Source:HGNC Symbol;Acc:HGNC:13918]	-	3710	4027	3908	2443	4168	6914	6702	6454	7584	5752	6973	5572	4486	8079	6557	7309	32.0091	21.648	20.5719
ENSG00000236675	91.9586	99.4264	86.6351	40.5823	54.2949	28.9237	27.7963	42.1194	40.2391	44.754	41.1111	32.3317	38.5957	59.7958	27.6205	31.7655	79.6506	39.1123	1.02124	0.000190841	0.0532561	MTX1P1	1	155230975	155234325	+	838	unprocessed_pseudogene	metaxin 1 pseudogene 1 [Source:HGNC Symbol;Acc:HGNC:7505]	-	68	118	105	41	58	28	22	40	42	44	43	31	46	71	28	33	6.38147	6.8997	6.01205
ENSG00000186493	0	3.37039	0.825096	0	2.80836	36.1546	231.215	11.5828	2.87422	19.3256	19.1215	16.6873	4.19518	1.68439	5.91868	131.875	1.04887	40.2869	-4.27559	0.000200345	0.055086	C5orf38	5	2752131	2755397	+	1925	protein_coding	chromosome 5 open reading frame 38 [Source:HGNC Symbol;Acc:HGNC:24226]	-	0	4	1	0	3	35	183	11	3	19	20	16	5	2	6	137	0	0.101817	0.0249257
ENSG00000260412	98.7202	212.334	134.491	140.553	64.5922	48.5505	32.8502	76.8679	82.3943	11.1885	22.9457	63.6205	41.1128	48.8473	72.997	15.4014	146.525	48.4473	1.5979	0.000205476	0.055678	AL353746.1	9	27937617	27944497	-	6881	sense_overlapping	novel transcript, overlapping LINGO2	-	73	252	163	142	69	47	26	73	86	11	24	61	49	58	74	16	0.83431	1.79449	1.13662
ENSG00000104783	13.5233	6.74077	7.42586	9.89811	62.72	39.2536	7.58081	82.1328	17.2453	116.971	67.8812	44.8472	67.9619	18.5283	34.5256	4.81295	9.39702	47.0384	-2.33902	0.000215256	0.0574949	KCNN4	19	43766533	43781261	-	3408	protein_coding	potassium calcium-activated channel subfamily N member 4 [Source:HGNC Symbol;Acc:HGNC:6293]	-	10	8	9	10	67	38	6	78	18	115	71	43	81	22	35	5	0.230758	0.115023	0.126713
ENSG00000184254	22.9896	8.42597	4.12548	0	46.8059	23.7587	15.1616	20.0067	94.8492	29.497	205.556	26.074	26.8492	40.4254	120.346	37.541	8.88527	57.2392	-2.72205	0.00021875	0.0576051	ALDH1A3	15	100877714	100916626	+	5772	protein_coding	aldehyde dehydrogenase 1 family member A3 [Source:HGNC Symbol;Acc:HGNC:409]	-	17	10	5	0	50	23	12	19	99	29	215	25	32	48	122	39	0.231621	0.0848919	0.0415644
ENSG00000198074	79.7876	25.2779	119.639	7.91849	2.80836	12.3959	5.05387	8.42387	0.958073	0	6.69251	23.988	0	4.21097	0.986446	11.5511	58.1557	6.42242	3.18426	0.000230387	0.059666	AKR1B10	7	134527592	134541408	+	1744	protein_coding	aldo-keto reductase family 1 member B10 [Source:HGNC Symbol;Acc:HGNC:382]	-	59	30	145	8	3	12	4	8	1	0	7	23	0	5	1	12	2.66049	0.842883	3.98932
ENSG00000222035	6.76166	15.1667	141.091	13.8574	6.55283	6.19793	15.1616	8.42387	4.79036	0	8.60466	7.30071	0	2.52658	1.97289	6.73813	44.2193	5.68913	2.97713	0.000232958	0.059666	AC079354.1	2	202113626	202117058	-	3093	antisense	novel transcript	-	5	18	171	14	7	6	12	8	5	0	9	7	0	3	2	7	0.127129	0.285158	2.65273
ENSG00000284747	6.76166	13.4815	52.8062	13.8574	0.936119	5.16494	5.05387	4.21194	11.4969	6.10282	5.73644	8.34367	3.35614	3.36878	1.97289	4.81295	21.7267	5.04645	2.12724	0.000236562	0.0597704	AL034417.4	1	7991134	8005312	+	4116	antisense	novel transcript, antisense to ERRFI1	-	5	16	64	14	1	5	4	4	12	6	6	8	4	4	2	5	0.0955324	0.190475	0.746074
ENSG00000229931	1.35233	0	1.65019	6.92868	8.42507	11.3629	15.1616	6.31791	13.413	11.1885	21.9897	7.30071	5.87325	14.3173	10.8509	18.2892	2.4828	12.0408	-2.29718	0.00024065	0.0599924	AL137003.1	6	16761138	16762652	+	698	antisense	uncharacterized LOC101928433 [Source:NCBI gene;Acc:101928433]	-	1	0	2	7	9	11	12	6	14	11	23	7	7	17	11	19	0.112668	0	0.137484
ENSG00000205269	208.259	111.223	82.5096	203.901	263.049	292.336	289.334	261.14	210.776	276.661	203.644	244.052	292.824	267.818	257.462	269.525	151.473	260.718	-0.792009	0.00024907	0.0608909	TMEM170B	6	11538278	11583524	+	8362	protein_coding	transmembrane protein 170B [Source:HGNC Symbol;Acc:HGNC:34244]	-	154	132	100	206	281	283	229	248	220	272	213	234	349	318	261	280	1.44833	0.773493	0.573809
ENSG00000145721	21.6373	679.975	205.449	1712.37	89.8674	10.3299	73.2812	106.351	290.296	91.5423	21.9897	39.6324	204.725	101.906	18.7425	24.0648	654.859	89.394	2.87256	0.000250768	0.0608909	LIX1	5	97091867	97142872	-	4115	protein_coding	limb and CNS expressed 1 [Source:HGNC Symbol;Acc:HGNC:18581]	-	16	807	249	1730	96	10	58	101	303	90	23	38	244	121	19	25	0.305778	9.6094	2.9034
ENSG00000124608	371.891	169.362	174.92	113.828	363.214	388.404	468.747	431.724	320.954	340.741	438.837	444.3	247.516	443.837	440.941	385.999	207.5	392.934	-0.927118	0.000256471	0.0611817	AARS2	6	44299654	44313326	-	4298	protein_coding	alanyl-tRNA synthetase 2, mitochondrial [Source:HGNC Symbol;Acc:HGNC:21022]	-	275	201	212	115	388	376	371	410	335	335	459	426	295	527	447	401	5.03179	2.29151	2.36672
ENSG00000171368	25.6943	12.6389	8.25096	6.92868	22.4668	28.9237	96.0236	60.0201	155.208	17.2913	27.7261	36.5035	251.711	59.7958	61.1597	18.2892	13.3782	69.5932	-2.39698	0.00025851	0.0611817	TPPP	5	659862	693395	-	6022	protein_coding	tubulin polymerization promoting protein [Source:HGNC Symbol;Acc:HGNC:24164]	-	19	15	10	7	24	28	76	57	162	17	29	35	300	71	62	19	0.248124	0.122051	0.0796777
ENSG00000215595	1.35233	13.4815	7.42586	70.2766	0	1.03299	2.52694	10.5298	1.91615	3.05141	1.91215	1.04296	0.839036	2.52658	4.93223	3.85036	23.1341	2.84672	3.03485	0.000264005	0.0617012	C20orf202	20	1203454	1208274	+	1604	protein_coding	chromosome 20 open reading frame 202 [Source:HGNC Symbol;Acc:HGNC:37254]	-	1	16	9	71	0	1	2	10	2	3	2	1	1	3	5	4	0.0490289	0.488774	0.269225
ENSG00000157087	1.35233	4.21298	0	3.95925	1.87224	13.4288	80.862	88.4507	18.2034	7.11996	1.91215	11.4725	157.739	41.2675	0.986446	11.5511	2.38114	36.2388	-3.9203	0.000275005	0.0630876	ATP2B2	3	10324023	10708007	-	10331	protein_coding	ATPase plasma membrane Ca2+ transporting 2 [Source:HGNC Symbol;Acc:HGNC:815]	-	1	5	0	4	2	13	64	84	19	7	2	11	188	49	1	12	0.00761226	0.0237148	0
ENSG00000106018	1.35233	5.89818	0.825096	0	4.68059	12.3959	13.8982	14.7418	52.694	1.01714	12.4289	3.12888	13.4246	81.6929	39.4578	18.2892	2.0189	22.3208	-3.43261	0.000276685	0.0630876	VIPR2	7	159028175	159144957	-	5222	protein_coding	vasoactive intestinal peptide receptor 2 [Source:HGNC Symbol;Acc:HGNC:12695]	-	1	7	1	0	5	12	11	14	55	1	13	3	16	97	40	19	0.0150598	0.0656831	0.00918841
ENSG00000256612	1.35233	0	0	0	9.36119	4.13195	37.9041	9.47686	2.87422	0	22.9457	6.25775	3.35614	0.842195	3.94578	5.77554	0.338083	8.90595	-4.8906	0.000291111	0.064811	CYP2B7P	19	40924219	40950660	+	4064	transcribed_unprocessed_pseudogene	cytochrome P450 family 2 subfamily B member 7, pseudogene [Source:HGNC Symbol;Acc:HGNC:2616]	-	1	0	0	0	10	4	30	9	3	0	24	6	4	1	4	6	0.019351	0	0
ENSG00000112379	40.57	62.3521	8.25096	19.7962	151.651	39.2536	193.311	199.014	71.8555	124.091	15.2972	127.241	215.632	80.0085	170.655	154.014	32.7423	128.502	-1.97419	0.000292082	0.064811	ARFGEF3	6	138161921	138344663	+	14877	protein_coding	ARFGEF family member 3 [Source:HGNC Symbol;Acc:HGNC:21213]	-	30	74	10	20	162	38	153	189	75	122	16	122	257	95	173	160	0.158585	0.24373	0.0322524
ENSG00000144278	0	0	0	0	8.42507	0	82.1255	0	6.70651	0	2.86822	2.08592	7.55133	0.842195	2.95934	49.0921	0	13.5547	-6.22492	0.000294643	0.064811	GALNT13	2	153871913	154453849	+	6520	protein_coding	polypeptide N-acetylgalactosaminyltransferase 13 [Source:HGNC Symbol;Acc:HGNC:23242]	-	0	0	0	0	9	0	65	0	7	0	3	2	9	1	3	51	0	0	0
ENSG00000215612	6.76166	1.68519	0	0	31.828	8.26391	40.431	58.9671	43.1133	28.4798	7.64858	28.1599	1.67807	14.3173	17.756	0	2.11171	23.3869	-3.5819	0.000303873	0.066064	HMX1	4	8846076	8871817	-	2144	protein_coding	H6 family homeobox 1 [Source:HGNC Symbol;Acc:HGNC:5017]	Homeobox	5	2	0	0	34	8	32	56	45	28	8	27	2	17	18	0	0.183401	0.0457086	0
ENSG00000219607	47.3316	36.2317	16.5019	19.7962	87.9952	34.0886	59.383	80.0268	87.1846	91.5423	42.0672	66.7493	130.89	83.3773	145.994	40.4288	29.9654	79.1439	-1.41563	0.000313711	0.067419	PPP1R3G	6	5084581	5089487	+	4907	protein_coding	protein phosphatase 1 regulatory subunit 3G [Source:HGNC Symbol;Acc:HGNC:14945]	-	35	43	20	20	94	33	47	76	91	90	44	64	156	99	148	42	0.560929	0.429383	0.195565
ENSG00000182103	1.35233	4.21298	2.47529	0	16.8501	11.3629	11.3712	16.8477	0.958073	75.2681	18.1654	3.12888	54.5374	1.68439	8.87801	68.3439	2.01015	23.9497	-3.5394	0.000319585	0.06774	FAM181B	11	82729941	82733864	-	3924	protein_coding	family with sequence similarity 181 member B [Source:HGNC Symbol;Acc:HGNC:28512]	-	1	5	3	0	18	11	9	16	1	74	19	3	65	2	9	71	0.0200414	0.0624358	0.0366834
ENSG00000111218	144.7	117.964	838.298	607.744	383.809	21.6928	40.431	102.139	80.4781	63.0625	27.7261	64.6634	98.1672	50.5317	65.1054	26.9525	427.176	85.3966	2.32232	0.000322451	0.06774	PRMT8	12	3381349	3593973	+	6644	protein_coding	protein arginine methyltransferase 8 [Source:HGNC Symbol;Acc:HGNC:5188]	-	107	140	1016	614	410	21	32	97	84	62	29	62	117	60	66	28	1.26651	1.0325	7.33739
ENSG00000017483	197.44	350.52	10.7262	23.7555	12.1695	37.1876	12.6347	8.42387	30.6583	36.6169	28.6822	56.3198	56.2154	19.3705	5.91868	10.5885	145.611	26.2322	2.47122	0.000350202	0.0727525	SLC38A5	X	48458537	48470256	-	4014	protein_coding	solute carrier family 38 member 5 [Source:HGNC Symbol;Acc:HGNC:18070]	-	146	416	13	24	13	36	10	8	32	36	30	54	67	23	6	11	2.86043	5.07818	0.155397
ENSG00000136244	100.073	0.842597	1.65019	59.3887	1.87224	2.06598	7.58081	5.26492	2.87422	12.2056	1.91215	3.12888	1.67807	0	6.90512	0	40.4885	3.79067	3.42451	0.000386772	0.0794668	IL6	7	22725884	22732002	+	2069	protein_coding	interleukin 6 [Source:HGNC Symbol;Acc:HGNC:6018]	-	74	1	2	60	2	2	6	5	3	12	2	3	2	0	7	0	2.81273	0.0236827	0.0463817
ENSG00000280054	1.35233	11.7964	17.327	5.93887	1.87224	2.06598	1.26347	3.15895	1.91615	2.03427	0	2.08592	1.67807	0.842195	0	0	9.10364	1.40977	2.72924	0.000405162	0.0823403	AC004241.5	12	47728151	47730598	-	2448	TEC	TEC	-	1	14	21	6	2	2	1	3	2	2	0	2	2	1	0	0	0.0321251	0.280226	0.411609
ENSG00000198846	60.8549	14.3241	4.95058	15.837	19.6585	181.806	197.101	27.3776	343.948	56.9597	54.4961	27.1169	273.526	720.919	28.6069	134.763	23.9917	172.19	-2.85566	0.00041818	0.0840722	TOX	8	58805418	59119208	-	4131	protein_coding	thymocyte selection associated high mobility group box [Source:HGNC Symbol;Acc:HGNC:18988]	HMG	45	17	6	16	21	176	156	26	359	56	57	26	326	856	29	140	0.85667	0.201644	0.0696905
ENSG00000185015	16.228	96.056	54.4563	186.085	31.828	19.6268	63.1734	20.0067	21.0776	30.5141	18.1654	11.4725	26.8492	4.21097	15.7831	23.1022	88.2062	23.8175	1.89706	0.000425632	0.0846601	CA13	8	85220587	85284073	+	5528	protein_coding	carbonic anhydrase 13 [Source:HGNC Symbol;Acc:HGNC:14914]	-	12	114	66	188	34	19	50	19	22	30	19	11	32	5	16	24	0.170714	1.01048	0.572866
ENSG00000111799	93.3109	75.8337	79.2092	35.6332	82.3784	328.49	1818.13	253.769	625.621	16.2742	783.98	36.5035	362.464	608.065	101.604	347.495	70.9968	447.065	-2.65494	0.000484676	0.0953894	COL12A1	6	75084326	75206051	-	12481	protein_coding	collagen type XII alpha 1 chain [Source:HGNC Symbol;Acc:HGNC:2188]	-	69	90	96	36	88	318	1439	241	653	16	820	35	432	722	103	361	0.434766	0.353334	0.369062
ENSG00000138764	538.228	1048.19	1416.69	1088.79	710.514	612.562	741.656	678.122	640.951	488.226	586.073	607.002	651.931	580.272	739.835	593.918	1022.98	635.922	0.687492	0.00050587	0.0985235	CCNG2	4	77157151	77433388	+	7471	protein_coding	cyclin G2 [Source:HGNC Symbol;Acc:HGNC:1593]	-	398	1244	1717	1100	759	593	587	644	669	480	613	582	777	689	750	617	4.18948	8.15895	11.0273
ENSG00000173641	67.6166	60.6669	19.8023	63.3479	149.779	130.157	645.632	150.577	1267.53	247.164	34.4186	161.659	156.061	256.869	77.9292	65.4561	52.8584	278.603	-2.39959	0.0005202	0.0985917	HSPB7	1	16014028	16019594	-	3910	protein_coding	heat shock protein family B (small) member 7 [Source:HGNC Symbol;Acc:HGNC:5249]	-	50	72	24	64	160	126	511	143	1323	243	36	155	186	305	79	68	1.00566	0.902294	0.294518
ENSG00000168539	150.109	44.6576	40.4297	18.8064	58.0394	43.3855	168.041	113.722	392.81	1898.99	34.4186	784.305	405.254	147.384	1015.05	307.066	63.5006	447.373	-2.82017	0.000521108	0.0985917	CHRM1	11	62908679	62921807	-	3250	protein_coding	cholinergic receptor muscarinic 1 [Source:HGNC Symbol;Acc:HGNC:1950]	-	111	53	49	19	62	42	133	108	410	1867	36	752	483	175	1029	319	2.68594	0.79907	0.723419
ENSG00000280061	1.35233	4.21298	2.47529	2.96943	14.0418	3.09896	8.84428	9.47686	27.7841	2.03427	13.385	8.34367	13.4246	16.8439	28.6069	32.7281	2.75251	14.8844	-2.40272	0.00052204	0.0985917	AC011504.1	19	30553956	30558058	+	4103	TEC	TEC	-	1	5	3	3	15	3	7	9	29	2	14	8	16	20	29	34	0.019167	0.0597119	0.035083
ENSG00000196776	1933.83	3339.21	2242.61	3935.49	1731.82	2178.57	2092.3	2217.58	1566.45	1531.81	1491.47	1191.06	1709.96	1781.24	1404.7	1900.15	2862.79	1733.09	0.724359	0.000533339	0.0997183	CD47	3	108043094	108091862	-	8225	protein_coding	CD47 molecule [Source:HGNC Symbol;Acc:HGNC:1682]	-	1430	3963	2718	3976	1850	2109	1656	2106	1635	1506	1560	1142	2038	2115	1424	1974	13.6728	23.6092	15.8559
ENSG00000225194	85.1969	40.4446	45.3803	20.786	149.779	118.794	29.0598	118.987	184.908	151.553	99.4316	246.138	39.4347	172.65	208.14	276.263	47.952	149.595	-1.64876	0.000558925	0.103467	LINC00092	9	96019724	96027993	-	4849	lincRNA	long intergenic non-protein coding RNA 92 [Source:HGNC Symbol;Acc:HGNC:31408]	-	63	48	55	21	160	115	23	113	193	149	104	236	47	205	211	287	1.02175	0.485044	0.544237
ENSG00000277867	0	0	0	0	5.61671	3.09896	0	25.2716	4.79036	1.01714	17.2093	0	0	2.52658	8.87801	13.4763	0	6.82375	-5.23929	0.000604209	0.109726	AC138649.4	15	22714939	22715225	+	287	processed_pseudogene	dexamethasone-induced transcript (DEXI) pseudogene	-	0	0	0	0	6	3	0	24	5	1	18	0	0	3	9	14	0	0	0
ENSG00000137501	158.223	192.955	367.993	328.617	218.116	168.377	34.1137	141.1	74.7297	53.9083	91.783	58.4057	109.914	69.9022	83.8479	113.586	261.947	101.482	1.36816	0.00060447	0.109726	SYTL2	11	85694224	85811159	-	11258	protein_coding	synaptotagmin like 2 [Source:HGNC Symbol;Acc:HGNC:15585]	-	117	229	446	332	233	163	27	134	78	53	96	56	131	83	85	118	0.817299	0.996705	1.90086
ENSG00000094796	0	0	0	0	0.936119	3.09896	1.26347	2.10597	1.91615	9.15423	2.86822	5.21479	8.39036	8.42195	2.95934	0	0	3.8608	-4.42942	0.000605744	1	KRT31	17	41393724	41397592	-	1596	protein_coding	keratin 31 [Source:HGNC Symbol;Acc:HGNC:6448]	-	0	0	0	0	1	3	1	2	2	9	3	5	10	10	3	0	0	0	0
ENSG00000180720	6.76166	117.964	28.0533	74.2358	19.6585	19.6268	17.6886	22.1127	2.87422	3.05141	17.2093	16.6873	22.654	8.42195	4.93223	6.73813	56.7536	13.4713	2.08098	0.000652337	0.115825	CHRM4	11	46385098	46386608	-	1511	protein_coding	cholinergic receptor muscarinic 4 [Source:HGNC Symbol;Acc:HGNC:1953]	-	5	140	34	75	21	19	14	21	3	3	18	16	27	10	5	7	0.260233	4.54	1.07967
ENSG00000116191	108.187	60.6669	32.1787	49.4906	284.58	144.618	228.688	108.457	134.13	286.833	87.0026	244.052	48.6641	109.485	512.952	152.089	62.6307	195.129	-1.64498	0.000654916	0.115825	RALGPS2	1	178725147	178921841	+	9178	protein_coding	Ral GEF with PH domain and SH3 binding motif 2 [Source:HGNC Symbol;Acc:HGNC:30279]	-	80	72	39	50	304	140	181	103	140	282	91	234	58	130	520	158	0.685485	0.384394	0.203889
ENSG00000196878	73.0259	176.103	1250.85	91.0626	175.054	85.738	146.562	122.146	75.6877	30.5141	99.4316	172.088	44.4689	53.9005	83.8479	97.2216	397.759	98.8884	2.00971	0.000659423	0.115825	LAMB3	1	209614870	209652466	-	4688	protein_coding	laminin subunit beta 3 [Source:HGNC Symbol;Acc:HGNC:6490]	-	54	209	1516	92	187	83	116	116	79	30	104	165	53	64	85	101	0.905863	2.1845	15.5163
ENSG00000182873	8.11399	1.68519	6.60077	0.989811	19.6585	12.3959	13.8982	6.31791	16.2872	15.2571	18.1654	8.34367	12.5855	13.4751	15.7831	8.66331	4.34744	13.4026	-1.68476	0.000662846	0.115825	PRKCZ-AS1	1	2181794	2184389	-	1734	antisense	PRKCZ antisense RNA 1 [Source:HGNC Symbol;Acc:HGNC:40477]	-	6	2	8	1	21	12	11	6	17	15	19	8	15	16	16	9	0.272119	0.0565163	0.22137
ENSG00000144354	14.8757	3.37039	19.8023	1.97962	54.2949	14.4618	35.3771	31.5895	39.281	54.9254	45.8915	4.17183	44.4689	21.8971	72.0106	54.8676	10.007	39.4364	-1.98618	0.000695624	0.120427	CDCA7	2	173354820	173368997	+	3934	protein_coding	cell division cycle associated 7 [Source:HGNC Symbol;Acc:HGNC:14628]	-	11	4	24	2	58	14	28	30	41	54	48	4	53	26	73	57	0.219895	0.0498217	0.292721
ENSG00000172331	746.487	619.308	852.324	762.155	349.172	396.668	219.844	384.339	620.831	554.34	244.755	427.613	331.419	393.305	492.237	553.489	745.069	414.001	0.847447	0.000709952	0.12178	BPGM	7	134646808	134679813	+	2539	protein_coding	bisphosphoglycerate mutase [Source:HGNC Symbol;Acc:HGNC:1093]	-	552	735	1033	770	373	384	174	365	648	545	256	410	395	467	499	575	17.0975	14.1846	19.5216
ENSG00000214711	0	0	0	0	11.2334	4.13195	0	2.10597	8.62265	1.01714	2.86822	3.12888	8.39036	0.842195	3.94578	0.96259	0	3.93743	-4.45795	0.000740703	1	CAPN14	2	31173056	31233858	-	4014	protein_coding	calpain 14 [Source:HGNC Symbol;Acc:HGNC:16664]	-	0	0	0	0	12	4	0	2	9	1	3	3	10	1	4	1	0	0	0
ENSG00000090263	914.176	464.271	518.985	645.357	406.276	389.437	502.861	309.577	424.426	383.461	405.375	510.007	408.611	423.624	360.053	463.969	635.697	415.64	0.610542	0.000756783	0.125938	MRPS33	7	141002610	141015228	-	5262	protein_coding	mitochondrial ribosomal protein S33 [Source:HGNC Symbol;Acc:HGNC:16634]	-	676	551	629	652	434	377	398	294	443	377	424	489	487	503	365	482	10.103	5.1309	5.73558
ENSG00000117115	64.9119	42.1298	70.9583	83.1441	72.0811	181.806	55.5926	416.982	1074	121.039	217.985	133.499	620.887	766.397	98.6446	57.7554	65.286	318.056	-2.28509	0.000767313	0.125938	PADI2	1	17066761	17119435	-	5984	protein_coding	peptidyl arginine deiminase 2 [Source:HGNC Symbol;Acc:HGNC:18341]	-	48	50	86	84	77	176	44	396	1121	119	228	128	740	910	100	60	0.630821	0.409422	0.689579
ENSG00000163697	450.327	716.207	790.442	612.693	941.735	1366.64	817.464	2502.94	600.712	1053.75	2072.77	1715.67	817.221	1547.11	1386.94	2084.01	642.417	1408.91	-1.13245	0.000776781	0.125938	APBB2	4	40810027	41216714	-	12956	protein_coding	amyloid beta precursor protein binding family B member 2 [Source:HGNC Symbol;Acc:HGNC:582]	-	333	850	958	619	1006	1323	647	2377	627	1036	2168	1645	974	1837	1406	2165	2.02129	3.2147	3.5479
ENSG00000157502	2.70466	1.68519	0	1.97962	35.5725	6.19793	96.0236	1.05298	14.3711	11.1885	1.91215	0	7.55133	13.4751	23.6747	19.2518	1.59237	19.1893	-3.63636	0.000780443	0.125938	MUM1L1	X	106168305	106208956	+	4343	protein_coding	MUM1 like 1 [Source:HGNC Symbol;Acc:HGNC:26583]	-	2	2	0	2	38	6	76	1	15	11	2	0	9	16	24	20	0.0362157	0.0225649	0
ENSG00000162849	31.1036	19.3797	4.12548	9.89811	222.796	171.476	7.58081	111.616	28.7422	13.2228	18.1654	46.9331	276.043	191.178	34.5256	41.3914	16.1267	96.9726	-2.60006	0.000781027	0.125938	KIF26B	1	245154985	245709431	+	14403	protein_coding	kinesin family member 26B [Source:HGNC Symbol;Acc:HGNC:25484]	-	23	23	5	10	238	166	6	106	30	13	19	45	329	227	35	43	0.125583	0.0782469	0.0166569
ENSG00000175175	5.40933	20.2223	14.0266	84.134	2.80836	3.09896	5.05387	6.31791	6.70651	4.06855	10.5168	1.04296	17.6198	3.36878	2.95934	13.4763	30.9481	6.41984	2.2633	0.000787077	0.125938	PPM1E	17	58755869	58985176	+	6542	protein_coding	protein phosphatase, Mg2+/Mn2+ dependent 1E [Source:HGNC Symbol;Acc:HGNC:19322]	-	4	24	17	85	3	3	4	6	7	4	11	1	21	4	3	14	0.0480846	0.17976	0.124685
ENSG00000137166	2313.84	1604.3	2724.47	1818.28	2813.04	3410.93	7252.31	5634.52	3405.95	2841.88	4336.75	4093.61	2138.7	4791.25	3143.8	5132.53	2115.22	4082.94	-0.948759	0.000791624	0.125938	FOXP4	6	41546426	41602384	+	6170	protein_coding	forkhead box P4 [Source:HGNC Symbol;Acc:HGNC:20842]	Fork	1711	1904	3302	1837	3005	3302	5740	5351	3555	2794	4536	3925	2549	5689	3187	5332	21.8083	15.1208	25.6785
ENSG00000161055	1.35233	3.37039	7.42586	0	14.0418	4.13195	26.5328	87.3977	25.868	5.08568	7.64858	8.34367	10.0684	29.4768	10.8509	19.2518	3.03715	20.7248	-2.71887	0.000799108	0.125938	SCGB3A1	5	180590103	180591540	-	846	protein_coding	secretoglobin family 3A member 1 [Source:HGNC Symbol;Acc:HGNC:18384]	-	1	4	9	0	15	4	21	83	27	5	8	8	12	35	11	20	0.0929578	0.231677	0.510446
ENSG00000150672	91.9586	509.771	78.3841	437.497	87.059	132.223	68.2273	109.51	73.7716	80.3538	113.773	55.2768	181.232	92.6414	39.4578	133.8	279.403	97.2771	1.52238	0.00080125	0.125938	DLG2	11	83455012	85627922	-	16709	protein_coding	discs large MAGUK scaffold protein 2 [Source:HGNC Symbol;Acc:HGNC:2901]	-	68	605	95	442	93	128	54	104	77	79	119	53	216	110	40	139	0.320048	1.77418	0.272804
ENSG00000112118	935.814	629.42	615.522	493.916	1183.25	1063.98	1290	944.527	1334.6	888.978	1228.55	913.632	906.159	1006.42	723.065	1040.56	668.668	1043.64	-0.643828	0.000805013	0.125938	MCM3	6	52264009	52284881	-	3650	protein_coding	minichromosome maintenance complex component 3 [Source:HGNC Symbol;Acc:HGNC:6945]	-	692	747	746	499	1264	1030	1021	897	1393	874	1285	876	1080	1195	733	1081	14.9097	10.0281	9.80671
ENSG00000197461	189.326	234.242	210.4	92.0524	350.108	402.865	318.394	251.663	334.367	386.512	334.625	383.809	419.518	210.549	381.755	189.63	181.505	330.316	-0.862649	0.000813394	0.125938	PDGFA	7	497258	520296	-	4151	protein_coding	platelet derived growth factor subunit A [Source:HGNC Symbol;Acc:HGNC:8799]	-	140	278	255	93	374	390	252	239	349	380	350	368	500	250	387	197	2.65235	3.28159	2.94757
ENSG00000267069	2.70466	2.52779	0	0	8.42507	3.09896	1.26347	7.37089	30.6583	10.1714	3.82429	14.6014	6.71229	5.89536	14.7967	11.5511	1.30811	9.8641	-2.99579	0.000821375	0.125938	AP005264.1	18	12288308	12291488	+	733	lincRNA	novel transcript	-	2	3	0	0	9	3	1	7	32	10	4	14	8	7	15	12	0.214577	0.200544	0
ENSG00000165458	1960.88	2001.17	1985.18	2290.42	2590.24	2506.03	2859.23	2585.08	2609.79	2960.89	2108.14	2600.1	2411.39	3090.86	2608.16	2614.4	2059.41	2628.69	-0.351983	0.000821761	0.125938	INPPL1	11	72223701	72239105	+	6519	protein_coding	inositol polyphosphate phosphatase like 1 [Source:HGNC Symbol;Acc:HGNC:6080]	-	1450	2375	2406	2314	2767	2426	2263	2455	2724	2911	2205	2493	2874	3670	2644	2716	17.4921	17.8515	17.7089
ENSG00000235776	102.777	29.4909	125.415	63.3479	26.2113	34.0886	56.8561	26.3246	23.9518	33.5655	32.5065	59.4486	36.0786	37.0566	15.7831	32.7281	80.2577	34.55	1.21702	0.000830739	0.126279	AC000089.1	22	19792294	19793094	+	801	processed_pseudogene	ribosomal protein L7a (RPL7A) pseudogene	-	76	35	152	64	28	33	45	25	25	33	34	57	43	44	16	34	7.46169	2.14106	9.10518
ENSG00000204439	275.876	208.121	158.418	196.972	219.052	338.82	482.645	420.141	378.439	442.455	340.362	513.136	203.886	402.569	457.711	286.852	209.847	373.839	-0.83529	0.000855576	0.128947	C6orf47	6	31658298	31660772	-	2475	protein_coding	chromosome 6 open reading frame 47 [Source:HGNC Symbol;Acc:HGNC:19076]	-	204	247	192	199	234	328	382	399	395	435	356	492	243	478	464	298	6.48203	4.89006	3.72223
ENSG00000143126	182.565	248.566	102.312	51.4702	603.797	170.443	394.202	252.716	482.869	615.368	145.323	888.601	495.87	493.526	526.762	138.613	146.228	434.007	-1.56981	0.000862081	0.128947	CELSR2	1	109250019	109275750	+	12349	protein_coding	cadherin EGF LAG seven-pass G-type receptor 2 [Source:HGNC Symbol;Acc:HGNC:3231]	-	135	295	124	52	645	165	312	240	504	605	152	852	591	586	534	144	0.859722	1.17053	0.481801
ENSG00000170412	2132.63	893.152	548.689	981.893	1306.82	1637.29	5293.93	1876.42	2282.13	5014.48	1529.72	4039.38	2243.58	2374.15	5896.97	2965.74	1139.09	3038.38	-1.4159	0.000874	0.129692	GPRC5C	17	74424851	74451653	+	8005	protein_coding	G protein-coupled receptor class C group 5 member C [Source:HGNC Symbol;Acc:HGNC:13309]	-	1577	1060	665	992	1396	1585	4190	1782	2382	4930	1600	3873	2674	2819	5978	3081	15.4927	6.48839	3.986
ENSG00000130035	5.40933	0	1.65019	0	13.1057	12.3959	18.952	8.42387	1.91615	11.1885	6.69251	16.6873	25.1711	59.7958	0	13.4763	1.76488	15.6504	-3.27578	0.000886901	0.129904	GALNT8	12	4720341	4851927	+	9651	protein_coding	polypeptide N-acetylgalactosaminyltransferase 8 [Source:HGNC Symbol;Acc:HGNC:4130]	-	4	0	2	0	14	12	15	8	2	11	7	16	30	71	0	14	0.0325945	0	0.0099434
ENSG00000075790	1192.76	936.125	944.735	1179.86	880.888	920.393	722.704	819.222	720.471	738.441	818.398	561.112	609.14	692.284	826.642	811.464	1063.37	760.096	0.483589	0.000903009	0.129904	BCAP29	7	107579977	107629170	+	8409	protein_coding	B cell receptor associated protein 29 [Source:HGNC Symbol;Acc:HGNC:24131]	-	882	1111	1145	1192	941	891	572	778	752	726	856	538	726	822	838	843	8.2486	6.47384	6.53339
ENSG00000154930	469.259	337.039	358.917	208.85	521.418	514.428	620.363	494.903	547.06	591.974	432.145	1072.16	470.699	591.221	630.339	753.708	343.516	603.368	-0.814004	0.000909066	0.129904	ACSS1	20	25006230	25058980	-	8691	protein_coding	acyl-CoA synthetase short chain family member 1 [Source:HGNC Symbol;Acc:HGNC:16091]	-	347	400	435	211	557	498	491	470	571	582	452	1028	561	702	639	783	3.1399	2.25519	2.40158
ENSG00000160172	100.073	121.334	108.088	139.563	90.8035	80.5731	80.862	82.1328	62.2747	89.508	51.6279	65.7064	57.0545	95.168	58.2003	81.8202	117.264	74.6443	0.654758	0.000913387	0.129904	FAM86C2P	11	67791648	67805336	-	3402	transcribed_unprocessed_pseudogene	family with sequence similarity 86 member C2, pseudogene [Source:HGNC Symbol;Acc:HGNC:42392]	-	74	144	131	141	97	78	64	78	65	88	54	63	68	113	59	85	1.71062	2.07406	1.84763
ENSG00000122674	139.29	254.464	525.586	693.858	240.583	121.893	185.73	194.802	147.543	126.125	217.985	176.26	314.639	138.962	185.452	136.688	403.3	182.222	1.14698	0.000914735	0.129904	CCZ1	7	5898725	5926550	+	6431	protein_coding	CCZ1 homolog, vacuolar protein trafficking and biogenesis associated [Source:HGNC Symbol;Acc:HGNC:21691]	-	103	302	637	701	257	118	147	185	154	124	228	169	375	165	188	142	1.25955	2.30102	4.75268
ENSG00000167065	44.627	71.6207	31.3537	68.297	37.4447	33.0556	17.6886	37.9074	20.1195	25.4284	21.0336	22.9451	26.8492	38.741	26.634	29.8403	53.9746	28.1406	0.93755	0.00091712	0.129904	DUSP18	22	30652051	30667890	-	4450	protein_coding	dual specificity phosphatase 18 [Source:HGNC Symbol;Acc:HGNC:18484]	-	33	85	38	69	40	32	14	36	21	25	22	22	32	46	27	31	0.58319	0.935947	0.409733
ENSG00000215018	2.70466	0	0.825096	0	2.80836	12.3959	0	0	110.178	32.5484	3.82429	122.026	1.67807	0	1487.56	32.7281	0.88244	150.479	-5.05271	0.000927932	0.130049	COL28A1	7	7356203	7535853	-	6619	protein_coding	collagen type XXVIII alpha 1 chain [Source:HGNC Symbol;Acc:HGNC:22442]	-	2	0	1	0	3	12	0	0	115	32	4	117	2	0	1508	34	0.0237626	0	0.00724912
ENSG00000256377	6.76166	23.5927	22.2776	10.8879	2.80836	4.13195	1.26347	5.26492	0.958073	9.15423	3.82429	7.30071	6.71229	1.68439	3.94578	8.66331	15.88	4.64265	1.79084	0.000932571	0.130049	AC009509.1	12	27696388	27710770	-	1519	antisense	novel transcript	-	5	28	27	11	3	4	1	5	1	9	4	7	8	2	4	9	0.258862	0.903218	0.852871
ENSG00000114446	858.731	1094.53	684.005	1404.54	790.084	833.622	482.645	674.963	440.713	560.442	584.16	471.417	752.615	557.533	388.66	564.078	1010.45	591.744	0.771821	0.000939006	0.130049	IFT57	3	108160812	108222570	-	3766	protein_coding	intraflagellar transport 57 [Source:HGNC Symbol;Acc:HGNC:17367]	-	635	1299	829	1419	844	807	382	641	460	551	611	452	897	662	394	586	13.2602	16.9013	10.5621
ENSG00000150627	36.513	51.3984	56.9316	108.879	55.231	36.1546	18.952	31.5895	15.3292	26.4456	16.2532	15.6444	37.7566	26.108	22.6883	29.8403	63.4306	27.6661	1.19688	0.000999619	0.136627	WDR17	4	176065834	176182818	+	7808	protein_coding	WD repeat domain 17 [Source:HGNC Symbol;Acc:HGNC:16661]	-	27	61	69	110	59	35	15	30	16	26	17	15	45	31	23	31	0.271944	0.382809	0.42402
ENSG00000142235	31.1036	579.706	18.1521	99.9709	23.403	19.6268	36.6406	89.5037	14.3711	27.4627	4.78036	20.8592	100.684	10.1063	23.6747	7.70072	182.233	31.5678	2.53024	0.0010067	0.136627	LMTK3	19	48485271	48513935	-	5667	protein_coding	lemur tyrosine kinase 3 [Source:HGNC Symbol;Acc:HGNC:19295]	-	23	688	22	101	25	19	29	85	15	27	5	20	120	12	24	8	0.319176	5.94878	0.186272
ENSG00000275620	8.11399	19.3797	6.60077	0.989811	65.5283	30.9896	1.26347	10.5298	100.598	4.06855	309.768	164.787	7.55133	22.7393	113.441	64.4935	8.77107	74.6465	-3.08425	0.00100843	0.136627	FLJ16779	20	63253978	63261615	+	7638	antisense	uncharacterized LOC100192386 [Source:NCBI gene;Acc:100192386]	-	6	23	8	1	70	30	1	10	105	4	324	158	9	27	115	67	0.0617771	0.14755	0.050256
ENSG00000182771	13.5233	5.89818	5.77567	1.97962	19.6585	8.26391	93.4967	9.47686	62.2747	33.5655	30.5943	11.4725	44.4689	90.957	3.94578	13.4763	6.7942	35.1376	-2.39636	0.00102543	0.137651	GRID1	10	85599555	86366493	-	5927	protein_coding	glutamate ionotropic receptor delta type subunit 1 [Source:HGNC Symbol;Acc:HGNC:4575]	-	10	7	7	2	21	8	74	9	65	33	32	11	53	108	4	14	0.132685	0.0578703	0.0566683
ENSG00000230798	6.76166	0.842597	0	0	1.87224	0	87.1793	255.875	2.87422	185.119	7.64858	36.5035	83.9036	108.643	7.89157	0	1.90106	64.7925	-5.15296	0.00104018	0.137651	FOXD3-AS1	1	63320884	63324441	-	1208	antisense	FOXD3 antisense RNA 1 [Source:HGNC Symbol;Acc:HGNC:40241]	-	5	1	0	0	2	0	69	243	3	182	8	35	100	129	8	0	0.325506	0.0405626	0
ENSG00000204713	834.389	648.799	566.841	556.274	679.622	912.129	1223.04	888.719	1120.95	912.372	922.61	980.381	788.694	1352.56	1062.4	952.964	651.576	983.037	-0.594628	0.00104794	0.137651	TRIM27	6	28903002	28923989	-	7986	protein_coding	tripartite motif containing 27 [Source:HGNC Symbol;Acc:HGNC:9975]	-	617	770	687	562	726	883	968	844	1170	897	965	940	940	1606	1077	990	6.07592	4.72448	4.12767
ENSG00000242516	0	2.52779	0	2.96943	13.1057	4.13195	141.508	148.471	0	21.3599	2.86822	2.08592	2.51711	2.52658	3.94578	193.481	1.37431	44.6668	-5.00007	0.00104813	0.137651	LINC00960	3	75672391	75679303	+	3181	lincRNA	long intergenic non-protein coding RNA 960 [Source:HGNC Symbol;Acc:HGNC:48710]	-	0	3	0	3	14	4	112	141	0	21	3	2	3	3	4	201	0	0.0462115	0
ENSG00000170579	8.11399	1.68519	7.42586	0.989811	19.6585	2.06598	3.79041	6.31791	56.5263	13.2228	22.9457	19.8162	84.7427	53.0583	22.6883	714.242	4.55372	84.9229	-2.58586	0.00105279	0.137651	DLGAP1	18	3496032	4455335	-	12106	protein_coding	DLG associated protein 1 [Source:HGNC Symbol;Acc:HGNC:2905]	-	6	2	9	1	21	2	3	6	59	13	24	19	101	63	23	742	0.0389768	0.00809509	0.0356713
ENSG00000285976	32.456	31.1761	30.5286	32.6638	63.6561	38.2206	127.61	70.5499	71.8555	39.6683	65.969	71.9641	71.3181	36.2144	60.1732	49.0921	31.7061	63.8576	-1.00694	0.00107974	0.140053	AL135905.2	6	63572012	63583587	+	5088	protein_coding	Protein tyrosine phosphatase type IVA 1 [Source:UniProtKB/Swiss-Prot;Acc:Q93096]	-	24	37	37	33	68	37	101	67	75	39	69	69	85	43	61	51	0.370954	0.356326	0.348925
ENSG00000163145	8.11399	5.05558	3.30038	1.97962	10.2973	33.0556	16.4251	316.948	16.2872	29.497	2.86822	4.17183	27.6882	28.6346	7.89157	39.4662	4.61239	44.4359	-2.09903	0.00108614	0.140053	C1QTNF7	4	15339818	15446166	+	5583	protein_coding	C1q and TNF related 7 [Source:HGNC Symbol;Acc:HGNC:14342]	-	6	6	4	2	11	32	13	301	17	29	3	4	33	34	8	41	0.0845162	0.0526594	0.0343771
ENSG00000275110	8.11399	8.42597	4.95058	8.9083	0.936119	1.03299	0	0	3.83229	3.05141	0.956073	2.08592	1.67807	2.52658	2.95934	0	7.59971	1.58823	2.22727	0.00110087	1	MIR6087	X	109054542	109054590	+	49	miRNA	microRNA 6087 [Source:HGNC Symbol;Acc:HGNC:50045]	-	6	10	6	9	1	1	0	0	4	3	1	2	2	3	3	0	9.62967	9.99992	5.87533
ENSG00000076043	459.793	733.059	627.073	858.166	294.877	435.921	510.441	427.512	388.978	402.786	476.124	259.697	378.405	496.053	552.41	380.223	669.523	416.952	0.684433	0.00112346	0.143873	REXO2	11	114439386	114450279	+	3699	protein_coding	RNA exonuclease 2 [Source:HGNC Symbol;Acc:HGNC:17851]	-	340	870	760	867	315	422	404	406	406	396	498	249	451	589	560	395	7.22854	11.5246	9.8584
ENSG00000272501	48.684	27.8057	15.6768	41.5721	68.3367	68.1772	27.7963	74.7619	81.4362	120.022	49.7158	54.2338	59.5716	75.7975	79.9021	68.3439	33.4346	69.0079	-1.06558	0.00123537	0.157128	AL662844.4	6	31195200	31198037	-	2838	antisense	novel transcript, antisense to HCG27	-	36	33	19	42	73	66	22	71	85	118	52	52	71	90	81	71	0.997577	0.569763	0.321232
ENSG00000223501	684.28	447.419	457.928	416.711	536.396	1003.03	899.59	881.348	835.439	777.093	849.949	887.558	458.953	797.559	756.604	809.538	501.584	791.088	-0.658919	0.00125738	0.158846	VPS52	6	33250272	33272047	-	4503	protein_coding	VPS52, GARP complex subunit [Source:HGNC Symbol;Acc:HGNC:10518]	-	506	531	555	421	573	971	712	837	872	764	889	851	547	947	767	841	8.837	5.7781	5.91382
ENSG00000272273	0	0	0	0	6.55283	3.09896	2.52694	4.21194	0	1.01714	3.82429	2.08592	0	3.36878	6.90512	7.70072	0	3.44105	-4.2514	0.00128037	1	IER3-AS1	6	30742929	30743592	+	527	antisense	IER3 antisense RNA 1 [Source:HGNC Symbol;Acc:HGNC:53629]	-	0	0	0	0	7	3	2	4	0	1	4	2	0	4	7	8	0	0	0
ENSG00000261490	0	1.68519	1.65019	0.989811	0.936119	4.13195	3.79041	1.05298	10.5388	19.3256	0.956073	22.9451	12.5855	16.8439	60.1732	3.85036	1.0813	13.0942	-3.52099	0.00128729	0.160002	AC005674.2	4	10068089	10073019	-	3510	sense_overlapping	novel transcript, overlapping WDR1	-	0	2	2	1	1	4	3	1	11	19	1	22	15	20	61	4	0	0.02792	0.0273401
ENSG00000167912	5.40933	5.05558	0.825096	0	5.61671	30.9896	20.2155	8.42387	58.4424	7.11996	0	4.17183	42.7908	80.0085	7.89157	22.1396	2.8225	23.9842	-3.11762	0.00129204	0.160002	AC090152.1	8	59119040	59121346	+	1743	antisense	uncharacterized LOC100505501 [Source:NCBI gene;Acc:100505501]	-	4	6	1	0	6	30	16	8	61	7	0	4	51	95	8	23	0.180476	0.168673	0.0275283
ENSG00000136237	152.814	138.186	84.1598	9.89811	45.8698	183.872	142.772	134.782	518.317	2845.95	69.7933	615.345	177.876	639.226	2390.16	208.882	96.2643	664.404	-2.78757	0.00130117	0.160002	RAPGEF5	7	22118238	22357144	-	10245	protein_coding	Rap guanine nucleotide exchange factor 5 [Source:HGNC Symbol;Acc:HGNC:16862]	-	113	164	102	10	49	178	113	128	541	2798	73	590	212	759	2423	217	0.867406	0.784376	0.477711
ENSG00000259583	35.1606	10.1112	16.5019	25.7351	184.415	47.5175	64.4369	13.6888	56.5263	36.6169	43.9793	50.062	74.6742	98.5368	71.0241	38.5036	21.8772	64.9985	-1.58795	0.00131008	0.160002	AC015712.2	15	100892859	100919283	-	6792	antisense	uncharacterized LOC101927751 [Source:NCBI gene;Acc:101927751]	-	26	12	20	26	197	46	51	13	59	36	46	48	89	117	72	40	0.301045	0.0865717	0.141289
ENSG00000113845	1206.28	1102.12	1132.86	1373.86	978.244	1083.6	998.14	1009.81	977.234	989.674	1009.61	1003.33	918.745	897.78	1082.13	987.618	1203.78	994.66	0.275008	0.00131633	0.160002	TIMMDC1	3	119498532	119525090	+	2730	protein_coding	translocase of inner mitochondrial membrane domain containing 1 [Source:HGNC Symbol;Acc:HGNC:1321]	-	892	1308	1373	1388	1045	1049	790	959	1020	973	1056	962	1095	1066	1097	1026	25.6956	23.4767	24.1316
ENSG00000259417	24.342	5.89818	3.30038	2.96943	5.61671	57.8473	7.58081	13.6888	6.70651	374.306	201.731	39.6324	44.4689	642.595	31.5663	27.9151	9.12749	121.138	-2.95704	0.00131787	0.160002	CTXND1	15	80195484	80252213	-	6890	protein_coding	cortexin domain containing 1 [Source:HGNC Symbol;Acc:HGNC:50507]	-	18	7	4	3	6	56	6	13	7	368	211	38	53	763	32	29	0.205452	0.0497819	0.027856
ENSG00000267750	10.8187	36.2317	56.1065	88.0932	41.1892	6.19793	12.6347	4.21194	1.91615	0	10.5168	5.21479	8.39036	5.05317	2.95934	14.4389	47.8125	9.3936	2.34885	0.00142383	0.171684	RUNDC3A-AS1	17	44299574	44315315	-	5403	antisense	RUNDC3A antisense RNA 1 [Source:HGNC Symbol;Acc:HGNC:51344]	-	8	43	68	89	44	6	10	4	2	0	11	5	10	6	3	15	0.116442	0.389965	0.603881
ENSG00000205795	66.2643	89.3152	56.9316	168.268	95.4841	463.812	90.9697	3106.3	73.7716	165.793	1098.53	670.622	150.187	535.636	13.8102	1070.4	95.1948	627.943	-2.72153	0.00143246	0.171684	CYS1	2	10056780	10080944	-	2847	protein_coding	cystin 1 [Source:HGNC Symbol;Acc:HGNC:18525]	-	49	106	69	170	102	449	72	2950	77	163	1149	643	179	636	14	1112	1.35352	1.82436	1.16289
ENSG00000230393	4.057	3.37039	0.825096	1.97962	28.0836	5.16494	40.431	3.15895	11.4969	16.2742	6.69251	12.5155	5.03422	9.26414	2.95934	19.2518	2.55803	13.3606	-2.41701	0.00145492	0.173265	AC092667.1	2	100104919	100107504	+	2586	antisense	novel transcript	-	3	4	1	2	30	5	32	3	12	16	7	12	6	11	3	20	0.0912324	0.0757921	0.0185545
ENSG00000173852	1782.37	2207.6	2251.69	2234.99	1600.76	1843.88	940.021	1673.19	1281.9	1030.36	1143.46	895.901	1761.98	1472.16	990.392	1235.97	2119.16	1322.5	0.68023	0.00153687	0.18112	DPY19L1	7	34928876	35038271	-	6278	protein_coding	dpy-19 like C-mannosyltransferase 1 [Source:HGNC Symbol;Acc:HGNC:22205]	-	1318	2620	2729	2258	1710	1785	744	1589	1338	1013	1196	859	2100	1748	1004	1284	16.5101	20.449	20.8574
ENSG00000119283	2.70466	56.454	30.5286	30.6841	2.80836	1.03299	7.58081	2.10597	10.5388	10.1714	0	4.17183	19.2978	6.73756	3.94578	2.88777	30.0928	5.93992	2.34095	0.00154025	0.18112	TRIM67	1	231162112	231221556	+	9326	protein_coding	tripartite motif containing 67 [Source:HGNC Symbol;Acc:HGNC:31859]	-	2	67	37	31	3	1	6	2	11	10	0	4	23	8	4	3	0.0168652	0.352024	0.190364
ENSG00000112208	163.632	122.176	151.818	107.889	192.84	272.709	346.19	383.286	191.615	325.484	218.941	164.787	197.174	165.912	240.693	177.117	136.379	239.729	-0.814248	0.00158062	0.183975	BAG2	6	57172326	57189833	+	6651	protein_coding	BCL2 associated athanogene 2 [Source:HGNC Symbol;Acc:HGNC:938]	-	121	145	184	109	206	264	274	364	200	320	229	158	235	197	244	184	1.43072	1.06825	1.32742
ENSG00000156172	56.7979	118.806	118.814	80.1747	49.6143	58.8803	41.6945	90.5566	40.2391	43.7369	39.199	43.8043	53.6983	41.2675	34.5256	74.1195	93.6482	50.9447	0.886398	0.00159428	0.183975	C8orf37	8	95244919	95269201	-	3334	protein_coding	chromosome 8 open reading frame 37 [Source:HGNC Symbol;Acc:HGNC:27232]	-	42	141	144	81	53	57	33	86	42	43	41	42	64	49	35	77	0.990695	2.07227	2.0724
ENSG00000185774	8.11399	16.0093	15.6768	16.8268	34.6364	95.0349	1.26347	14.7418	462.749	72.2167	14.3411	157.487	31.0443	41.2675	75.9563	1501.64	14.1567	208.532	-2.61109	0.00162776	0.183975	KCNIP4	4	20728616	21948799	-	4256	protein_coding	potassium voltage-gated channel interacting protein 4 [Source:HGNC Symbol;Acc:HGNC:30083]	-	6	19	19	17	37	92	1	14	483	71	15	151	37	49	77	1560	0.110868	0.218748	0.214205
ENSG00000261754	21.6373	5.05558	8.25096	0	49.6143	18.5938	3.79041	13.6888	74.7297	85.4395	30.5943	64.6634	29.3663	11.7907	44.3901	46.2043	8.73596	39.4055	-2.20796	0.00162988	0.183975	AC008555.1	19	34811589	34814345	-	2757	lincRNA	novel transcript	-	16	6	10	0	53	18	3	13	78	84	32	62	35	14	45	48	0.456393	0.106637	0.174037
ENSG00000183072	0	0	0	0	65.5283	2.06598	122.556	0	10.5388	1.01714	0	2.08592	1.67807	5.89536	4.93223	0	0	18.0249	-5.45653	0.00163247	0.183975	NKX2-5	5	173232109	173235357	-	2094	protein_coding	NK2 homeobox 5 [Source:HGNC Symbol;Acc:HGNC:2488]	Homeobox	0	0	0	0	70	2	97	0	11	1	0	2	2	7	5	0	0	0	0
ENSG00000259129	0	0	0	0	0	0	0	11.5828	21.0776	1.01714	0.956073	2.08592	0.839036	0.842195	9.86446	46.2043	0	7.87246	-5.44639	0.00163989	0.183975	LINC00648	14	47764954	47795092	-	3043	lincRNA	long intergenic non-protein coding RNA 648 [Source:HGNC Symbol;Acc:HGNC:44302]	-	0	0	0	0	0	0	0	11	22	1	1	2	1	1	10	48	0	0	0
ENSG00000169894	0	517.354	4.95058	225.677	0	0	21.479	3.15895	6.70651	2.03427	20.0775	0	5.03422	0	0	2.88777	186.995	5.11485	5.19721	0.00168358	0.183975	MUC3A	7	100949555	100968346	+	11374	protein_coding	mucin 3A, cell surface associated [Source:HGNC Symbol;Acc:HGNC:7513]	-	0	614	6	228	0	0	17	3	7	2	21	0	6	0	0	3	0	2.64513	0.0253114
ENSG00000102962	6.76166	0.842597	0.825096	3.95925	5.61671	9.29689	15.1616	11.5828	5.74844	7.11996	14.3411	11.4725	12.5855	13.4751	8.87801	4.81295	3.09715	10.0076	-1.83352	0.00168634	0.183975	CCL22	16	57358772	57366190	+	2929	protein_coding	C-C motif chemokine ligand 22 [Source:HGNC Symbol;Acc:HGNC:10621]	-	5	1	1	4	6	9	12	11	6	7	15	11	15	16	9	5	0.134248	0.0167291	0.0163817
ENSG00000125355	18.9326	75.8337	103.962	9.89811	20.5946	16.5278	25.2694	6.31791	7.66458	41.7026	14.3411	9.38663	10.0684	13.4751	14.7967	10.5885	52.1566	15.8944	1.72557	0.00168756	0.183975	TMEM255A	X	120258650	120311556	-	3858	protein_coding	transmembrane protein 255A [Source:HGNC Symbol;Acc:HGNC:26086]	-	14	90	126	10	22	16	20	6	8	41	15	9	12	16	15	11	0.285379	1.14307	1.56706
ENSG00000198910	1.35233	4.21298	2.47529	1.97962	1.87224	4.13195	18.952	5.26492	27.7841	13.2228	14.3411	10.4296	60.4106	3.36878	34.5256	2.88777	2.50506	16.4326	-2.68545	0.00168927	0.183975	L1CAM	X	153861514	153886174	-	7270	protein_coding	L1 cell adhesion molecule [Source:HGNC Symbol;Acc:HGNC:6470]	-	1	5	3	2	2	4	15	5	29	13	15	10	72	4	35	3	0.0108174	0.0336999	0.0198
ENSG00000169026	200.145	66.5651	47.8556	28.7045	201.266	217.961	29.0598	181.113	263.47	646.899	216.072	282.642	292.824	272.029	379.782	203.107	85.8176	265.519	-1.63602	0.00169122	0.183975	SLC49A3	4	681829	689441	-	2644	protein_coding	solute carrier family 49 member 3 [Source:HGNC Symbol;Acc:HGNC:26177]	-	148	79	58	29	215	211	23	172	275	636	226	271	349	323	385	211	4.40206	1.46406	1.05255
ENSG00000196821	1422.65	1189.75	1069.32	1078.89	1397.63	1939.95	1950.8	2448.19	1558.78	1922.39	1555.53	2137.02	1133.54	2152.65	1634.54	1648.92	1190.15	1789.99	-0.589177	0.00172175	0.183975	C6orf106	6	34587288	34696859	-	4551	protein_coding	chromosome 6 open reading frame 106 [Source:HGNC Symbol;Acc:HGNC:21215]	-	1052	1412	1296	1090	1493	1878	1544	2325	1627	1890	1627	2049	1351	2556	1657	1713	18.1788	15.2027	13.6639
ENSG00000181790	12.171	12.6389	4.95058	4.94906	10.2973	108.464	88.4428	8.42387	18.2034	7.11996	35.3747	52.1479	150.187	59.7958	2.95934	22.1396	8.67739	46.963	-2.44305	0.0017219	0.183975	ADGRB1	8	142449430	142545009	+	7356	protein_coding	adhesion G protein-coupled receptor B1 [Source:HGNC Symbol;Acc:HGNC:943]	-	9	15	6	5	11	105	70	8	19	7	37	50	179	71	3	23	0.0962181	0.0999176	0.0391369
ENSG00000228589	54.0933	73.3059	67.6579	81.1645	151.651	199.367	130.137	255.875	148.501	147.485	203.644	92.8233	323.868	48.0051	58.2003	308.029	69.0554	172.299	-1.31768	0.00172356	0.183975	SPCS2P4	1	28095742	28096422	-	681	processed_pseudogene	signal peptidase complex subunit 2 pseudogene 4 [Source:HGNC Symbol;Acc:HGNC:45237]	-	40	87	82	82	162	193	103	243	155	145	213	89	386	57	59	320	4.61922	6.25986	5.77756
ENSG00000151498	570.684	895.68	598.195	626.551	501.76	608.43	434.633	454.889	465.623	365.152	514.367	418.226	343.166	544.058	492.237	412.951	672.777	462.958	0.540271	0.00172415	0.183975	ACAD8	11	134253495	134265855	+	7174	protein_coding	acyl-CoA dehydrogenase family member 8 [Source:HGNC Symbol;Acc:HGNC:87]	-	422	1063	725	633	536	589	344	432	486	359	538	401	409	646	499	429	4.62602	7.26046	4.84902
ENSG00000227733	22.9896	16.8519	72.6085	15.837	8.42507	2.06598	6.31734	10.5298	22.0357	22.377	6.69251	7.30071	4.19518	12.6329	8.87801	8.66331	32.0718	10.0095	1.68484	0.0017287	0.183975	AC239809.3	1	148159213	148255012	-	10337	lincRNA	uncharacterized LOC101927468 [Source:NCBI gene;Acc:101927468]	-	17	20	88	16	9	2	5	10	23	22	7	7	5	15	9	9	0.129333	0.0948043	0.408475
ENSG00000163617	35.1606	69.9355	57.7567	98.9811	33.7003	43.3855	20.2155	34.7485	29.7003	47.8054	41.1111	29.2028	50.3422	22.7393	31.5663	37.541	65.4585	35.1715	0.900309	0.00173181	0.183975	CCDC191	3	113964137	114056613	-	5303	protein_coding	coiled-coil domain containing 191 [Source:HGNC Symbol;Acc:HGNC:29272]	-	26	83	70	100	36	42	16	33	31	47	43	28	60	27	32	39	0.385574	0.766918	0.633365
ENSG00000261175	0	0.842597	2.47529	0.989811	23.403	9.29689	5.05387	2.10597	17.2453	10.1714	2.86822	2.08592	14.2636	0	31.5663	8.66331	1.07692	10.5603	-3.20666	0.00177255	0.187239	LINC02188	16	86710122	86742083	+	5840	lincRNA	long intergenic non-protein coding RNA 2188 [Source:HGNC Symbol;Acc:HGNC:53050]	-	0	1	3	1	25	9	4	2	18	10	3	2	17	0	32	9	0	0.00839034	0.0246482
ENSG00000151458	223.135	305.863	273.932	225.677	276.155	372.909	658.267	425.406	428.259	421.095	468.476	382.766	300.375	527.214	355.121	323.43	257.152	411.623	-0.676162	0.00178919	0.187385	ANKRD50	4	124664052	124712732	-	8794	protein_coding	ankyrin repeat domain 50 [Source:HGNC Symbol;Acc:HGNC:29223]	-	165	363	332	228	295	361	521	404	447	414	490	367	358	626	360	336	1.47555	2.02261	1.81146
ENSG00000187140	22.9896	0.842597	0	3.95925	0.936119	0	1408.77	776.049	3.83229	1148.35	1.91215	26.074	479.929	101.906	42.4172	0	6.94787	332.514	-5.59328	0.00179397	0.187385	FOXD3	1	63323041	63325126	+	2086	protein_coding	forkhead box D3 [Source:HGNC Symbol;Acc:HGNC:3804]	Fork	17	1	0	4	1	0	1115	737	4	1129	2	25	572	121	43	0	0.640901	0.0234897	0
ENSG00000130032	16.228	0.842597	0.825096	0	333.258	1.03299	1.26347	8.42387	389.936	16.2742	65.969	7.30071	17.6198	17.6861	9.86446	112.623	4.47392	81.771	-4.22887	0.00182319	0.189378	PRRG3	X	151695124	151705924	+	6364	protein_coding	proline rich and Gla domain 3 [Source:HGNC Symbol;Acc:HGNC:30798]	-	12	1	1	0	356	1	1	8	407	16	69	7	21	21	10	117	0.148288	0.0076995	0.00753958
ENSG00000107104	324.56	339.566	348.191	105.91	888.377	567.111	884.428	436.988	470.414	406.855	1369.1	502.706	401.898	833.773	384.714	403.325	279.557	629.14	-1.17012	0.00190763	0.195466	KANK1	9	470291	746106	+	11908	protein_coding	KN motif and ankyrin repeat domains 1 [Source:HGNC Symbol;Acc:HGNC:19309]	-	240	403	422	107	949	549	700	415	491	400	1432	482	479	990	390	419	1.585	1.65828	1.7004
ENSG00000206344	1.35233	2.52779	0.825096	0.989811	3.74447	3.09896	3.79041	2.10597	14.3711	15.2571	12.4289	8.34367	7.55133	3.36878	10.8509	8.66331	1.42376	7.79791	-2.44163	0.00190887	0.195466	HCG27	6	31197760	31203968	+	2592	lincRNA	HLA complex group 27 [Source:HGNC Symbol;Acc:HGNC:27366]	-	1	3	1	1	4	3	3	2	15	15	13	8	9	4	11	9	0.0303404	0.0567125	0.0185115
ENSG00000234965	12.171	13.4815	54.4563	3.95925	62.72	29.9567	80.862	14.7418	316.164	23.3941	126.202	84.4796	78.8694	101.063	101.604	37.541	21.017	88.1331	-2.05904	0.00191844	0.195466	SHISA8	22	41909554	41914667	-	1405	protein_coding	shisa family member 8 [Source:HGNC Symbol;Acc:HGNC:18351]	-	9	16	66	4	67	29	64	14	330	23	132	81	94	120	103	39	0.503758	0.558003	2.25395
ENSG00000223855	0	1.68519	0.825096	3.95925	13.1057	4.13195	1.26347	4.21194	18.2034	16.2742	11.4729	18.7733	11.7465	0.842195	3.94578	35.6158	1.61738	11.6323	-2.81156	0.00193165	0.195466	HRAT92	7	520391	525232	+	3506	lincRNA	heart tissue-associated transcript 92 [Source:NCBI gene;Acc:441307]	-	0	2	1	4	14	4	1	4	19	16	12	18	14	1	4	37	0	0.0279519	0.0136857
ENSG00000075188	229.896	262.89	268.981	391.965	191.904	155.981	222.37	138.994	189.698	144.433	181.654	191.904	255.906	229.919	204.194	193.481	288.433	191.703	0.589701	0.0019357	0.195466	NUP37	12	102073103	102120124	-	3492	protein_coding	nucleoporin 37 [Source:HGNC Symbol;Acc:HGNC:29929]	-	170	312	326	396	205	151	176	132	198	142	190	184	305	273	207	201	3.82852	4.37797	4.47941
ENSG00000184005	18.9326	39.602	49.5058	10.8879	29.9558	59.9133	85.9159	136.888	99.6396	124.091	176.873	41.7183	211.437	15.1595	63.1325	112.623	29.7321	96.4456	-1.68998	0.00194826	0.195466	ST6GALNAC3	1	76074719	76634601	+	7237	protein_coding	ST6 N-acetylgalactosaminide alpha-2,6-sialyltransferase 3 [Source:HGNC Symbol;Acc:HGNC:19343]	-	14	47	60	11	32	58	68	130	104	122	185	40	252	18	64	117	0.152134	0.318223	0.397805
ENSG00000107295	2.70466	0	3.30038	0	10.2973	1.03299	12.6347	5.26492	5.74844	12.2056	6.69251	0	84.7427	46.3207	7.89157	7.70072	1.50126	16.711	-3.50696	0.00195497	0.195466	SH3GL2	9	17579082	17797129	+	2682	protein_coding	SH3 domain containing GRB2 like 2, endophilin A1 [Source:HGNC Symbol;Acc:HGNC:10831]	-	2	0	4	0	11	1	10	5	6	12	7	0	101	55	8	8	0.0586445	0	0.0715614
ENSG00000179915	14.8757	4.21298	2.47529	5.93887	22.4668	14.4618	2.52694	13.6888	223.231	22.377	0.956073	4.17183	111.592	10.1063	204.194	58.718	6.8757	57.3742	-3.08249	0.00200307	0.19921	NRXN1	2	49918505	51225575	-	24320	protein_coding	neurexin 1 [Source:HGNC Symbol;Acc:HGNC:8008]	-	11	5	3	6	24	14	2	13	233	22	1	4	133	12	207	61	0.0355701	0.0100739	0.00591882
ENSG00000137312	2312.49	1436.63	1302	1487.69	1282.48	2305.63	3123.29	3027.33	2427.76	2384.17	3092.9	2481.2	2780.57	3322.46	2511.49	2616.32	1634.7	2612.97	-0.677284	0.0020295	0.200623	FLOT1	6	30727709	30742733	-	3186	protein_coding	flotillin 1 [Source:HGNC Symbol;Acc:HGNC:3757]	-	1710	1705	1578	1503	1370	2232	2472	2875	2534	2344	3235	2379	3314	3945	2546	2718	42.2091	26.2223	23.765
ENSG00000177234	1.35233	0.842597	4.12548	13.8574	0.936119	1.03299	0	0	0.958073	1.01714	0	0	0	0	0	0	5.04444	0.328693	3.84071	0.0020312	1	LINC01561	10	120597949	120600124	+	2176	lincRNA	long intergenic non-protein coding RNA 1561 [Source:HGNC Symbol;Acc:HGNC:31365]	-	1	1	5	14	1	1	0	0	1	1	0	0	0	0	0	0	0.0361408	0.0225182	0.110253
ENSG00000105948	196.088	154.195	213.7	194.003	144.162	133.255	79.5985	153.736	77.6039	135.279	123.333	75.093	106.558	136.436	93.7124	148.239	189.497	117.25	0.690775	0.00204655	0.200623	TTC26	7	139133744	139191986	+	4999	protein_coding	tetratricopeptide repeat domain 26 [Source:HGNC Symbol;Acc:HGNC:21882]	-	145	183	259	196	154	129	63	146	81	133	129	72	127	162	95	154	2.28108	1.79374	2.48596
ENSG00000273540	0	0	0	0	5.61671	1.03299	12.6347	6.31791	2.87422	0	0	14.6014	0	3.36878	2.95934	2.88777	0	4.35782	-4.57983	0.00204948	0.200623	AGBL1	15	86079973	87029052	+	13580	protein_coding	ATP/GTP binding protein like 1 [Source:HGNC Symbol;Acc:HGNC:26504]	-	0	0	0	0	6	1	10	6	3	0	0	14	0	4	3	3	0	0	0
ENSG00000225106	4.057	23.5927	25.578	0.989811	3.74447	0	0	0	3.83229	0	0.956073	0	0	3.36878	0	1.92518	13.5544	1.15223	3.53223	0.00206486	0.201076	AL162457.2	20	61738219	61755056	-	1354	antisense	novel transcript, antisense to CDH4	-	3	28	31	1	4	0	0	0	4	0	1	0	0	4	0	2	0.174244	1.01329	1.09855
ENSG00000133433	6.76166	97.7412	12.3764	83.1441	5.61671	13.4288	0	5.26492	28.7422	6.10282	9.56073	14.6014	19.2978	6.73756	18.7425	12.5137	50.0059	11.7174	2.09213	0.00209523	0.202413	GSTT2B	22	23957414	23961186	-	1099	protein_coding	glutathione S-transferase theta 2B (gene/pseudogene) [Source:HGNC Symbol;Acc:HGNC:33437]	-	5	116	15	84	6	13	0	5	30	6	10	14	23	8	19	13	0.35779	5.17193	0.654894
ENSG00000259363	9.46632	5.05558	9.90115	4.94906	22.4668	25.8247	16.4251	5.26492	22.0357	18.3085	53.5401	31.2888	14.2636	22.7393	5.91868	30.8029	7.34303	22.4066	-1.62057	0.00210024	0.202413	AC090825.1	15	99807023	99877148	+	1291	lincRNA	ubiquitin conjugating enzyme E2 Q2 pseudogene [Source:NCBI gene;Acc:400464]	-	7	6	12	5	24	25	13	5	23	18	56	30	17	27	6	32	0.426411	0.227729	0.445997
ENSG00000203791	252.886	134.815	129.54	140.553	125.44	117.761	117.503	98.9805	81.4362	103.748	118.553	94.9092	81.3865	132.225	93.7124	96.259	164.449	105.159	0.636278	0.00213598	0.204802	EEF1AKMT2	10	124748149	124791870	-	4225	protein_coding	EEF1A lysine methyltransferase 2 [Source:HGNC Symbol;Acc:HGNC:33787]	-	187	160	157	142	134	114	93	94	85	102	124	91	97	157	95	100	3.48074	1.85561	1.783
ENSG00000198898	2985.95	2515.15	2241.79	3445.53	2335.62	2054.61	1758.75	2330.25	1801.18	2042.41	2392.09	2234.02	1986	2230.97	2176.1	1754.8	2797.1	2091.4	0.419037	0.00216404	0.205633	CAPZA2	7	116811070	116922049	+	8425	protein_coding	capping actin protein of muscle Z-line subunit alpha 2 [Source:HGNC Symbol;Acc:HGNC:1490]	-	2208	2985	2717	3481	2495	1989	1392	2213	1880	2008	2502	2142	2367	2649	2206	1823	20.6103	17.3607	15.4738
ENSG00000171467	317.798	324.4	268.156	265.269	441.848	490.669	446.004	469.631	403.349	341.758	302.119	374.422	344.844	533.109	393.592	549.639	293.906	424.249	-0.530297	0.00216664	0.205633	ZNF318	6	43307134	43369478	-	9559	protein_coding	zinc finger protein 318 [Source:HGNC Symbol;Acc:HGNC:13578]	-	235	385	325	268	472	475	353	446	421	336	316	359	411	633	399	571	1.93335	1.97352	1.63135
ENSG00000112033	983.145	620.151	535.487	789.869	762.937	1146.62	1156.07	1256.21	1118.07	1704.72	1039.25	906.331	901.125	1164.76	1349.46	1142.59	732.163	1137.35	-0.63683	0.00220611	0.208321	PPARD	6	35342558	35428191	+	4457	protein_coding	peroxisome proliferator activated receptor delta [Source:HGNC Symbol;Acc:HGNC:9235]	THR-like	727	736	649	798	815	1110	915	1193	1167	1676	1087	869	1074	1383	1368	1187	12.8277	8.09147	6.98682
ENSG00000204936	17568.1	6274.82	16580.3	88685.1	15635.1	911.096	12.6347	395.922	78.562	190.205	45.8915	345.219	5225.52	901.148	63.1325	406.213	32277.1	2017.55	3.99979	0.00223003	0.209522	CD177	19	43353659	43363172	+	2501	protein_coding	CD177 molecule [Source:HGNC Symbol;Acc:HGNC:30072]	-	12991	7447	20095	89598	16702	882	10	376	82	187	48	331	6228	1070	64	422	408.493	145.902	385.524
ENSG00000144061	106.834	94.3708	111.388	183.115	72.0811	88.837	25.2694	95.8216	45.9875	46.7883	64.0569	40.6754	53.6983	53.9005	40.4443	107.81	123.927	61.2809	1.0146	0.00224988	0.21033	NPHP1	2	110122311	110205066	-	11763	protein_coding	nephrocystin 1 [Source:HGNC Symbol;Acc:HGNC:7905]	-	79	112	135	185	77	86	20	91	48	46	67	39	64	64	41	112	0.52816	0.466544	0.550672
ENSG00000203876	50.0363	69.0929	39.6046	110.859	14.0418	41.3195	20.2155	25.2716	48.8617	18.3085	8.60466	42.7613	40.2737	24.4237	15.7831	37.541	67.3982	28.1172	1.26071	0.002268	0.210969	ADD3-AS1	10	109940104	110008381	-	9007	processed_transcript	ADD3 antisense RNA 1 [Source:HGNC Symbol;Acc:HGNC:48682]	-	37	82	48	112	15	40	16	24	51	18	9	41	48	29	16	39	0.323056	0.446094	0.255705
ENSG00000179023	25.6943	7.58337	47.8556	3.95925	2.80836	26.8577	27.7963	4.21194	714.722	586.888	8.60466	585.1	20.9759	93.4836	1508.28	55.8302	21.2731	302.963	-3.83176	0.00229326	0.211627	KLHDC7A	1	18480982	18486126	+	5145	protein_coding	kelch domain containing 7A [Source:HGNC Symbol;Acc:HGNC:26791]	-	19	9	58	4	3	26	22	4	746	577	9	561	25	111	1529	58	0.290419	0.0857136	0.540904
ENSG00000180957	404.347	608.355	1035.5	717.613	529.843	404.931	456.112	563.347	419.636	380.409	503.85	363.992	484.963	423.624	442.914	451.455	691.453	452.09	0.614863	0.00230814	0.211627	PITPNB	22	27851669	27920134	-	5129	protein_coding	phosphatidylinositol transfer protein beta [Source:HGNC Symbol;Acc:HGNC:9002]	-	299	722	1255	725	566	392	361	535	438	374	527	349	578	503	449	469	4.58453	6.89758	11.7405
ENSG00000175920	0	8.42597	1.65019	3.95925	3.74447	2.06598	17.6886	53.7022	70.8974	177.999	0	15.6444	46.986	3.36878	28.6069	5.77554	3.50885	35.5399	-3.31384	0.00231687	0.211627	DOK7	4	3463311	3501473	+	4031	protein_coding	docking protein 7 [Source:HGNC Symbol;Acc:HGNC:26594]	-	0	10	2	4	4	2	14	51	74	175	0	15	56	4	29	6	0	0.121557	0.0238064
ENSG00000163082	609.902	2267.43	1297.05	2817	248.071	703.465	701.225	849.758	88.1427	215.633	19.1215	610.131	428.747	695.653	116.401	33.6907	1747.85	392.503	2.155	0.00232884	0.211627	SGPP2	2	222424517	222560948	+	3336	protein_coding	sphingosine-1-phosphate phosphatase 2 [Source:HGNC Symbol;Acc:HGNC:19953]	-	451	2691	1572	2846	265	681	555	807	92	212	20	585	511	826	118	35	10.6318	39.5258	22.6102
ENSG00000151876	205.554	191.269	266.506	282.096	175.054	197.301	131.401	175.848	166.705	176.982	208.424	163.744	190.461	154.964	154.872	142.463	236.357	169.852	0.477183	0.00233166	0.211627	FBXO4	5	41925254	41941743	+	3014	protein_coding	F-box protein 4 [Source:HGNC Symbol;Acc:HGNC:13583]	-	152	227	323	285	187	191	104	167	174	174	218	157	227	184	157	148	3.96603	3.69041	5.14205
ENSG00000166689	140.643	340.409	568.491	459.272	151.651	82.6391	147.826	138.994	75.6877	330.569	239.974	184.604	157.739	70.7444	237.734	121.286	377.204	161.621	1.22419	0.0023776	0.212199	PLEKHA7	11	16777317	17014443	-	10987	protein_coding	pleckstrin homology domain containing A7 [Source:HGNC Symbol;Acc:HGNC:27049]	-	104	404	689	464	162	80	117	132	79	325	251	177	188	84	241	126	0.744407	1.80175	3.00897
ENSG00000285887	0	0	0	0	0	3.09896	1.26347	21.0597	0	2.03427	0	42.7613	15.1027	0	6.90512	0.96259	0	7.76567	-5.42464	0.00237848	0.212199	AL009176.1	6	169419004	169425156	-	4158	lincRNA	novel transcript	-	0	0	0	0	0	3	1	20	0	2	0	41	18	0	7	1	0	0	0
ENSG00000006534	465.202	711.151	2188.98	1268.94	547.629	393.569	512.968	742.354	385.145	585.871	654.91	1012.71	536.144	467.418	576.085	375.41	1158.57	565.851	1.03451	0.00238045	0.212199	ALDH3B1	11	68008578	68029282	+	6626	protein_coding	aldehyde dehydrogenase 3 family member B1 [Source:HGNC Symbol;Acc:HGNC:410]	-	344	844	2653	1282	585	381	406	705	402	576	685	971	639	555	584	390	4.08285	6.24142	19.2116
ENSG00000152467	1.35233	0	0.825096	0	20.5946	4.13195	2.52694	1.05298	16.2872	52.8911	2.86822	7.30071	1.67807	0	1.97289	2.88777	0.544357	9.51604	-4.28023	0.00238337	0.212199	ZSCAN1	19	58034032	58054631	+	2389	protein_coding	zinc finger and SCAN domain containing 1 [Source:HGNC Symbol;Acc:HGNC:23712]	zf-C2H2	1	0	1	0	22	4	2	1	17	52	3	7	2	0	2	3	0.0329185	0	0.0200845
ENSG00000119514	251.534	372.428	707.932	330.597	280.836	223.125	279.227	228.498	120.717	33.5655	234.238	163.744	131.729	122.96	65.1054	118.399	415.623	166.845	1.31816	0.00242371	0.213909	GALNT12	9	98807699	98850081	+	3137	protein_coding	polypeptide N-acetylgalactosaminyltransferase 12 [Source:HGNC Symbol;Acc:HGNC:19877]	-	186	442	858	334	300	216	221	217	126	33	245	157	157	146	66	123	4.66288	6.90399	13.1235
ENSG00000204520	216.373	115.436	136.966	107.889	160.076	179.74	236.269	294.836	259.638	365.152	429.277	185.647	216.471	218.971	224.91	423.54	144.166	266.21	-0.889198	0.00243568	0.213909	MICA	6	31399784	31415315	+	2386	protein_coding	MHC class I polypeptide-related sequence A [Source:HGNC Symbol;Acc:HGNC:7090]	-	160	137	166	109	171	174	187	280	271	359	449	178	258	260	228	440	5.27358	2.81347	3.33822
ENSG00000135127	5.40933	102.797	146.042	29.6943	35.5725	23.7587	16.4251	7.37089	18.2034	6.10282	4.78036	5.21479	43.6299	1.68439	5.91868	17.3266	70.9856	15.499	2.19688	0.00244516	0.213909	BICDL1	12	119989869	120094494	+	5484	protein_coding	BICD family like cargo adaptor 1 [Source:HGNC Symbol;Acc:HGNC:28095]	-	4	122	177	30	38	23	13	7	19	6	5	5	52	2	6	18	0.0573613	1.09007	1.54865
ENSG00000214273	0	0	1.65019	1.97962	37.4447	8.26391	7.58081	4.21194	12.4549	5.08568	11.4729	1.04296	0.839036	5.05317	1.97289	10.5885	0.907454	8.83429	-3.22778	0.00244833	0.213909	AGGF1P1	4	190041342	190043414	+	2073	processed_pseudogene	angiogenic factor with G-patch and FHA domains 1 pseudogene 1 [Source:HGNC Symbol;Acc:HGNC:38051]	-	0	0	2	2	40	8	6	4	13	5	12	1	1	6	2	11	0	0	0.0462922
ENSG00000165443	0	0.842597	0	0	7.48895	3.09896	0	0	6.70651	1.01714	2.86822	9.38663	55.3764	0	11.8374	1.92518	0.210649	8.30878	-4.8086	0.00247338	0.215092	PHYHIPL	10	59176590	59247774	+	4093	protein_coding	phytanoyl-CoA 2-hydroxylase interacting protein like [Source:HGNC Symbol;Acc:HGNC:29378]	-	0	1	0	0	8	3	0	0	7	1	3	9	66	0	12	2	0	0.0119716	0
ENSG00000204366	40.57	45.5002	43.7301	23.7555	35.5725	78.5071	56.8561	70.5499	121.675	67.131	43.0233	81.3508	60.4106	149.068	94.6988	85.6705	38.3889	78.7095	-1.03562	0.00251436	0.215562	ZBTB12	6	31899607	31901992	-	1875	protein_coding	zinc finger and BTB domain containing 12 [Source:HGNC Symbol;Acc:HGNC:19066]	ZBTB	30	54	53	24	38	76	45	67	127	66	45	78	72	177	96	89	1.25828	1.41119	1.35629
ENSG00000006283	229.896	1282.43	410.898	1829.17	224.668	425.591	61.91	80.0268	268.26	2.03427	196.951	32.3317	396.025	364.67	30.5798	152.089	938.099	186.262	2.33209	0.00252262	0.215562	CACNA1G	17	50561068	50627474	+	9709	protein_coding	calcium voltage-gated channel subunit alpha1 G [Source:HGNC Symbol;Acc:HGNC:1394]	-	170	1522	498	1848	240	412	49	76	280	2	206	31	472	433	31	158	1.37699	7.68126	2.46112
ENSG00000173918	1150.83	781.087	684.83	658.224	1304.95	1097.03	1183.87	5410.23	3069.67	4463.2	1688.42	2200.64	1231.71	785.768	7086.63	706.541	818.744	2519.05	-1.62158	0.00252337	0.215562	C1QTNF1	17	79022814	79049788	+	4854	protein_coding	C1q and TNF related 1 [Source:HGNC Symbol;Acc:HGNC:14324]	-	851	927	830	665	1394	1062	937	5138	3204	4388	1766	2110	1468	933	7184	734	13.7875	9.35777	8.20457
ENSG00000099617	28.399	16.0093	19.8023	0	17.7863	45.4515	31.5867	197.961	49.8198	53.9083	72.6615	68.8353	25.1711	55.5849	50.3087	30.8029	16.0527	58.3232	-1.86984	0.00253108	0.215562	EFNA2	19	1286154	1300237	+	949	protein_coding	ephrin A2 [Source:HGNC Symbol;Acc:HGNC:3222]	-	21	19	24	0	19	44	25	188	52	53	76	66	30	66	51	32	1.74024	0.981025	1.21345
ENSG00000141837	47.3316	485.336	521.461	286.055	89.8674	43.3855	45.4849	381.18	72.8135	27.4627	110.904	34.4176	71.3181	86.7461	105.55	28.8777	335.046	91.5007	1.87352	0.00253872	0.215562	CACNA1A	19	13206442	13633025	-	43159	protein_coding	calcium voltage-gated channel subunit alpha1 A [Source:HGNC Symbol;Acc:HGNC:1388]	-	35	576	632	289	96	42	36	362	76	27	116	33	85	103	107	30	0.0637753	0.653949	0.702624
ENSG00000083290	476.021	323.557	360.567	249.432	613.158	668.343	440.951	756.043	341.074	486.191	628.14	629.947	534.466	555.006	408.389	582.367	352.394	553.673	-0.653904	0.00254796	0.215562	ULK2	17	19770829	19867936	-	9843	protein_coding	unc-51 like autophagy activating kinase 2 [Source:HGNC Symbol;Acc:HGNC:13480]	-	352	384	437	252	655	647	349	718	356	478	657	604	637	659	414	605	2.81236	1.9116	2.13025
ENSG00000148408	2.70466	0	1.65019	0	9.36119	2.06598	2.52694	0	28.7422	2.03427	4.78036	4.17183	62.0887	5.05317	28.6069	4.81295	1.08871	12.8537	-3.64921	0.00255959	0.215571	CACNA1B	9	137877789	138124624	+	9897	protein_coding	calcium voltage-gated channel subunit alpha1 B [Source:HGNC Symbol;Acc:HGNC:1389]	-	2	0	2	0	10	2	2	0	30	2	5	4	74	6	29	5	0.0158921	0	0.00969625
ENSG00000122643	252.886	328.613	209.574	439.476	201.266	211.763	144.035	192.696	202.153	183.085	250.491	226.322	197.174	232.446	212.086	227.171	307.637	206.724	0.572873	0.00257764	0.215688	NT5C3A	7	33014113	33062797	-	3495	protein_coding	5'-nucleotidase, cytosolic IIIA [Source:HGNC Symbol;Acc:HGNC:17820]	-	187	390	254	444	215	205	114	183	211	180	262	217	235	276	215	236	4.20776	5.46777	3.4871
ENSG00000146112	688.337	784.457	648.526	558.254	652.475	868.743	1471.94	1243.57	754.961	1380.25	1525.89	1102.41	1251	1172.34	1152.17	677.664	669.893	1104.45	-0.721134	0.00258406	0.215688	PPP1R18	6	30676389	30687895	-	4599	protein_coding	protein phosphatase 1 regulatory subunit 18 [Source:HGNC Symbol;Acc:HGNC:29413]	-	509	931	786	564	697	841	1165	1181	788	1357	1596	1057	1491	1392	1168	704	8.70383	9.91925	8.20043
ENSG00000159231	63.5596	49.7132	510.734	10.8879	63.6561	68.1772	10.1077	65.285	22.9937	22.377	61.1887	25.031	14.2636	16.8439	58.2003	35.6158	158.724	38.645	2.03975	0.00263015	0.21856	CBR3	21	36134912	36146566	+	1169	protein_coding	carbonyl reductase 3 [Source:HGNC Symbol;Acc:HGNC:1549]	-	47	59	619	11	68	66	8	62	24	22	64	24	17	20	59	37	3.16184	2.47303	25.407
ENSG00000204463	2624.88	1606.83	1849.04	1485.71	1566.13	3221.89	4645.77	3566.46	3476.85	3324	2648.32	3733.79	1977.61	3474.9	3121.12	3077.4	1891.61	3152.85	-0.737308	0.00265786	0.219885	BAG6	6	31639028	31652705	-	5310	protein_coding	BCL2 associated athanogene 6 [Source:HGNC Symbol;Acc:HGNC:13919]	-	1941	1907	2241	1501	1673	3119	3677	3387	3629	3268	2770	3580	2357	4126	3164	3197	28.7466	17.5974	20.25
ENSG00000135378	114.948	426.354	273.107	409.782	276.155	33.0556	161.724	143.206	44.0713	92.5595	59.2765	177.303	96.4892	97.6946	65.1054	28.8777	306.048	106.293	1.52703	0.00268343	0.220385	PRRG4	11	32829943	32858123	+	5530	protein_coding	proline rich and Gla domain 4 [Source:HGNC Symbol;Acc:HGNC:30799]	-	85	506	331	414	295	32	128	136	46	91	62	170	115	116	66	30	1.20879	4.48351	2.87197
ENSG00000167779	6258.59	8826.2	23505.3	8118.43	8466.26	7604.86	3779.03	5339.68	3111.82	1910.18	38817.5	4846.63	3653.16	539.847	3313.47	2373.75	11677.1	6979.68	1.47562	0.00270082	0.220385	IGFBP6	12	53097436	53102345	+	1346	protein_coding	insulin like growth factor binding protein 6 [Source:HGNC Symbol;Acc:HGNC:5475]	-	4628	10475	28488	8202	9044	7362	2991	5071	3248	1878	40601	4647	4354	641	3359	2466	270.399	381.33	1015.53
ENSG00000183765	94.6632	95.2134	105.612	171.237	52.4226	90.903	8.84428	61.0731	40.2391	83.4052	45.8915	37.5465	68.801	45.4785	51.2952	64.4935	116.682	54.1995	1.10449	0.0027084	0.220385	CHEK2	22	28687743	28742422	-	4493	protein_coding	checkpoint kinase 2 [Source:HGNC Symbol;Acc:HGNC:16627]	-	70	113	128	173	56	88	7	58	42	82	48	36	82	54	52	67	1.22523	1.23235	1.36694
ENSG00000204256	3209.08	1749.23	1751.68	1340.2	2097.84	3926.39	3598.36	3009.43	2785.12	4121.44	3642.64	2997.46	2635.41	2920.73	3729.75	2970.55	2012.55	3202.93	-0.670948	0.00272027	0.220385	BRD2	6	32968660	32981505	+	7337	protein_coding	bromodomain containing 2 [Source:HGNC Symbol;Acc:HGNC:1103]	-	2373	2076	2123	1354	2241	3801	2848	2858	2907	4052	3810	2874	3141	3468	3781	3086	25.4352	13.8644	13.8838
ENSG00000154928	4.057	1.68519	6.60077	10.8879	37.4447	25.8247	6.31734	27.3776	18.2034	4.06855	18.1654	16.6873	34.4005	30.319	6.90512	12.5137	5.80772	19.8523	-1.77759	0.00272972	0.220385	EPHB1	3	134597801	135260467	+	6956	protein_coding	EPH receptor B1 [Source:HGNC Symbol;Acc:HGNC:3392]	-	3	2	8	11	40	25	5	26	19	4	19	16	41	36	7	13	0.033917	0.0140884	0.0551833
ENSG00000188157	3699.98	5427.16	6489.38	4118.6	6900.13	4935.62	14433.9	9918.06	9730.19	18168.1	6947.78	9234.35	6771.86	6462.16	8935.23	7986.61	4933.78	9202	-0.899137	0.00273462	0.220385	AGRN	1	1020123	1056118	+	10758	protein_coding	agrin [Source:HGNC Symbol;Acc:HGNC:329]	-	2736	6441	7865	4161	7371	4778	11424	9419	10156	17862	7267	8854	8071	7673	9058	8297	20.0005	29.3369	35.0788
ENSG00000157259	1268.49	922.643	891.104	871.034	873.399	769.576	707.542	677.069	603.586	785.23	837.52	689.396	659.482	713.339	772.387	842.267	988.317	744.233	0.407421	0.00275467	0.221047	GATAD1	7	92447448	92459432	+	5728	protein_coding	GATA zinc finger domain containing 1 [Source:HGNC Symbol;Acc:HGNC:29941]	-	938	1095	1080	880	933	745	560	643	630	772	876	661	786	847	783	875	12.8782	9.36707	9.04687
ENSG00000277142	17.5803	8.42597	4.12548	5.93887	30.8919	21.6928	8.84428	10.5298	28.7422	44.754	7.64858	40.6754	13.4246	37.8988	71.0241	25.9899	9.01766	28.5097	-1.69815	0.00281389	0.223951	LINC00235	16	525155	527407	-	2253	lincRNA	long intergenic non-protein coding RNA 235 [Source:HGNC Symbol;Acc:HGNC:14138]	-	13	10	5	6	33	21	7	10	30	44	8	39	16	45	72	27	0.453773	0.217486	0.106484
ENSG00000131196	228.544	111.223	92.4108	107.889	275.219	412.162	247.64	574.929	160.956	153.588	250.491	310.802	244.16	213.075	160.791	296.478	135.017	275.024	-1.03117	0.00281481	0.223951	NFATC1	18	79395856	79529325	+	9068	protein_coding	nuclear factor of activated T cells 1 [Source:HGNC Symbol;Acc:HGNC:7775]	RHD	169	132	112	109	294	399	196	546	168	151	262	298	291	253	163	308	1.46565	0.713272	0.59263
ENSG00000233024	24.342	21.9075	56.9316	20.786	56.1671	85.738	30.3232	60.0201	46.9456	69.1653	51.6279	49.019	146.831	51.3739	103.577	82.7828	30.9918	69.4643	-1.1578	0.00287333	0.226898	AC126755.2	16	18358086	18379331	-	3030	protein_coding	nuclear pore complex interacting protein family member A5 pseudogene [Source:NCBI gene;Acc:105376752]	-	18	26	69	21	60	83	24	57	49	68	54	47	175	61	105	86	0.467182	0.420459	1.09266
ENSG00000204231	828.979	463.428	462.879	417.7	442.784	826.391	1166.18	822.381	842.146	1069.01	841.344	1107.62	666.195	942.416	1087.06	953.927	543.247	897.288	-0.725556	0.00287612	0.226898	RXRB	6	33193588	33200688	-	3920	protein_coding	retinoid X receptor beta [Source:HGNC Symbol;Acc:HGNC:10478]	RXR-like	613	550	561	422	473	800	923	781	879	1051	880	1062	794	1119	1102	991	12.2979	6.87494	6.8668
ENSG00000186204	13.5233	10.9538	91.5857	204.891	2.80836	12.3959	2.52694	24.2186	20.1195	19.3256	15.2972	30.2458	31.0443	12.6329	0	0.96259	80.2384	14.2981	2.4876	0.00289171	0.22717	CYP4F12	19	15672757	15697174	+	5351	protein_coding	cytochrome P450 family 4 subfamily F member 12 [Source:HGNC Symbol;Acc:HGNC:18857]	-	10	13	111	207	3	12	2	23	21	19	16	29	37	15	0	1	0.146967	0.119042	0.995326
ENSG00000262576	78.4353	78.3615	50.3309	49.4906	506.44	144.618	401.783	94.7686	1202.38	38.6512	21.9897	179.389	53.6983	87.5883	805.926	154.977	64.1545	307.684	-2.26233	0.00292504	0.227695	PCDHGA4	5	141355025	141512979	+	4887	protein_coding	protocadherin gamma subfamily A, 4 [Source:HGNC Symbol;Acc:HGNC:8702]	-	58	93	61	50	541	140	318	90	1255	38	23	172	64	104	817	161	0.933344	0.932466	0.598915
ENSG00000164099	2.70466	4.21298	3.30038	0	0	11.3629	26.5328	91.6096	6.70651	10.1714	19.1215	14.6014	54.5374	14.3173	0	9.6259	2.55451	21.5489	-3.06472	0.00294529	0.227695	PRSS12	4	118280038	118353003	-	5725	protein_coding	serine protease 12 [Source:HGNC Symbol;Acc:HGNC:9477]	-	2	5	4	0	0	11	21	87	7	10	20	14	65	17	0	10	0.0274733	0.0427944	0.0335245
ENSG00000150540	1864.87	1646.43	1663.39	2149.87	1240.36	1743.68	917.278	1476.28	1512.8	881.858	1349.02	1346.46	953.984	1184.97	942.056	924.087	1831.14	1206.07	0.602298	0.00295434	0.227695	HNMT	2	137964020	138016364	+	4756	protein_coding	histamine N-methyltransferase [Source:HGNC Symbol;Acc:HGNC:5028]	-	1379	1954	2016	2172	1325	1688	726	1402	1579	867	1411	1291	1137	1407	955	960	22.8023	20.1315	20.3388
ENSG00000148400	169.041	449.104	343.24	232.606	270.538	485.505	601.411	513.856	496.282	435.335	525.84	466.202	698.917	442.994	651.054	474.557	298.498	505.208	-0.755802	0.00295489	0.227695	NOTCH1	9	136494433	136545786	-	10377	protein_coding	notch 1 [Source:HGNC Symbol;Acc:HGNC:7881]	-	125	533	416	235	289	470	476	488	518	428	550	447	833	526	660	493	0.947315	2.5168	1.92353
ENSG00000005469	554.456	384.224	396.046	448.385	251.816	341.919	368.933	271.67	291.254	293.953	285.866	317.059	234.93	357.091	436.996	261.825	445.778	309.443	0.525047	0.00296756	0.227695	CROT	7	87345681	87399795	+	4979	protein_coding	carnitine O-octanoyltransferase [Source:HGNC Symbol;Acc:HGNC:2366]	-	410	456	480	453	269	331	292	258	304	289	299	304	280	424	443	272	6.47587	4.48761	4.62569
ENSG00000183087	4167.89	3400.72	1414.21	3814.73	7960.75	4504.86	5072.83	6161.01	4933.12	3920.05	5072.92	5905.23	7063.85	4268.24	4668.85	4964.08	3199.39	5374.65	-0.748624	0.00298675	0.227695	GAS6	13	113820549	113864067	-	6006	protein_coding	growth arrest specific 6 [Source:HGNC Symbol;Acc:HGNC:4168]	-	3082	4036	1714	3854	8504	4361	4015	5851	5149	3854	5306	5662	8419	5068	4733	5157	40.3556	32.9275	13.6931
ENSG00000146281	194.736	58.1392	83.3347	51.4702	498.951	120.86	151.616	254.822	98.6815	211.564	269.613	286.814	215.632	158.333	131.197	330.168	96.92	227.354	-1.23689	0.00299957	0.227695	PM20D2	6	89146050	89165565	+	4708	protein_coding	peptidase M20 domain containing 2 [Source:HGNC Symbol;Acc:HGNC:21408]	-	144	69	101	52	533	117	120	242	103	208	282	275	257	188	133	343	2.40537	0.718133	1.02935
ENSG00000140332	845.207	501.345	683.18	363.261	981.989	1415.19	1512.37	1091.94	679.274	531.963	1445.58	827.066	1015.23	1223.71	903.585	1055.96	598.248	1056.99	-0.821861	0.00300593	0.227695	TLE3	15	70047790	70098176	-	12634	protein_coding	transducin like enhancer of split 3 [Source:HGNC Symbol;Acc:HGNC:11839]	-	625	595	828	367	1049	1370	1197	1037	709	523	1512	793	1210	1453	916	1097	3.89041	2.30764	3.14461
ENSG00000081138	6.76166	1.68519	0	0	0	3.09896	37.9041	3.15895	117.843	2.03427	0	4.17183	62.0887	8.42195	58.2003	60.6432	2.11171	29.7971	-3.88616	0.003008	0.227695	CDH7	18	65750252	65890341	+	14532	protein_coding	cadherin 7 [Source:HGNC Symbol;Acc:HGNC:1766]	-	5	2	0	0	0	3	30	3	123	2	0	4	74	10	59	63	0.0270583	0.00674368	0
ENSG00000184564	0	0	0	0	0	0	83.3889	2.10597	80.4781	0	0	9.38663	0	5.89536	47.3494	41.3914	0	22.4996	-6.95975	0.00304965	0.22795	SLITRK6	13	85792787	85806683	-	4474	protein_coding	SLIT and NTRK like family member 6 [Source:HGNC Symbol;Acc:HGNC:23503]	-	0	0	0	0	0	0	66	2	84	0	0	9	0	7	48	43	0	0	0
ENSG00000162817	577.446	682.503	859.75	247.453	202.202	377.041	502.861	275.882	363.11	278.696	478.992	198.162	290.307	320.876	231.815	214.658	591.788	311.217	0.928045	0.00306416	0.22795	C1orf115	1	220689845	220699157	+	3413	protein_coding	chromosome 1 open reading frame 115 [Source:HGNC Symbol;Acc:HGNC:25873]	-	427	810	1042	250	216	365	398	262	379	274	501	190	346	381	235	223	9.83893	11.629	14.649
ENSG00000112561	286.694	279.742	251.654	280.117	323.897	379.107	347.454	580.194	300.835	524.843	383.385	386.938	516.007	440.468	439.955	290.702	274.552	409.482	-0.577546	0.00308792	0.22795	TFEB	6	41683978	41736259	-	5648	protein_coding	transcription factor EB [Source:HGNC Symbol;Acc:HGNC:11753]	bHLH	212	332	305	283	346	367	275	551	314	516	401	371	615	523	446	302	2.95187	2.88029	2.59109
ENSG00000275764	109.539	84.2597	84.9849	223.697	66.4644	44.4185	48.0118	65.285	25.868	85.4395	92.7391	34.4176	78.8694	50.5317	65.1054	86.6331	125.62	61.982	1.01697	0.00309318	0.22795	AC092747.4	12	27037100	27038960	+	1861	lincRNA	novel transcript	-	81	100	103	226	71	43	38	62	27	84	97	33	94	60	66	90	3.4229	2.63297	2.65563
ENSG00000117461	124.415	1452.64	580.868	2012.29	410.02	297.501	368.933	404.346	454.126	89.508	186.434	241.966	543.695	321.718	276.205	748.895	1042.55	361.946	1.52644	0.0030962	0.22795	PIK3R3	1	46040140	46133036	-	7410	protein_coding	phosphoinositide-3-kinase regulatory subunit 3 [Source:HGNC Symbol;Acc:HGNC:8981]	-	92	1724	704	2033	438	288	292	384	474	88	195	232	648	382	280	778	0.976395	11.4002	4.5586
ENSG00000162692	15086.6	1966.62	1063.55	513.712	590.691	3973.91	65.7004	586.512	305.625	964.246	1290.7	337.919	774.43	1164.76	684.594	135.725	4657.62	906.234	2.36153	0.00310982	0.22795	VCAM1	1	100719742	100739045	+	6049	protein_coding	vascular cell adhesion molecule 1 [Source:HGNC Symbol;Acc:HGNC:12663]	-	11156	2334	1289	519	631	3847	52	557	319	948	1350	324	923	1383	694	141	145.038	18.9064	10.2246
ENSG00000206503	4389.67	2862.3	3415.07	2970.42	10249.6	5713.46	8409.65	11082.7	3439.48	5947.2	3383.54	7576.05	5509.95	5753.03	5750.98	3776.24	3409.37	6382.65	-0.904727	0.00313824	0.22795	HLA-A	6	29941260	29945884	+	2710	protein_coding	major histocompatibility complex, class I, A [Source:HGNC Symbol;Acc:HGNC:4931]	-	3246	3397	4139	3001	10949	5531	6656	10525	3590	5847	3539	7264	6567	6831	5830	3923	94.1966	61.4213	73.283
ENSG00000182379	497.658	239.297	688.13	53.4498	747.023	647.684	3159.94	784.473	1135.32	1760.66	349.923	1076.33	846.588	587.852	2566.73	517.874	369.634	1181.7	-1.67664	0.00313954	0.22795	NXPH4	12	57216795	57226449	+	2150	protein_coding	neurexophilin 4 [Source:HGNC Symbol;Acc:HGNC:8078]	-	368	284	834	54	798	627	2501	745	1185	1731	366	1032	1009	698	2602	538	13.4606	6.4725	18.6125
ENSG00000118707	328.617	330.298	152.643	232.606	370.703	361.546	443.478	346.432	456.043	344.809	282.041	380.68	422.035	428.677	386.687	431.24	261.041	387.864	-0.574353	0.00314088	0.22795	TGIF2	20	36573488	36593950	+	3784	protein_coding	TGFB induced factor homeobox 2 [Source:HGNC Symbol;Acc:HGNC:15764]	Homeobox	243	392	185	235	396	350	351	329	476	339	295	365	503	509	392	448	5.05023	5.07607	2.34584
ENSG00000124762	2102.88	3430.21	964.537	2058.81	1945.25	1499.9	6695.12	3253.72	6737.17	8607.01	5365.48	5251.3	4177.56	2380.88	10513.5	7922.12	2139.11	5362.42	-1.32586	0.00315935	0.22795	CDKN1A	6	36676460	36687339	+	3050	protein_coding	cyclin dependent kinase inhibitor 1A [Source:HGNC Symbol;Acc:HGNC:1784]	-	1555	4071	1169	2080	2078	1452	5299	3090	7032	8462	5612	5035	4979	2827	10658	8230	40.0947	65.4024	18.3904
ENSG00000081803	639.653	1849.5	2236.01	2337.93	745.15	825.358	9265.02	1360.46	552.808	292.935	232.326	377.551	544.534	1574.06	569.179	532.312	1765.77	1405.97	1.31372	0.00318066	0.22795	CADPS2	7	122318425	122886759	-	6351	protein_coding	calcium dependent secretion activator 2 [Source:HGNC Symbol;Acc:HGNC:16018]	-	473	2195	2710	2362	796	799	7333	1292	577	288	243	362	649	1869	577	553	5.857	16.935	20.4741
ENSG00000105483	306.979	273.844	219.476	430.568	469.932	479.307	319.658	534.916	463.707	383.461	523.928	408.84	415.323	451.416	397.538	467.819	307.717	442.987	-0.527694	0.00318936	0.22795	CARD8	19	48180770	48255946	-	12912	protein_coding	caspase recruitment domain family member 8 [Source:HGNC Symbol;Acc:HGNC:17057]	-	227	325	266	435	502	464	253	508	484	377	548	392	495	536	403	486	1.38257	1.23334	0.988475
ENSG00000183044	231.249	1287.49	646.05	1805.42	283.644	315.061	385.358	523.333	299.877	264.456	751.473	147.057	758.489	176.861	392.606	351.345	992.551	387.463	1.35729	0.0032095	0.22795	ABAT	16	8674565	8784575	+	9744	protein_coding	4-aminobutyrate aminotransferase [Source:HGNC Symbol;Acc:HGNC:23]	-	171	1528	783	1824	303	305	305	497	313	260	786	141	904	210	398	365	1.38011	7.68384	3.85569
ENSG00000010818	270.466	256.149	163.369	268.239	572.905	444.185	428.316	569.664	219.399	413.975	469.432	311.845	417.001	193.705	504.074	658.412	239.556	433.576	-0.856854	0.00321175	0.22795	HIVEP2	6	142751467	142956698	-	10682	protein_coding	human immunodeficiency virus type I enhancer binding protein 2 [Source:HGNC Symbol;Acc:HGNC:4921]	zf-C2H2	200	304	198	271	612	430	339	541	229	407	491	299	497	230	511	684	1.47243	1.39448	0.889385
ENSG00000001461	490.896	1419.78	971.963	1563.9	743.278	574.342	720.177	776.049	709.932	426.18	526.796	832.281	772.752	612.276	630.339	666.112	1111.63	665.876	0.74018	0.00322309	0.22795	NIPAL3	1	24415794	24472976	+	9404	protein_coding	NIPA like domain containing 3 [Source:HGNC Symbol;Acc:HGNC:25233]	-	363	1685	1178	1580	794	556	570	737	741	419	551	798	921	727	639	692	3.03564	8.7797	6.01049
ENSG00000079841	0	0	0	0	0.936119	0	8.84428	12.6358	1.91615	2.03427	0	1.04296	20.1369	0	0.986446	10.5885	0	4.92678	-4.7697	0.00324025	0.22795	RIMS1	6	71886703	72403143	+	12788	protein_coding	regulating synaptic membrane exocytosis 1 [Source:HGNC Symbol;Acc:HGNC:17282]	-	0	0	0	0	1	0	7	12	2	2	0	1	24	0	1	11	0	0	0
ENSG00000274956	0	0	0	0	3.74447	0	17.6886	1.05298	0.958073	0	0	0	13.4246	22.7393	0.986446	15.4014	0	6.33299	-5.13277	0.00324763	0.22795	NKAIN3-IT1	8	62977861	62984900	+	7040	lincRNA	NKAIN3 intronic transcript [Source:HGNC Symbol;Acc:HGNC:48595]	-	0	0	0	0	4	0	14	1	1	0	0	0	16	27	1	16	0	0	0
ENSG00000101204	64.9119	65.7225	95.7111	10.8879	15.914	79.5401	44.2214	90.5566	258.68	494.329	87.0026	498.534	264.296	261.08	356.107	291.665	59.3084	228.494	-1.9452	0.00325717	0.22795	CHRNA4	20	63343223	63378401	-	11049	protein_coding	cholinergic receptor nicotinic alpha 4 subunit [Source:HGNC Symbol;Acc:HGNC:1958]	-	48	78	116	11	17	77	35	86	270	486	91	478	315	310	361	303	0.341644	0.345911	0.503747
ENSG00000130226	86.5492	2583.4	0	3657.35	453.081	45.4515	410.627	7.37089	78.562	36.6169	1.91215	10.4296	132.568	45.4785	114.428	53.9051	1581.83	115.869	3.77125	0.00326337	0.22795	DPP6	7	153887097	154894285	+	13574	protein_coding	dipeptidyl peptidase like 6 [Source:HGNC Symbol;Acc:HGNC:3010]	-	64	3066	0	3695	484	44	325	7	82	36	2	10	158	54	116	56	0.37079	11.0677	0
ENSG00000076826	28.399	8.42597	11.5513	2.96943	15.914	4.13195	94.7601	7.37089	45.0294	95.6109	43.9793	88.6515	75.5133	54.7427	77.9292	14.4389	12.8364	51.506	-2.02405	0.00327156	0.22795	CAMSAP3	19	7595902	7618304	+	4845	protein_coding	calmodulin regulated spectrin associated protein family member 3 [Source:HGNC Symbol;Acc:HGNC:29307]	-	21	10	14	3	17	4	75	7	47	94	46	85	90	65	79	15	0.340864	0.101134	0.138647
ENSG00000141664	127.119	153.353	134.491	80.1747	321.089	193.169	256.484	187.431	113.053	236.993	169.225	250.31	248.355	140.647	183.479	205.994	123.784	208.852	-0.752922	0.00327515	0.22795	ZCCHC2	18	62523007	62587709	+	10235	protein_coding	zinc finger CCHC-type containing 2 [Source:HGNC Symbol;Acc:HGNC:22916]	-	94	182	163	81	343	187	203	178	118	233	177	240	296	167	186	214	0.722264	0.871317	0.764147
ENSG00000137285	40.57	33.7039	4.12548	17.8166	91.7396	56.8144	35.3771	22.1127	60.3586	38.6512	298.295	20.8592	146.831	72.4288	90.753	77.9698	24.054	84.3492	-1.81998	0.00327959	0.22795	TUBB2B	6	3224261	3231730	-	2194	protein_coding	tubulin beta 2B class IIb [Source:HGNC Symbol;Acc:HGNC:30829]	-	30	40	5	18	98	55	28	21	63	38	312	20	175	86	92	81	1.07533	0.893338	0.109348
ENSG00000239951	0	0	0	0	15.914	41.3195	2.52694	6.31791	0	0	5.73644	3.12888	1.67807	0	0.986446	0	0	6.46735	-5.16021	0.00331596	0.22957	IGKV3-20	2	89142574	89143160	-	400	IG_V_gene	immunoglobulin kappa variable 3-20 [Source:HGNC Symbol;Acc:HGNC:5817]	-	0	0	0	0	17	40	2	6	0	0	6	3	2	0	1	0	0	0	0
ENSG00000250208	22.9896	75.8337	0.825096	0	251.816	332.622	25.2694	154.789	86.2265	52.8911	193.127	187.733	9.2294	587.01	27.6205	92.4087	24.9121	166.728	-2.7409	0.00332746	0.22957	FZD10-DT	12	130144315	130162256	-	11498	processed_transcript	FZD10 divergent transcript [Source:HGNC Symbol;Acc:HGNC:48632]	-	17	90	1	0	269	322	20	147	90	52	202	180	11	697	28	96	0.116274	0.383542	0.00417306
ENSG00000198753	2.70466	10.1112	4.12548	0.989811	2.80836	5.16494	41.6945	33.6955	35.4487	20.3427	16.2532	3.12888	31.8834	18.5283	7.89157	17.3266	4.48278	19.5139	-2.0887	0.0034039	0.233142	PLXNB3	X	153764196	153779346	+	7007	protein_coding	plexin B3 [Source:HGNC Symbol;Acc:HGNC:9105]	-	2	12	5	1	3	5	33	32	37	20	17	3	38	22	8	18	0.0224468	0.0839154	0.0342385
ENSG00000108523	1520.02	1522.57	1605.64	1351.09	1525.87	1782.94	1906.57	1950.13	1993.75	1959.01	1742.92	1904.44	1637.8	1846.93	1967.96	1680.68	1499.83	1824.92	-0.282656	0.00340417	0.233142	RNF167	17	4940008	4945222	+	2744	protein_coding	ring finger protein 167 [Source:HGNC Symbol;Acc:HGNC:24544]	-	1124	1807	1946	1365	1630	1726	1509	1852	2081	1926	1823	1826	1952	2193	1995	1746	32.2135	32.2676	34.028
ENSG00000260910	0	0	0	0	0	4.13195	10.1077	3.15895	0.958073	2.03427	0.956073	1.04296	4.19518	1.68439	1.97289	1.92518	0	2.68064	-3.86372	0.00342468	1	LINC00565	13	113926514	113928844	-	2331	lincRNA	long intergenic non-protein coding RNA 565 [Source:HGNC Symbol;Acc:HGNC:43709]	-	0	0	0	0	0	4	8	3	1	2	1	1	5	2	2	2	0	0	0
ENSG00000277399	0	0	0	0	4.68059	1.03299	0	1.05298	4.79036	3.05141	0.956073	4.17183	1.67807	1.68439	2.95934	1.92518	0	2.33194	-3.70073	0.00342718	1	GPR179	17	38325530	38343847	-	8182	protein_coding	G protein-coupled receptor 179 [Source:HGNC Symbol;Acc:HGNC:31371]	-	0	0	0	0	5	1	0	1	5	3	1	4	2	2	3	2	0	0	0
ENSG00000205740	0	0.842597	0	0	22.4668	4.13195	1.26347	4.21194	6.70651	4.06855	1.91215	0	1.67807	0.842195	1.97289	5.77554	0.210649	4.58584	-3.9494	0.00346645	0.236541	AL359878.1	10	971146	988341	-	4964	processed_transcript	novel transcript, antisense to GTPBP4	-	0	1	0	0	24	4	1	4	7	4	2	0	2	1	2	6	0	0.00987099	0
ENSG00000111432	10.8187	32.8613	14.0266	0	110.462	58.8803	16.4251	82.1328	100.598	13.2228	123.333	113.682	6.71229	222.339	15.7831	23.1022	14.4266	73.8895	-2.35021	0.003535	0.240342	FZD10	12	130162459	130165740	+	3282	protein_coding	frizzled class receptor 10 [Source:HGNC Symbol;Acc:HGNC:4039]	-	8	39	17	0	118	57	13	78	105	13	129	109	8	264	16	24	0.191694	0.582262	0.248535
ENSG00000112658	765.42	742.328	632.024	441.456	866.846	949.316	1311.48	915.043	1051.01	1218.53	921.654	1187.93	541.178	1104.12	1096.93	792.212	645.307	996.353	-0.626782	0.00355988	0.241156	SRF	6	43171299	43181507	+	4202	protein_coding	serum response factor [Source:HGNC Symbol;Acc:HGNC:11291]	SRF	566	881	766	446	926	919	1038	869	1097	1198	964	1139	645	1311	1112	823	10.5929	10.2734	8.74682
ENSG00000250413	0	0	0	0	0.936119	0	0	8.42387	0.958073	2.03427	0	25.031	0	5.89536	40.4443	0.96259	0	7.05713	-5.28716	0.00365667	0.246819	AC005674.1	4	10006482	10009725	+	459	antisense	novel transcript, antisense to SLC2A9	-	0	0	0	0	1	0	0	8	1	2	0	24	0	7	41	1	0	0	0
ENSG00000113361	1.35233	149.14	212.875	110.859	29.0197	25.8247	40.431	95.8216	32.5745	3.05141	24.8579	31.2888	20.1369	22.7393	19.7289	20.2144	118.556	30.4741	1.96411	0.00369111	0.247379	CDH6	5	31193750	31329146	+	12379	protein_coding	cadherin 6 [Source:HGNC Symbol;Acc:HGNC:1765]	-	1	177	258	112	31	25	32	91	34	3	26	30	24	27	20	21	0.00635288	0.700616	1.00003
ENSG00000166105	40.57	188.742	80.8594	75.2257	9.36119	45.4515	7.58081	0	14.3711	6.10282	45.8915	3.12888	2.51711	27.7924	0	0	96.3492	13.5164	2.83316	0.00370421	0.247379	GLB1L3	11	134274245	134319564	+	8945	protein_coding	galactosidase beta 1 like 3 [Source:HGNC Symbol;Acc:HGNC:25147]	-	30	224	98	76	10	44	6	0	15	6	48	3	3	33	0	0	0.263753	1.22704	0.525682
ENSG00000163322	267.762	141.556	316.012	184.105	210.627	163.212	102.341	132.676	156.166	98.6623	139.587	128.284	156.061	162.544	103.577	117.436	227.359	139.264	0.704647	0.0037071	0.247379	ABRAXAS1	4	83459517	83523348	-	7777	protein_coding	abraxas 1, BRCA1 A complex subunit [Source:HGNC Symbol;Acc:HGNC:25829]	-	198	168	383	186	225	158	81	126	163	97	146	123	186	193	105	122	2.00221	1.0585	2.363
ENSG00000247498	1.35233	3.37039	2.47529	2.96943	43.0615	3.09896	51.8022	4.21194	0	51.874	2.86822	1.04296	34.4005	1.68439	60.1732	7.70072	2.54186	21.8265	-3.08432	0.00373947	0.247379	GPRC5D-AS1	12	12927726	12984645	+	3416	antisense	GPRC5D and HEBP1 antisense RNA 1 [Source:HGNC Symbol;Acc:HGNC:53599]	-	1	4	3	3	46	3	41	4	0	51	3	1	41	2	61	8	0.0230217	0.0573766	0.0421387
ENSG00000239264	147.404	161.779	226.901	55.4294	162.885	363.612	491.489	691.811	313.29	210.547	356.615	331.661	149.348	384.041	190.384	272.413	147.878	326.508	-1.1411	0.00374403	0.247379	TXNDC5	6	7881517	7910814	-	4387	protein_coding	thioredoxin domain containing 5 [Source:HGNC Symbol;Acc:HGNC:21073]	-	109	192	275	56	174	352	389	657	327	207	373	318	178	456	193	283	1.95396	2.1445	3.00775
ENSG00000073150	21.6373	12.6389	12.3764	3.95925	31.828	35.1216	24.0059	8.42387	24.9099	48.8226	42.0672	54.2338	95.6501	10.1063	79.9021	18.2892	12.653	39.4467	-1.65668	0.00374436	0.247379	PANX2	22	50170731	50180294	+	3102	protein_coding	pannexin 2 [Source:HGNC Symbol;Acc:HGNC:8600]	-	16	15	15	4	34	34	19	8	26	48	44	52	114	12	81	19	0.405634	0.236942	0.232021
ENSG00000185818	45.9793	246.881	66.8328	38.6026	478.357	123.959	998.14	167.425	502.03	88.4909	63.1008	189.818	410.289	354.564	394.578	240.648	99.5739	334.283	-1.74449	0.00376143	0.247469	NAT8L	4	2059512	2069089	+	5871	protein_coding	N-acetyltransferase 8 like [Source:HGNC Symbol;Acc:HGNC:26742]	-	34	293	81	39	511	120	790	159	524	87	66	182	489	421	400	250	0.455431	2.44539	0.661988
ENSG00000188428	174.451	124.704	84.9849	129.665	134.801	185.938	186.993	229.551	211.734	235.976	126.202	230.494	161.934	238.341	247.598	222.358	128.451	200.993	-0.652836	0.00377219	0.247469	BLOC1S5	6	8013567	8064414	-	3315	protein_coding	biogenesis of lysosomal organelles complex 1 subunit 5 [Source:HGNC Symbol;Acc:HGNC:18561]	-	129	148	103	131	144	180	148	218	221	232	132	221	193	283	251	231	3.06029	2.18761	1.49084
ENSG00000185352	5.40933	0.842597	0	0	62.72	1.03299	8.84428	3.15895	0	0	39.199	65.7064	44.4689	5.05317	4.93223	5.77554	1.56298	20.0743	-3.78723	0.00384281	0.25122	HS6ST3	13	96090839	96839562	+	7806	protein_coding	heparan sulfate 6-O-sulfotransferase 3 [Source:HGNC Symbol;Acc:HGNC:19134]	-	4	1	0	0	67	1	7	3	0	0	41	63	53	6	5	6	0.0402984	0.00627717	0
ENSG00000104237	4.057	11.7964	98.1864	0	1.87224	4.13195	8.84428	7.37089	7.66458	4.06855	4.78036	0	7.55133	5.05317	2.95934	7.70072	28.5099	5.16645	2.47366	0.00388542	0.252472	RP1	8	54509422	54871720	+	15273	protein_coding	RP1, axonemal microtubule associated [Source:HGNC Symbol;Acc:HGNC:10263]	-	3	14	119	0	2	4	7	7	8	4	5	0	9	6	3	8	0.0154473	0.0449155	0.373852
ENSG00000112640	462.498	270.473	306.111	315.75	501.76	655.948	569.824	701.288	480.953	491.277	648.217	511.05	260.94	631.646	399.511	609.32	338.708	538.478	-0.671	0.00388897	0.252472	PPP2R5D	6	42984499	43012342	+	3314	protein_coding	protein phosphatase 2 regulatory subunit B'delta [Source:HGNC Symbol;Acc:HGNC:9312]	-	342	321	371	319	536	635	451	666	502	483	678	490	311	750	405	633	8.11577	4.74619	5.37154
ENSG00000170959	5.40933	62.3521	5.77567	83.1441	16.8501	5.16494	1.26347	23.1657	0	7.11996	0.956073	0	962.375	2.52658	1.97289	6.73813	39.1703	85.6777	2.6816	0.00395442	0.255833	DCDC1	11	30830369	31369810	-	13160	protein_coding	doublecortin domain containing 1 [Source:HGNC Symbol;Acc:HGNC:20625]	-	4	74	7	84	18	5	1	22	0	7	1	0	1147	3	2	7	0.0239034	0.27553	0.0255223
ENSG00000107863	4201.7	6117.25	13907.8	11526.4	4975.47	6223.75	5972.42	8478.63	4417.67	2706.6	4441.91	3737.96	3816.78	4908.31	3074.75	3183.29	8938.28	4661.46	0.939301	0.00399403	0.257505	ARHGAP21	10	24583609	24723668	-	10937	protein_coding	Rho GTPase activating protein 21 [Source:HGNC Symbol;Acc:HGNC:23725]	-	3107	7260	16856	11645	5315	6025	4727	8052	4611	2661	4646	3584	4549	5828	3117	3307	22.3408	32.526	73.9492
ENSG00000196482	5.40933	3.37039	4.12548	0	9.36119	150.816	0	9.47686	21.0776	16.2742	14.3411	0	3.35614	42.1097	26.634	31.7655	3.2263	27.1011	-3.08218	0.00407026	0.260915	ESRRG	1	216503246	217137755	-	10912	protein_coding	estrogen related receptor gamma [Source:HGNC Symbol;Acc:HGNC:3474]	ESR-like	4	4	5	0	10	146	0	9	22	16	15	0	4	50	27	33	0.0288278	0.0179617	0.0219858
ENSG00000137216	453.031	479.437	454.628	370.189	525.163	632.189	1036.04	767.626	847.894	751.664	557.39	669.579	394.347	523.845	885.829	640.123	439.321	685.974	-0.642158	0.00407484	0.260915	TMEM63B	6	44126914	44155519	+	4425	protein_coding	transmembrane protein 63B [Source:HGNC Symbol;Acc:HGNC:17735]	-	335	569	551	374	561	612	820	729	885	739	583	642	470	622	898	665	5.95371	6.30074	5.97469
ENSG00000106541	140.643	0.842597	2.47529	0	893.993	266.511	59.383	67.391	494.366	45.7712	0.956073	1269.28	1071.45	404.254	2022.21	20.2144	35.9901	551.315	-3.94221	0.00410265	0.261248	AGR2	7	16791811	16833433	-	2845	protein_coding	anterior gradient 2, protein disulphide isomerase family member [Source:HGNC Symbol;Acc:HGNC:328]	-	104	1	3	0	955	258	47	64	516	45	1	1217	1277	480	2050	21	2.8748	0.0172231	0.050596
ENSG00000275895	83.8446	299.964	40.4297	29.6943	30.8919	60.9463	744.183	22.1127	41.1971	36.6169	40.1551	59.4486	59.5716	36.2144	31.5663	70.2691	113.483	102.764	1.34818	0.00411437	0.261248	U2AF1L5	21	6484623	6499261	-	11119	protein_coding	U2 small nuclear RNA auxiliary factor 1 like 5 [Source:HGNC Symbol;Acc:HGNC:51830]	-	62	356	49	30	33	59	589	21	43	36	42	57	71	43	32	73	0.438513	1.56883	0.21145
ENSG00000110693	4.057	4.21298	8.25096	0.989811	8.42507	4.13195	25.2694	10.5298	30.6583	23.3941	23.9018	15.6444	10.0684	185.283	11.8374	0	4.37769	29.0953	-2.72503	0.00412195	0.261248	SOX6	11	15966449	16739591	-	19636	protein_coding	SRY-box 6 [Source:HGNC Symbol;Acc:HGNC:16421]	HMG	3	5	10	1	9	4	20	10	32	23	25	15	12	220	12	0	0.012015	0.012477	0.0244357
ENSG00000075914	645.062	606.669	739.286	616.652	492.398	417.327	491.489	348.538	595.921	559.425	442.662	284.728	463.987	497.737	405.429	512.098	651.918	459.312	0.505161	0.00416296	0.262176	EXOSC7	3	44975241	45036066	+	4442	protein_coding	exosome component 7 [Source:HGNC Symbol;Acc:HGNC:28112]	-	477	720	896	623	526	404	389	331	622	550	463	273	553	591	411	532	8.44493	7.9423	9.67847
ENSG00000137713	2048.78	1054.93	898.53	1157.09	846.251	1277.81	576.142	636.003	491.491	699.79	500.026	811.422	499.227	963.471	722.079	883.658	1289.83	742.28	0.796388	0.00416465	0.262176	PPP2R1B	11	111726908	111766427	-	6720	protein_coding	protein phosphatase 2 scaffold subunit Abeta [Source:HGNC Symbol;Acc:HGNC:9303]	-	1515	1252	1089	1169	904	1237	456	604	513	688	523	778	595	1144	732	918	17.7296	9.12909	7.77564
ENSG00000175287	288.047	294.066	448.852	266.259	217.18	253.082	250.167	265.352	252.931	188.17	239.974	186.69	216.471	147.384	236.747	250.273	324.306	225.368	0.528	0.00419848	0.263286	PHYHD1	9	128920895	128942041	+	2915	protein_coding	phytanoyl-CoA dioxygenase domain containing 1 [Source:HGNC Symbol;Acc:HGNC:23396]	-	213	349	544	269	232	245	198	252	264	185	251	179	258	175	240	260	5.74642	5.8665	8.95443
ENSG00000126500	6.76166	4.21298	0.825096	2.96943	14.9779	8.26391	22.7424	3.15895	2.87422	22.377	17.2093	1.04296	26.0101	8.42195	29.5934	33.6907	3.69229	15.8636	-2.14872	0.00421178	0.263286	FLRT1	11	64103188	64119173	+	3949	protein_coding	fibronectin leucine rich transmembrane protein 1 [Source:HGNC Symbol;Acc:HGNC:3760]	-	5	5	1	3	16	8	18	3	3	22	18	1	31	10	30	35	0.0995724	0.0620405	0.0121504
ENSG00000137496	91.9586	636.16	287.959	531.529	329.514	102.266	48.0118	371.703	101.556	79.3367	65.969	116.811	135.085	125.487	78.9157	111.66	386.902	138.86	1.47885	0.00423081	0.263286	IL18BP	11	71998541	72005715	+	4323	protein_coding	interleukin 18 binding protein [Source:HGNC Symbol;Acc:HGNC:5987]	-	68	755	349	537	352	99	38	353	106	78	69	112	161	149	80	116	1.23703	8.55764	3.87362
ENSG00000134539	39.2176	65.7225	37.1293	271.208	58.9755	20.6598	10.1077	58.9671	17.2453	11.1885	60.2326	25.031	32.7224	51.3739	18.7425	45.2417	103.319	34.2073	1.59282	0.00423859	0.263286	KLRD1	12	10226058	10329600	+	17404	protein_coding	killer cell lectin like receptor D1 [Source:HGNC Symbol;Acc:HGNC:6378]	-	29	78	45	274	63	20	8	56	18	11	63	24	39	61	19	47	0.13104	0.219603	0.124063
ENSG00000176381	2.70466	0	0	0	10.2973	6.19793	10.1077	14.7418	0	0	17.2093	6.25775	11.7465	2.52658	0.986446	3.85036	0.676166	6.99348	-3.77571	0.00435458	0.269595	PRR18	6	166305300	166308448	-	3149	protein_coding	proline rich 18 [Source:HGNC Symbol;Acc:HGNC:28574]	-	2	0	0	0	11	6	8	14	0	0	18	6	14	3	1	4	0.0499475	0	0
ENSG00000129071	409.757	429.724	431.525	539.447	376.32	382.206	352.508	315.895	300.835	343.792	319.328	312.888	304.57	440.468	347.229	388.886	452.613	348.744	0.376348	0.00437607	0.269721	MBD4	3	129430944	129440179	-	3356	protein_coding	methyl-CpG binding domain 4, DNA glycosylase [Source:HGNC Symbol;Acc:HGNC:6919]	MBD	303	510	523	545	402	370	279	300	314	338	334	300	363	523	352	404	7.1003	7.4463	7.47751
ENSG00000231419	0	1.68519	0	0.989811	1.87224	4.13195	2.52694	0	16.2872	1.01714	5.73644	0	2.51711	293.084	116.401	10.5885	0.668751	37.8468	-4.29679	0.0043989	0.269721	LINC00689	7	159006522	159030195	+	9158	processed_transcript	long intergenic non-protein coding RNA 689 [Source:HGNC Symbol;Acc:HGNC:27217]	-	0	2	0	1	2	4	2	0	17	1	6	0	3	348	118	11	0	0.0107009	0
ENSG00000185379	293.456	299.122	273.932	262.3	278.027	164.245	140.245	206.385	225.147	211.564	176.873	149.143	203.047	234.13	218.991	190.593	282.202	199.866	0.495453	0.00441415	0.269721	RAD51D	17	35092208	35121522	-	11304	protein_coding	RAD51 paralog D [Source:HGNC Symbol;Acc:HGNC:9823]	-	217	355	332	265	297	159	111	196	235	208	185	143	242	278	222	198	1.50968	1.53882	1.40923
ENSG00000227403	75.7306	62.3521	0.825096	273.188	55.231	3.09896	0	0	0.958073	9.15423	0.956073	0	1.67807	1.68439	1.97289	0.96259	103.024	6.30802	4.02623	0.00441433	0.269721	LINC01806	2	161244739	161249050	+	2377	lincRNA	long intergenic non-protein coding RNA 1806 [Source:HGNC Symbol;Acc:HGNC:52599]	-	56	74	1	276	59	3	0	0	1	9	1	0	2	2	2	1	1.85274	1.52544	0.0201859
ENSG00000182601	0	3.37039	0	0	14.9779	2.06598	10.1077	18.9537	0.958073	3.05141	10.5168	6.25775	18.4588	6.73756	0	5.77554	0.842597	8.15511	-3.16387	0.00444624	0.270786	HS3ST4	16	25692026	26137688	+	3379	protein_coding	heparan sulfate-glucosamine 3-sulfotransferase 4 [Source:HGNC Symbol;Acc:HGNC:5200]	-	0	4	0	0	16	2	8	18	1	3	11	6	22	8	0	6	0	0.0580048	0
ENSG00000134146	183.917	198.01	140.266	187.074	138.546	129.124	94.7601	60.0201	112.095	147.485	102.3	131.413	135.085	136.436	121.333	111.66	177.317	118.355	0.580318	0.00448904	0.272505	DPH6	15	35217345	35546193	-	9345	protein_coding	diphthamine biosynthesis 6 [Source:HGNC Symbol;Acc:HGNC:30543]	-	136	235	170	189	148	125	75	57	117	145	107	126	161	162	123	116	1.1445	1.2322	0.872865
ENSG00000275580	9.46632	10.9538	9.07606	8.9083	3.74447	1.03299	1.26347	3.15895	3.83229	6.10282	1.91215	2.08592	2.51711	8.42195	2.95934	3.85036	9.60111	3.40682	1.4722	0.0045106	0.272928	AC022306.2	15	49343608	49344254	+	647	lincRNA	novel transcript, sense intronic to GALK2	-	7	13	11	9	4	1	1	3	4	6	2	2	3	10	3	4	0.850844	0.984536	0.815766
ENSG00000117154	102.777	240.14	189.772	298.923	398.787	226.224	280.49	592.83	259.638	892.029	608.062	300.372	523.559	715.866	782.252	147.276	207.903	477.282	-1.19782	0.00452723	0.27305	IGSF21	1	18107746	18378483	+	3085	protein_coding	immunoglobin superfamily member 21 [Source:HGNC Symbol;Acc:HGNC:28246]	-	76	285	230	302	426	219	222	563	271	877	636	288	624	850	793	153	1.93738	4.52671	3.57726
ENSG00000139874	0	0	1.65019	0	3.74447	2.06598	13.8982	1.05298	0.958073	0	11.4729	2.08592	24.332	0.842195	27.6205	4.81295	0.412548	7.74051	-4.02687	0.0045603	0.274082	SSTR1	14	38207999	38213067	+	4295	protein_coding	somatostatin receptor 1 [Source:HGNC Symbol;Acc:HGNC:11330]	-	0	0	2	0	4	2	11	1	1	0	12	2	29	1	28	5	0	0	0.0223431
ENSG00000109956	5.40933	15.1667	9.90115	11.8777	61.7838	12.3959	320.921	104.245	10.5388	8.13709	115.685	7.30071	176.198	80.8507	3.94578	0	10.5887	75.1668	-2.8215	0.00457366	0.274082	B3GAT1	11	134378504	134411918	-	11425	protein_coding	beta-1,3-glucuronyltransferase 1 [Source:HGNC Symbol;Acc:HGNC:921]	-	4	18	12	12	66	12	254	99	11	8	121	7	210	96	4	0	0.0275334	0.0771985	0.0503967
ENSG00000130294	215.021	85.9448	43.7301	113.828	15.914	662.146	813.674	55.8082	1195.67	60.0111	85.0905	1374.62	925.457	1916.84	64.119	264.712	114.631	619.505	-2.43551	0.00459881	0.274709	KIF1A	2	240713761	240821036	-	16695	protein_coding	kinesin family member 1A [Source:HGNC Symbol;Acc:HGNC:888]	-	159	102	53	115	17	641	644	53	1248	59	89	1318	1103	2276	65	275	0.748974	0.299369	0.152323
ENSG00000162687	73.0259	64.8799	56.9316	0	167.565	354.315	21.479	47.3843	187.782	748.613	258.14	85.5226	144.314	48.0051	442.914	224.284	48.7094	227.526	-2.22465	0.00461395	0.274736	KCNT2	1	196225779	196609225	-	7100	protein_coding	potassium sodium-activated channel subfamily T member 2 [Source:HGNC Symbol;Acc:HGNC:18866]	-	54	77	69	0	179	343	17	45	196	736	270	82	172	57	449	233	0.598124	0.531404	0.466303
ENSG00000187626	71.6736	84.2597	61.8822	61.3683	82.3784	98.1339	104.868	107.404	104.43	122.056	135.762	106.382	57.8935	118.749	123.306	103.96	69.7959	105.444	-0.593972	0.00465497	0.276298	ZKSCAN4	6	28244623	28252224	-	2375	protein_coding	zinc finger with KRAB and SCAN domains 4 [Source:HGNC Symbol;Acc:HGNC:13854]	zf-C2H2	53	100	75	62	88	95	83	102	109	120	142	102	69	141	125	108	1.75496	2.06314	1.51522
ENSG00000137460	82.4922	257.835	817.67	241.514	102.973	61.9793	147.826	263.246	45.9875	62.0453	342.274	81.3508	46.986	79.1663	69.0512	88.5583	349.878	115.954	1.5948	0.00469391	0.276532	FHDC1	4	152936352	152979696	+	6593	protein_coding	FH2 domain containing 1 [Source:HGNC Symbol;Acc:HGNC:29363]	-	61	306	991	244	110	60	117	250	48	61	358	78	56	94	70	92	0.727617	2.27421	7.2122
ENSG00000169136	175.803	161.779	139.441	122.737	169.437	266.511	185.73	387.498	217.483	352.946	205.556	367.121	379.244	156.648	239.706	177.117	149.94	258.75	-0.788414	0.00471051	0.276532	ATF5	19	49928702	49933935	+	2954	protein_coding	activating transcription factor 5 [Source:HGNC Symbol;Acc:HGNC:790]	TF_bZIP	130	192	169	124	181	258	147	368	227	347	215	352	452	186	243	184	3.4609	3.18481	2.74507
ENSG00000244668	8.11399	3.37039	2.47529	2.96943	12.1695	14.4618	12.6347	5.26492	11.4969	14.2399	3.82429	10.4296	18.4588	9.26414	8.87801	9.6259	4.23227	10.8957	-1.44982	0.00471743	0.276532	SNRPCP3	3	150719997	150720836	-	476	processed_pseudogene	small nuclear ribonucleoprotein polypeptide C pseudogene 3 [Source:HGNC Symbol;Acc:HGNC:49818]	-	6	4	3	3	13	14	10	5	12	14	4	10	22	11	9	10	0.991289	0.411761	0.302407
ENSG00000138185	539.58	496.289	1062.72	606.754	577.585	497.9	327.238	390.657	385.145	295.987	357.571	557.983	434.621	445.521	494.209	450.492	676.337	434.576	0.638786	0.00471807	0.276532	ENTPD1	10	95711779	95869695	+	6975	protein_coding	ectonucleoside triphosphate diphosphohydrolase 1 [Source:HGNC Symbol;Acc:HGNC:3363]	-	399	589	1288	613	617	482	259	371	402	291	374	535	518	529	501	468	4.49868	4.13774	8.86031
ENSG00000182518	193.383	249.409	245.879	257.351	194.713	176.641	126.347	225.339	163.83	177.999	164.445	151.229	154.383	165.912	106.536	192.518	236.505	166.658	0.50696	0.00479751	0.280309	FAM104B	X	55143102	55161310	-	2499	protein_coding	family with sequence similarity 104 member B [Source:HGNC Symbol;Acc:HGNC:25085]	-	143	296	298	260	208	171	100	214	171	175	172	145	184	197	108	200	4.50014	5.80387	5.72173
ENSG00000198829	2.70466	4.21298	3.30038	7.91849	21.5307	17.5608	1.26347	17.9007	16.2872	4.06855	17.2093	4.17183	34.4005	48.0051	20.7154	7.70072	4.53413	17.5679	-1.95448	0.00483909	0.280827	SUCNR1	3	151873643	151884619	+	4181	protein_coding	succinate receptor 1 [Source:HGNC Symbol;Acc:HGNC:4542]	-	2	5	4	8	23	17	1	17	17	4	18	4	41	57	21	8	0.0376189	0.0585979	0.0459047
ENSG00000197614	1864.87	2764.56	17501.1	7978.87	1651.31	1398.67	1156.07	3066.29	2322.37	495.346	4276.51	586.143	152.705	5430.47	189.398	1107.94	7527.35	1819.44	2.04864	0.00485934	0.280827	MFAP5	12	8637346	8662888	-	3876	protein_coding	microfibril associated protein 5 [Source:HGNC Symbol;Acc:HGNC:29673]	-	1379	3281	21211	8061	1764	1354	915	2912	2424	487	4473	562	182	6448	192	1151	27.9793	41.4777	262.576
ENSG00000088899	190.679	244.353	264.856	165.298	279.899	548.517	277.963	593.883	552.808	349.895	450.31	164.787	541.178	171.808	554.383	580.442	216.297	422.156	-0.963883	0.00486679	0.280827	LZTS3	20	3162617	3173592	-	5395	protein_coding	leucine zipper tumor suppressor family member 3 [Source:HGNC Symbol;Acc:HGNC:30139]	-	141	290	321	167	299	531	220	564	577	344	471	158	645	204	562	603	2.05534	2.6339	2.8549
ENSG00000081052	64.9119	34.5465	91.5857	5.93887	12.1695	57.8473	324.711	346.432	734.842	207.496	278.217	269.083	206.403	16.8439	822.696	3.85036	49.2457	273.383	-2.47287	0.00487708	0.280827	COL4A4	2	227002711	227164453	-	10076	protein_coding	collagen type IV alpha 4 chain [Source:HGNC Symbol;Acc:HGNC:2206]	-	48	41	111	6	13	56	257	329	767	204	291	258	246	20	834	4	0.374636	0.199383	0.528582
ENSG00000171772	0	3.37039	0	0	46.8059	28.9237	0	7.37089	42.1552	0	0	8.34367	6.71229	7.57975	4.93223	5.77554	0.842597	13.2166	-3.89311	0.00488147	0.280827	SYCE1	10	133553901	133569835	-	3874	protein_coding	synaptonemal complex central element protein 1 [Source:HGNC Symbol;Acc:HGNC:28852]	-	0	4	0	0	50	28	0	7	44	0	0	8	8	9	5	6	0	0.0505933	0
ENSG00000141098	386.767	540.104	472.78	537.468	394.106	424.558	362.616	306.418	361.193	414.992	353.747	362.95	350.717	436.257	321.581	411.989	484.28	375.094	0.370728	0.00490534	0.28104	GFOD2	16	67674531	67719421	-	8674	protein_coding	glucose-fructose oxidoreductase domain containing 2 [Source:HGNC Symbol;Acc:HGNC:28159]	-	286	641	573	543	421	411	287	291	377	408	370	348	418	518	326	428	2.593	3.62102	3.16966
ENSG00000105479	1.35233	0	0	0	1.87224	0	8.84428	1.05298	1.91615	2.03427	2.86822	4.17183	10.0684	4.21097	2.95934	1.92518	0.338083	3.49366	-3.55092	0.00493636	1	CCDC114	19	48296457	48321894	-	4299	protein_coding	coiled-coil domain containing 114 [Source:HGNC Symbol;Acc:HGNC:26560]	-	1	0	0	0	2	0	7	1	2	2	3	4	12	5	3	2	0.0182932	0	0
ENSG00000137942	166.337	154.195	112.213	184.105	267.73	179.74	409.364	222.18	238.56	209.53	318.372	233.623	134.246	221.497	271.273	272.413	154.212	248.211	-0.687359	0.00496345	0.28104	FNBP1L	1	93448131	93554661	+	5798	protein_coding	formin binding protein 1 like [Source:HGNC Symbol;Acc:HGNC:20851]	-	123	183	136	186	286	174	324	211	249	206	333	224	160	263	275	283	1.66833	1.54656	1.12548
ENSG00000186868	45.9793	36.2317	69.3081	6.92868	38.3809	87.804	793.458	182.166	167.663	57.9768	85.0905	34.4176	229.896	36.2144	58.2003	155.94	39.6119	160.601	-2.01767	0.00497498	0.28104	MAPT	17	45894382	46028334	+	14920	protein_coding	microtubule associated protein tau [Source:HGNC Symbol;Acc:HGNC:6893]	-	34	43	84	7	41	85	628	173	175	57	89	33	274	43	59	162	0.179212	0.141219	0.270139
ENSG00000177943	102.777	66.5651	75.9088	72.2562	89.8674	128.091	135.191	53.7022	177.243	334.638	86.0466	423.441	325.546	208.022	103.577	211.77	79.3769	189.761	-1.25981	0.00498733	0.28104	MAMDC4	9	136850943	136860799	+	5469	protein_coding	MAM domain containing 4 [Source:HGNC Symbol;Acc:HGNC:24083]	-	76	79	92	73	96	124	107	51	185	329	90	406	388	247	105	220	1.09285	0.707802	0.807156
ENSG00000158528	6.76166	23.5927	0	4.94906	52.4226	9.29689	136.455	11.5828	16.2872	19.3256	4.78036	47.9761	41.9518	28.6346	91.7395	34.6533	8.82585	41.2588	-2.21548	0.00499039	0.28104	PPP1R9A	7	94907202	95296415	+	11151	protein_coding	protein phosphatase 1 regulatory subunit 9A [Source:HGNC Symbol;Acc:HGNC:14946]	-	5	28	0	5	56	9	108	11	17	19	5	46	50	34	93	36	0.0352624	0.123037	0
ENSG00000267470	5.40933	0.842597	2.47529	0.989811	5.61671	3.09896	0	13.6888	23.9518	23.3941	6.69251	13.5585	23.493	0	67.0783	14.4389	2.42926	16.251	-2.79483	0.00500237	0.28104	ZNF571-AS1	19	37548914	37587348	+	4560	antisense	ZNF571 antisense RNA 1 [Source:HGNC Symbol;Acc:HGNC:44324]	-	4	1	3	1	6	3	0	13	25	23	7	13	28	0	68	15	0.0689845	0.0107455	0.031567
ENSG00000167553	850.617	1055.77	2476.94	956.158	766.681	708.63	947.601	1056.14	852.685	968.314	806.925	702.954	852.461	868.303	635.271	559.265	1334.87	810.436	0.720695	0.00500895	0.28104	TUBA1C	12	49188736	49274603	+	4631	protein_coding	tubulin alpha 1c [Source:HGNC Symbol;Acc:HGNC:20768]	-	629	1253	3002	966	819	686	750	1003	890	952	844	674	1016	1031	644	581	10.6815	13.2577	31.1038
ENSG00000257923	4619.57	4466.6	8795.52	4439.3	3801.58	3973.91	4611.66	4834.25	2672.06	2921.22	4288.94	3168.51	4112.12	2890.41	2824.2	3093.77	5580.25	3599.38	0.632738	0.00501342	0.28104	CUX1	7	101815904	102283958	+	17789	protein_coding	cut like homeobox 1 [Source:HGNC Symbol;Acc:HGNC:2557]	CUT	3416	5301	10660	4485	4061	3847	3650	4591	2789	2872	4486	3038	4901	3432	2863	3214	15.1016	14.6015	28.753
ENSG00000129244	381.358	434.78	222.776	255.371	1049.39	643.552	270.382	640.214	594.963	1437.21	231.37	268.04	820.577	1108.33	1846.63	651.674	323.571	796.861	-1.30061	0.00502044	0.28104	ATP1B2	17	7646627	7657768	+	3276	protein_coding	ATPase Na+/K+ transporting subunit beta 2 [Source:HGNC Symbol;Acc:HGNC:805]	-	282	516	270	258	1121	623	214	608	621	1413	242	257	978	1316	1872	677	6.76957	7.71789	3.95455
ENSG00000074855	178.508	175.26	165.844	127.686	149.779	240.686	202.155	398.028	435.923	388.546	233.282	234.666	255.067	234.13	210.113	248.348	161.824	269.227	-0.734832	0.00508375	0.283359	ANO8	19	17323223	17334829	-	4979	protein_coding	anoctamin 8 [Source:HGNC Symbol;Acc:HGNC:29329]	-	132	208	201	129	160	233	160	378	455	382	244	225	304	278	213	258	2.08491	2.04698	1.93701
ENSG00000117450	1629.56	1679.29	2142.77	2263.7	1659.74	1220.99	1895.2	1353.08	1451.48	1447.39	1317.47	1334.99	1578.23	1182.44	1484.6	1558.43	1928.83	1457	0.405269	0.00509218	0.283359	PRDX1	1	45511036	45523047	-	1522	protein_coding	peroxiredoxin 1 [Source:HGNC Symbol;Acc:HGNC:9352]	-	1205	1993	2597	2287	1773	1182	1500	1285	1515	1423	1378	1280	1881	1404	1505	1619	62.2628	64.1631	81.8719
ENSG00000024048	605.845	309.233	366.343	445.415	883.696	721.026	603.938	684.44	506.82	733.356	878.631	545.467	415.323	601.327	659.932	641.085	431.709	656.253	-0.606735	0.00513896	0.285113	UBR2	6	42564062	42693504	+	8840	protein_coding	ubiquitin protein ligase E3 component n-recognin 2 [Source:HGNC Symbol;Acc:HGNC:21289]	-	448	367	444	450	944	698	478	650	529	721	919	523	495	714	669	666	3.98549	2.03426	2.40995
ENSG00000261485	5.40933	10.9538	4.12548	8.9083	18.7224	32.0226	13.8982	15.7948	10.5388	15.2571	15.2972	10.4296	21.8149	9.26414	15.7831	25.0273	7.34922	16.9875	-1.19548	0.00515501	0.285158	PAN3-AS1	13	28136843	28138193	-	1351	antisense	PAN3 antisense RNA 1 [Source:HGNC Symbol;Acc:HGNC:39932]	-	4	13	5	9	20	31	11	15	11	15	16	10	26	11	16	26	0.232842	0.471499	0.177579
ENSG00000124541	494.953	332.826	377.894	366.23	563.543	485.505	634.261	667.592	644.783	617.402	444.574	537.124	323.868	674.598	654.014	579.479	392.976	568.895	-0.535525	0.00518213	0.285812	RRP36	6	43021645	43034156	+	2212	protein_coding	ribosomal RNA processing 36 [Source:HGNC Symbol;Acc:HGNC:21374]	-	366	395	458	370	602	470	502	634	673	607	465	515	386	801	663	602	13.0122	8.74993	9.93477
ENSG00000279036	0	0.842597	3.30038	18.8064	0.936119	0	0	1.05298	0.958073	0	0	0	0	0	0	0	5.73735	0.245598	4.26625	0.00521971	1	AC015656.1	17	49494223	49497800	-	3578	TEC	TEC	-	0	1	4	19	1	0	0	1	1	0	0	0	0	0	0	0	0	0.0136947	0.053641
ENSG00000178409	36.513	48.028	52.8062	31.674	75.8256	61.9793	90.9697	57.9141	62.2747	61.0282	82.2223	40.6754	61.2496	73.271	75.9563	53.9051	42.2553	66.4393	-0.639839	0.00525068	0.288741	BEND3	6	107065182	107115269	-	6839	protein_coding	BEN domain containing 3 [Source:HGNC Symbol;Acc:HGNC:23040]	-	27	57	64	32	81	60	72	55	65	60	86	39	73	87	77	56	0.310475	0.40839	0.449019
ENSG00000184305	6.76166	0.842597	0	0	9.36119	4.13195	29.0598	3.15895	15.3292	9.15423	0.956073	9.38663	6.71229	10.9485	4.93223	7.70072	1.90106	9.23598	-2.46661	0.00527264	0.289098	CCSER1	4	90127535	91601913	+	10474	protein_coding	coiled-coil serine rich protein 1 [Source:HGNC Symbol;Acc:HGNC:29349]	-	5	1	0	0	10	4	23	3	16	9	1	9	8	13	5	8	0.0375417	0.00467821	0
ENSG00000156639	2413.91	1476.23	1665.87	1588.65	1618.55	2675.44	3267.33	3325.32	2770.75	2526.57	2872.04	3024.58	1662.13	2584.7	2810.38	2785.74	1786.16	2660.29	-0.575141	0.00531011	0.290302	ZFAND3	6	37819499	38154624	+	4036	protein_coding	zinc finger AN1-type containing 3 [Source:HGNC Symbol;Acc:HGNC:18019]	-	1785	1752	2019	1605	1729	2590	2586	3158	2892	2484	3004	2900	1981	3069	2849	2894	34.7811	21.2704	24.0028
ENSG00000069011	54.0933	12.6389	118.814	0	934.246	99.1669	240.059	24.2186	159.04	80.3538	118.553	370.25	729.961	453.101	12.8238	70.2691	46.3865	274.337	-2.56379	0.00536218	0.290984	PITX1	5	135027735	135034813	-	3511	protein_coding	paired like homeodomain 1 [Source:HGNC Symbol;Acc:HGNC:9004]	Homeobox	40	15	144	0	998	96	190	23	166	79	124	355	870	538	13	73	0.895953	0.20934	1.96793
ENSG00000146216	1.35233	4.21298	7.42586	11.8777	24.3391	21.6928	48.0118	37.9074	18.2034	1.01714	2.86822	7.30071	62.0887	14.3173	33.5392	39.4662	6.21723	25.896	-2.04025	0.00536711	0.290984	TTBK1	6	43243680	43288259	+	10033	protein_coding	tau tubulin kinase 1 [Source:HGNC Symbol;Acc:HGNC:19140]	-	1	5	9	12	26	21	38	36	19	1	3	7	74	17	34	41	0.00783836	0.0244192	0.0430417
ENSG00000166492	0	0	0.825096	0	0	2.06598	12.6347	0	4.79036	0	8.60466	9.38663	7.55133	15.1595	0.986446	0.96259	0.206274	5.17851	-4.11969	0.00539437	0.290984	FAM86GP	11	3410352	3422496	-	971	unprocessed_pseudogene	family with sequence similarity 86 member G, pseudogene [Source:HGNC Symbol;Acc:HGNC:42358]	-	0	0	1	0	0	2	10	0	5	0	9	9	9	18	1	1	0	0	0.0494149
ENSG00000273125	0	0	0	0.989811	6.55283	1.03299	8.84428	0	0.958073	8.13709	6.69251	1.04296	5.87325	0	2.95934	6.73813	0.247453	4.06929	-3.7668	0.00539737	1	LINC01990	3	107430930	107463912	+	1487	lincRNA	long intergenic non-protein coding RNA 1990 [Source:HGNC Symbol;Acc:HGNC:52822]	-	0	0	0	1	7	1	7	0	1	8	7	1	7	0	3	7	0	0	0
ENSG00000004478	888.482	389.28	773.115	546.376	1104.62	841.885	1166.18	994.017	616.999	1303.97	724.703	1017.93	1284.56	1331.51	906.544	1075.21	649.313	1030.68	-0.667721	0.00541969	0.290984	FKBP4	12	2794953	2805423	+	5180	protein_coding	FK506 binding protein 4 [Source:HGNC Symbol;Acc:HGNC:3720]	-	657	462	937	552	1180	815	923	944	644	1282	758	976	1531	1581	919	1117	9.97451	4.37023	8.67935
ENSG00000069188	120.358	36.2317	18.9772	13.8574	292.069	224.158	63.1734	24.2186	115.927	73.2339	86.0466	129.327	206.403	58.1114	155.858	400.438	47.3559	152.414	-1.69651	0.00544156	0.290984	SDK2	17	73334384	73644089	-	11607	protein_coding	sidekick cell adhesion molecule 2 [Source:HGNC Symbol;Acc:HGNC:19308]	-	89	43	23	14	312	217	50	23	121	72	90	124	246	69	158	416	0.603012	0.181527	0.0950791
ENSG00000271109	12.171	0	0.825096	1.97962	14.0418	11.3629	3.79041	8.42387	17.2453	20.3427	9.56073	19.8162	13.4246	4.21097	11.8374	11.5511	3.74393	12.134	-1.86074	0.00544535	0.290984	AC008555.5	19	34849278	34860576	-	842	lincRNA	uncharacterized LOC102723540 [Source:NCBI gene;Acc:102723540]	-	9	0	1	2	15	11	3	8	18	20	10	19	16	5	12	12	0.840595	0	0.0569856
ENSG00000144810	2336.83	17749.3	17928.5	36597.3	3070.47	2447.15	1958.38	17922.8	2271.59	319.381	8026.23	682.095	243.32	5058.22	569.179	594.881	18653	3596.98	2.37455	0.00546606	0.290984	COL8A1	3	99638475	99799226	+	9408	protein_coding	collagen type VIII alpha 1 chain [Source:HGNC Symbol;Acc:HGNC:2215]	-	1728	21065	21729	36974	3280	2369	1550	17021	2371	314	8395	654	290	6006	577	618	14.4445	109.713	110.82
ENSG00000184347	900.653	7863.95	4909.32	8693.51	4188.2	1281.94	1772.65	3085.24	1774.35	2562.17	1838.53	725.899	2224.28	1163.91	1033.8	119.361	5591.86	1814.19	1.62404	0.00547957	0.290984	SLIT3	5	168661733	169301129	-	14260	protein_coding	slit guidance ligand 3 [Source:HGNC Symbol;Acc:HGNC:11087]	-	666	9333	5950	8783	4474	1241	1403	2930	1852	2519	1923	696	2651	1382	1048	124	3.67291	32.0697	20.0205
ENSG00000198130	442.213	588.132	439.776	680.99	404.403	361.546	510.441	313.789	428.259	265.473	218.941	349.391	283.594	419.413	326.514	400.438	537.778	356.85	0.5927	0.00549803	0.290984	HIBCH	2	190189735	190344193	-	7438	protein_coding	3-hydroxyisobutyryl-CoA hydrolase [Source:HGNC Symbol;Acc:HGNC:4908]	-	327	698	533	688	432	350	404	298	447	261	229	335	338	498	331	416	3.45738	4.59824	3.43834
ENSG00000137726	136.586	219.075	3736.04	2023.17	723.62	166.311	348.717	1180.4	467.539	103.748	561.215	173.131	192.139	42.1097	345.256	234.872	1528.72	378.255	2.0151	0.00551846	0.290984	FXYD6	11	117836976	117877486	-	5137	protein_coding	FXYD domain containing ion transport regulator 6 [Source:HGNC Symbol;Acc:HGNC:4030]	-	101	260	4528	2044	773	161	276	1121	488	102	587	166	229	50	350	244	1.54621	2.48003	42.2936
ENSG00000204815	16.228	61.5095	18.1521	22.7657	12.1695	8.26391	8.84428	12.6358	15.3292	14.2399	14.3411	15.6444	15.9417	6.73756	0.986446	19.2518	29.6638	12.0321	1.30973	0.00555888	0.290984	TTC25	17	41930635	41965651	+	2500	protein_coding	tetratricopeptide repeat domain 25 [Source:HGNC Symbol;Acc:HGNC:25280]	-	12	73	22	23	13	8	7	12	16	14	15	15	19	8	1	20	0.377483	1.43079	0.422241
ENSG00000280087	14.8757	10.9538	4.95058	9.89811	15.914	37.1876	48.0118	6.31791	53.6521	27.4627	27.7261	32.3317	15.1027	6.73756	27.6205	27.9151	10.1695	27.165	-1.4337	0.0055597	0.290984	AC011481.3	19	44909375	44914968	+	5594	TEC	TEC	-	11	13	6	10	17	36	38	6	56	27	29	31	18	8	28	29	0.154642	0.113871	0.0514643
ENSG00000103404	133.881	377.483	400.997	281.106	263.049	142.552	214.79	101.086	129.34	150.536	187.39	164.787	122.499	203.811	191.371	206.957	298.367	173.181	0.787951	0.0055853	0.290984	USP31	16	23061406	23149270	-	12017	protein_coding	ubiquitin specific peptidase 31 [Source:HGNC Symbol;Acc:HGNC:20060]	-	99	448	486	284	281	138	170	96	135	148	196	158	146	242	194	215	0.647881	1.82673	1.94052
ENSG00000175985	2.70466	22.7501	100.662	7.91849	0.936119	1.03299	7.58081	10.5298	22.9937	10.1714	6.69251	11.4725	6.71229	0.842195	2.95934	3.85036	33.5087	7.14784	2.23923	0.00558717	0.290984	PLEKHD1	14	69484692	69531551	+	8097	protein_coding	pleckstrin homology and coiled-coil domain containing D1 [Source:HGNC Symbol;Acc:HGNC:20148]	-	2	27	122	8	1	1	6	10	24	10	7	11	8	1	3	4	0.019425	0.163393	0.722958
ENSG00000169181	35.1606	139.028	155.118	3.95925	47.7421	7.23092	17.6886	13.6888	21.0776	75.2681	9.56073	21.9021	10.9075	5.05317	13.8102	5.77554	83.3166	20.8088	2.00503	0.00559335	0.290984	GSG1L	16	27787535	28063509	-	5213	protein_coding	GSG1 like [Source:HGNC Symbol;Acc:HGNC:28283]	-	26	165	188	4	51	7	14	13	22	74	10	21	13	6	14	6	0.392231	1.55092	1.7304
ENSG00000184545	25.6943	65.7225	15.6768	2.96943	14.0418	105.365	121.293	87.3977	82.3943	189.187	180.698	46.9331	112.431	17.6861	205.181	26.9525	27.5158	99.13	-1.84549	0.00561073	0.290984	DUSP8	11	1554044	1571920	-	4616	protein_coding	dual specificity phosphatase 8 [Source:HGNC Symbol;Acc:HGNC:3074]	-	19	78	19	3	15	102	96	83	86	186	189	45	134	21	208	28	0.323701	0.827983	0.197499
ENSG00000100505	5.40933	7.58337	3.30038	0	56.1671	26.8577	8.84428	0	8.62265	4.06855	43.9793	10.4296	82.2255	16.0017	9.86446	10.5885	4.07327	23.1375	-2.51031	0.00561234	0.290984	TRIM9	14	50975262	51096061	-	8945	protein_coding	tripartite motif containing 9 [Source:HGNC Symbol;Acc:HGNC:16288]	-	4	9	4	0	60	26	7	0	9	4	46	10	98	19	10	11	0.035167	0.0493009	0.0214564
ENSG00000179523	158.223	117.121	160.069	140.553	156.332	178.707	178.149	174.795	206.944	197.325	155.84	181.475	207.242	224.024	229.842	225.246	143.991	192.993	-0.426765	0.00563284	0.290984	EIF3J-DT	15	44527257	44536923	-	3330	lincRNA	EIF3J divergent transcript [Source:HGNC Symbol;Acc:HGNC:48616]	-	117	139	194	142	167	173	141	166	216	194	163	174	247	266	233	234	2.76311	2.04533	2.79534
ENSG00000270504	86.5492	80.8893	60.232	27.7147	89.8674	166.311	75.8081	149.524	83.3523	106.799	198.863	127.241	78.0304	85.0617	138.102	110.698	63.8463	117.472	-0.88298	0.00564643	0.290984	AL391422.4	6	3751111	3753871	+	2761	antisense	novel transcript, antisense to PXDC1	-	64	96	73	28	96	161	60	142	87	105	208	122	93	101	140	115	1.82293	1.70372	1.26863
ENSG00000158813	595.026	325.242	462.054	402.853	347.3	297.501	377.777	148.471	228.979	125.108	120.465	278.47	271.009	181.072	356.107	217.545	446.294	245.817	0.860017	0.00565772	0.290984	EDA	X	69616067	70039469	+	6999	protein_coding	ectodysplasin A [Source:HGNC Symbol;Acc:HGNC:3157]	-	440	386	560	407	371	288	299	141	239	123	126	267	323	215	361	226	4.94394	2.70236	3.8391
ENSG00000197410	89.2539	364.002	148.517	999.709	206.882	252.049	74.5447	183.219	97.7234	24.4113	26.77	65.7064	203.047	178.545	46.363	131.875	400.371	124.261	1.68779	0.00566036	0.290984	DCHS2	4	154231742	154495570	-	20429	protein_coding	dachsous cadherin-related 2 [Source:HGNC Symbol;Acc:HGNC:23111]	-	66	432	180	1010	221	244	59	174	102	24	28	63	242	212	47	137	0.25407	1.03617	0.422769
ENSG00000154493	16.228	98.5838	10.7262	45.5313	4.68059	43.3855	0	4.21194	3.83229	5.08568	0.956073	6.25775	17.6198	5.89536	12.8238	2.88777	42.7673	8.96971	2.25381	0.00566964	0.290984	C10orf90	10	126424997	126670446	-	5255	protein_coding	chromosome 10 open reading frame 90 [Source:HGNC Symbol;Acc:HGNC:26563]	-	12	117	13	46	5	42	0	4	4	5	1	6	21	7	13	3	0.179583	1.09095	0.118699
ENSG00000180509	4.057	4.21298	29.7035	3.95925	4.68059	0	2.52694	1.05298	3.83229	2.03427	4.78036	4.17183	1.67807	0.842195	0	2.88777	10.4832	2.37394	2.16151	0.00568054	0.290984	KCNE1	21	34446688	34512275	-	5713	protein_coding	potassium voltage-gated channel subfamily E regulatory subunit 1 [Source:HGNC Symbol;Acc:HGNC:6240]	-	3	5	36	4	5	0	2	1	4	2	5	4	2	1	0	3	0.0412965	0.0428843	0.302354
ENSG00000229660	0	0	0	0	4.68059	3.09896	0	0	11.4969	0	5.73644	1.04296	0.839036	5.89536	1.97289	1.92518	0	3.05736	-4.09214	0.00570233	1	AC004975.2	7	157281536	157282686	-	565	lincRNA	novel transcript	-	0	0	0	0	5	3	0	0	12	0	6	1	1	7	2	2	0	0	0
ENSG00000153993	82.4922	36.2317	100.662	2.96943	89.8674	9.29689	966.554	50.5432	952.324	40.6855	57.3644	157.487	244.999	126.329	541.559	283.964	55.5888	293.414	-2.4004	0.00572593	0.292072	SEMA3D	7	84995553	85186855	-	8062	protein_coding	semaphorin 3D [Source:HGNC Symbol;Acc:HGNC:10726]	-	61	43	122	3	96	9	765	48	994	40	60	151	292	150	549	295	0.595036	0.261347	0.726097
ENSG00000134709	32.456	10.9538	0.825096	3.95925	32.7642	6.19793	205.945	2.10597	51.7359	99.6794	3.82429	123.069	74.6742	50.5317	64.119	33.6907	12.0485	62.3615	-2.39195	0.00573303	0.292072	HOOK1	1	59814786	59876378	+	6758	protein_coding	hook microtubule tethering protein 1 [Source:HGNC Symbol;Acc:HGNC:19884]	-	24	13	1	4	35	6	163	2	54	98	4	118	89	60	65	35	0.279286	0.0942579	0.00710001
ENSG00000141576	77.0829	118.806	20.6274	19.7962	349.172	105.365	89.7063	159.001	170.537	38.6512	313.592	148.1	84.7427	165.912	57.2139	507.285	59.0782	182.44	-1.62784	0.00577118	0.292625	RNF157	17	76142453	76240373	-	7805	protein_coding	ring finger protein 157 [Source:HGNC Symbol;Acc:HGNC:29402]	-	57	141	25	20	373	102	71	151	178	38	328	142	101	197	58	527	0.574325	0.885195	0.15369
ENSG00000163535	89.2539	110.38	65.1826	219.738	42.1253	114.662	22.7424	71.6029	68.0232	76.2853	42.0672	47.9761	58.7325	55.5849	72.0106	64.4935	121.139	61.3588	0.980523	0.00578609	0.292625	SGO2	2	200510008	200583782	+	6022	protein_coding	shugoshin 2 [Source:HGNC Symbol;Acc:HGNC:30812]	-	66	131	79	222	45	111	18	68	71	75	44	46	70	66	73	67	0.861905	1.06592	0.629454
ENSG00000030110	302.922	218.232	192.247	275.168	168.501	358.447	390.412	443.306	524.066	529.928	413.023	517.307	261.779	400.885	494.209	366.747	247.142	405.718	-0.716867	0.0058091	0.292625	BAK1	6	33572547	33580293	-	2212	protein_coding	BCL2 antagonist/killer 1 [Source:HGNC Symbol;Acc:HGNC:949]	-	224	259	233	278	180	347	309	421	547	521	432	496	312	476	501	381	7.96378	5.73729	5.05415
ENSG00000277053	380.005	215.705	353.141	237.555	300.494	627.024	478.855	666.539	458.917	508.568	817.442	265.954	297.858	523.845	669.797	600.656	296.601	517.996	-0.805415	0.00581165	0.292625	GTF2IP1	7	75185385	75237696	-	7453	transcribed_unprocessed_pseudogene	general transcription factor IIi pseudogene 1 [Source:HGNC Symbol;Acc:HGNC:4660]	-	281	256	428	240	321	607	379	633	479	500	855	255	355	622	679	624	2.96505	1.68307	2.75543
ENSG00000134569	500.363	1426.52	802.819	820.554	556.991	642.519	341.137	839.228	404.307	437.369	375.737	286.814	498.388	727.656	295.934	464.931	887.563	489.251	0.859745	0.00584671	0.292625	LRP4	11	46856868	46918642	-	8597	protein_coding	LDL receptor related protein 4 [Source:HGNC Symbol;Acc:HGNC:6696]	-	370	1693	973	829	595	622	270	797	422	430	393	275	594	864	300	483	3.38463	9.64945	5.43054
ENSG00000273733	0	0	0	0	1.87224	5.16494	2.52694	3.15895	0	2.03427	0	1.04296	1.67807	1.68439	2.95934	4.81295	0	2.24459	-3.62683	0.00585676	1	AC011472.4	19	11221083	11221573	+	491	antisense	novel transcript, antisense to DOCK6	-	0	0	0	0	2	5	2	3	0	2	0	1	2	2	3	5	0	0	0
ENSG00000130829	1.35233	0	0	0	3.74447	4.13195	6.31734	1.05298	11.4969	3.05141	0	13.5585	4.19518	5.89536	0	0	0.338083	4.45367	-3.89981	0.00585701	0.292625	DUSP9	X	153642492	153651326	+	2776	protein_coding	dual specificity phosphatase 9 [Source:HGNC Symbol;Acc:HGNC:3076]	-	1	0	0	0	4	4	5	1	12	3	0	13	5	7	0	0	0.0283294	0	0
ENSG00000150551	0	7.58337	0.825096	0	22.4668	10.3299	2.52694	6.31791	6.70651	0	111.861	5.21479	15.9417	0	39.4578	56.7928	2.10212	23.1346	-3.41649	0.00585957	0.292625	LYPD1	2	132644853	132671579	-	2412	protein_coding	LY6/PLAUR domain containing 1 [Source:HGNC Symbol;Acc:HGNC:28431]	-	0	9	1	0	24	10	2	6	7	0	117	5	19	0	40	59	0	0.182834	0.019893
ENSG00000272221	17.5803	6.74077	23.1027	5.93887	49.6143	19.6268	20.2155	55.8082	42.1552	41.7026	46.8476	50.062	6.71229	21.8971	18.7425	37.541	13.3407	34.2437	-1.36349	0.00588797	0.292625	AL645933.2	6	31394289	31395495	-	1207	lincRNA	novel transcript	-	13	8	28	6	53	19	16	53	44	41	49	48	8	26	19	39	0.847017	0.324769	1.11308
ENSG00000248712	32.456	64.0373	26.4031	38.6026	13.1057	3.09896	36.6406	21.0597	22.9937	33.5655	14.3411	11.4725	16.7807	10.9485	10.8509	16.364	40.3748	17.6018	1.2088	0.00589419	0.292625	CCDC153	11	119189638	119196769	-	2556	protein_coding	coiled-coil domain containing 153 [Source:HGNC Symbol;Acc:HGNC:27446]	-	24	76	32	39	14	3	29	20	24	33	15	11	20	13	11	17	0.738425	1.45695	0.600712
ENSG00000196605	238.01	305.02	182.346	307.831	139.482	189.037	78.3351	147.418	238.56	141.382	188.346	119.94	188.783	202.969	147.967	158.827	258.302	161.754	0.673417	0.0059004	0.292625	ZNF846	19	9751993	9793180	-	3912	protein_coding	zinc finger protein 846 [Source:HGNC Symbol;Acc:HGNC:27260]	zf-C2H2	176	362	221	311	149	183	62	140	249	139	197	115	225	241	150	165	3.5381	4.53422	2.71063
ENSG00000128709	0	3.37039	4.95058	0	5.61671	6.19793	12.6347	5.26492	12.4549	12.2056	0.956073	4.17183	4.19518	18.5283	14.7967	33.6907	2.08024	10.8928	-2.2951	0.0059172	0.292682	HOXD9	2	176122720	176124937	+	1870	protein_coding	homeobox D9 [Source:HGNC Symbol;Acc:HGNC:5140]	Homeobox	0	4	6	0	6	6	10	5	13	12	1	4	5	22	15	35	0	0.104812	0.153953
ENSG00000236058	13.5233	3.37039	1.65019	1.97962	0.936119	1.03299	0	0	0.958073	2.03427	1.91215	1.04296	0	0	0	0.96259	5.13088	0.739929	2.74972	0.0059481	1	RPL17P36	10	118872054	118872602	-	549	processed_pseudogene	ribosomal protein L17 pseudogene 36 [Source:HGNC Symbol;Acc:HGNC:36051]	-	10	4	2	2	1	1	0	0	1	2	2	1	0	0	0	1	1.43246	0.35701	0.174797
ENSG00000167771	1.35233	0	5.77567	0	13.1057	3.09896	21.479	9.47686	8.62265	21.3599	0	9.38663	15.9417	1.68439	10.8509	12.5137	1.782	10.6267	-2.52623	0.00596628	0.294331	RCOR2	11	63911221	63916844	-	2738	protein_coding	REST corepressor 2 [Source:HGNC Symbol;Acc:HGNC:27455]	MYB	1	0	7	0	14	3	17	9	9	21	0	9	19	2	11	13	0.0287225	0	0.122671
ENSG00000159596	316.446	301.65	202.974	303.872	195.649	199.367	136.455	163.213	258.68	164.776	137.674	212.764	260.101	213.917	177.56	179.042	281.235	191.6	0.550245	0.00602057	0.295808	TMEM69	1	45687214	45694443	+	2439	protein_coding	transmembrane protein 69 [Source:HGNC Symbol;Acc:HGNC:28035]	-	234	358	246	307	209	193	108	155	270	162	144	204	310	254	180	186	7.54502	7.19223	4.8395
ENSG00000150510	329.969	503.873	492.582	172.227	320.153	303.699	193.311	196.908	82.3943	32.5484	116.641	114.725	40.2737	146.542	62.1461	62.5684	374.663	139.326	1.42797	0.00602787	0.295808	FAM124A	13	51222334	51284241	+	6702	protein_coding	family with sequence similarity 124 member A [Source:HGNC Symbol;Acc:HGNC:26413]	-	244	598	597	174	342	294	153	187	86	32	122	110	48	174	63	65	2.86313	4.37209	4.27413
ENSG00000133138	124.415	100.269	247.529	209.84	117.015	84.705	88.4428	150.577	78.562	122.056	91.783	60.4916	56.2154	80.8507	111.468	133.8	170.513	97.9972	0.801625	0.00613104	0.298391	TBC1D8B	X	106802680	106876145	+	9503	protein_coding	TBC1 domain family member 8B [Source:HGNC Symbol;Acc:HGNC:24715]	-	92	119	300	212	125	82	70	143	82	120	96	58	67	96	113	139	0.761348	0.613591	1.51474
ENSG00000260428	0	10.1112	1.65019	0.989811	2.80836	21.6928	8.84428	4.21194	83.3523	18.3085	13.385	7.30071	12.5855	8.42195	6.90512	15.4014	3.18779	16.9348	-2.35541	0.0061428	0.298391	SCX	8	144266560	144268481	+	999	protein_coding	scleraxis bHLH transcription factor [Source:HGNC Symbol;Acc:HGNC:32322]	bHLH	0	12	2	1	3	21	7	4	87	18	14	7	15	10	7	16	0	0.588584	0.0960598
ENSG00000073417	642.358	895.68	1049.52	899.738	589.755	746.851	502.861	656.009	562.389	539.083	631.964	600.744	927.135	604.696	619.488	516.911	871.825	624.824	0.48137	0.00614354	0.298391	PDE8A	15	84980440	85139145	+	7886	protein_coding	phosphodiesterase 8A [Source:HGNC Symbol;Acc:HGNC:8793]	-	475	1063	1272	909	630	723	398	623	587	530	661	576	1105	718	628	537	4.73689	6.60494	7.73941
ENSG00000163347	52.7409	64.0373	28.8784	52.46	54.2949	94.0019	46.7483	259.034	63.2328	62.0453	151.06	40.6754	268.492	128.014	100.617	485.146	49.5292	146.113	-1.56208	0.00614433	0.298391	CLDN1	3	190305701	190322475	-	3663	protein_coding	claudin 1 [Source:HGNC Symbol;Acc:HGNC:2032]	-	39	76	35	53	58	91	37	246	66	61	158	39	320	152	102	504	0.837305	1.01664	0.458467
ENSG00000089195	247.477	280.585	461.229	302.882	283.644	207.631	169.305	214.809	249.099	253.267	213.204	175.217	212.276	240.026	281.137	211.77	323.043	225.949	0.517685	0.00616074	0.298413	TRMT6	20	5937235	5950558	-	3776	protein_coding	tRNA methyltransferase 6 [Source:HGNC Symbol;Acc:HGNC:20900]	-	183	333	559	306	303	201	134	204	260	249	223	168	253	285	285	220	3.81132	4.3212	7.10325
ENSG00000257207	9.46632	0	4.12548	7.91849	0.936119	1.03299	0	0	0.958073	1.01714	1.91215	0	0.839036	0.842195	1.97289	0	5.37757	0.792549	2.70913	0.00620606	1	AC112229.3	2	110402934	110473075	-	3202	protein_coding	novel transcript	-	7	0	5	8	1	1	0	0	1	1	2	0	1	1	2	0	0.171923	0	0.0749249
ENSG00000250091	21.6373	46.3428	15.6768	50.4804	119.823	28.9237	173.095	83.1858	44.0713	92.5595	43.9793	16.6873	116.626	67.3756	144.021	114.548	33.5343	87.0747	-1.37319	0.00622676	0.300831	DNAH10OS	12	123925461	123934984	-	6003	antisense	dynein axonemal heavy chain 10 opposite strand [Source:HGNC Symbol;Acc:HGNC:37121]	-	16	55	19	51	128	28	137	79	46	91	46	16	139	80	146	119	0.209608	0.448938	0.151867
ENSG00000261652	25.6943	37.9168	41.2548	72.2562	24.3391	15.4948	17.6886	32.6425	12.4549	32.5484	26.77	11.4725	22.654	34.53	7.89157	21.177	44.2805	21.6386	1.0343	0.00626656	0.301974	C15orf65	15	55408548	55418764	+	843	protein_coding	chromosome 15 open reading frame 65 [Source:HGNC Symbol;Acc:HGNC:44654]	-	19	45	50	73	26	15	14	31	13	32	28	11	27	41	8	22	1.77248	2.61564	2.8459
ENSG00000159692	1027.77	1998.64	1216.19	1720.29	2380.55	1852.15	2158	2135.45	2208.36	1618.26	1980.98	1831.43	2022.92	2048.22	2014.32	2180.27	1490.72	2035.91	-0.448856	0.00630465	0.303028	CTBP1	4	1211448	1249953	-	8361	protein_coding	C-terminal binding protein 1 [Source:HGNC Symbol;Acc:HGNC:2494]	-	760	2372	1474	1738	2543	1793	1708	2028	2305	1591	2072	1756	2411	2432	2042	2265	7.14844	13.9011	8.45895
ENSG00000153046	275.876	214.02	259.08	233.595	193.777	434.888	339.873	606.519	345.864	349.895	470.388	424.484	314.639	493.526	273.246	408.138	245.643	387.936	-0.660117	0.0063686	0.304681	CDYL	6	4706159	4955551	+	4531	protein_coding	chromodomain Y like [Source:HGNC Symbol;Acc:HGNC:1811]	-	204	254	314	236	207	421	269	576	361	344	492	407	375	586	277	424	3.54073	2.74683	3.32516
ENSG00000099194	1242.79	1191.43	764.039	2267.66	2177.41	2203.36	4188.4	5191.21	2231.35	23347.4	1033.51	759.274	3927.53	2033.9	3662.67	4653.16	1366.48	4617.43	-1.75664	0.0063803	0.304681	SCD	10	100347124	100364834	+	5362	protein_coding	stearoyl-CoA desaturase [Source:HGNC Symbol;Acc:HGNC:10571]	-	919	1414	926	2291	2326	2133	3315	4930	2329	22954	1081	728	4681	2415	3713	4834	13.4786	12.9216	8.28632
ENSG00000107147	17.5803	2.52779	0.825096	2.96943	20.5946	3.09896	6.31734	1.05298	66.107	191.222	1.91215	6.25775	94.8111	4.21097	424.172	6.73813	5.97566	68.8745	-3.5498	0.00639299	0.304681	KCNT1	9	135702185	135795508	+	12183	protein_coding	potassium sodium-activated channel subfamily T member 1 [Source:HGNC Symbol;Acc:HGNC:18865]	-	13	3	1	3	22	3	5	1	69	188	2	6	113	5	430	7	0.0839161	0.0120659	0.00393843
ENSG00000126106	82.4922	124.704	72.6085	110.859	43.9976	85.738	55.5926	51.5962	78.562	60.0111	67.8812	37.5465	77.1913	32.8456	59.1868	66.4187	97.666	59.714	0.711642	0.00640422	0.304681	TMEM53	1	44635238	44674555	-	3635	protein_coding	transmembrane protein 53 [Source:HGNC Symbol;Acc:HGNC:26186]	-	61	148	88	112	47	83	44	49	82	59	71	36	92	39	60	69	1.31972	1.99503	1.1616
ENSG00000249348	21.6373	21.0649	20.6274	21.7758	29.0197	42.3525	32.8502	22.1127	47.9036	41.7026	20.0775	37.5465	44.4689	42.9519	27.6205	55.8302	21.2764	37.0364	-0.804057	0.0064703	0.307044	UGDH-AS1	4	39528019	39594707	+	2787	antisense	UGDH antisense RNA 1 [Source:HGNC Symbol;Acc:HGNC:40601]	-	16	25	25	22	31	41	26	21	50	41	21	36	53	51	28	58	0.451481	0.439537	0.430408
ENSG00000239306	557.161	602.457	728.56	665.153	793.829	805.731	833.889	771.837	669.693	676.396	762.946	872.956	756.811	815.245	766.469	793.174	638.333	776.581	-0.280392	0.00651011	0.307138	RBM14	11	66616582	66627347	+	3937	protein_coding	RNA binding motif protein 14 [Source:HGNC Symbol;Acc:HGNC:14219]	-	412	715	883	672	848	780	660	733	699	665	798	837	902	968	777	824	8.22977	8.89883	10.7615
ENSG00000049245	1770.2	1875.62	1802.84	2301.31	1320.86	1696.17	1476.99	1680.56	1735.07	1682.34	1579.43	1722.97	1668	1497.42	1448.1	1439.07	1937.49	1578.92	0.295434	0.00651067	0.307138	VAMP3	1	7771269	7781432	+	2760	protein_coding	vesicle associated membrane protein 3 [Source:HGNC Symbol;Acc:HGNC:12644]	-	1309	2226	2185	2325	1411	1642	1169	1596	1811	1654	1652	1652	1988	1778	1468	1495	37.2981	39.5192	37.9857
ENSG00000178568	0	0	0	0	0	2.06598	1.26347	14.7418	3.83229	0	404.419	0	31.0443	2.52658	0	2.88777	0	38.5651	-4.78036	0.00652792	0.307138	ERBB4	2	211375717	212538841	-	13015	protein_coding	erb-b2 receptor tyrosine kinase 4 [Source:HGNC Symbol;Acc:HGNC:3432]	-	0	0	0	0	0	2	1	14	4	0	423	0	37	3	0	3	0	0	0
ENSG00000063169	258.295	368.215	283.833	283.086	372.575	356.381	492.753	363.28	447.42	505.517	632.92	417.183	456.436	394.147	323.554	338.832	298.357	425.083	-0.50879	0.00653799	0.307138	BICRA	19	47608196	47703277	+	7507	protein_coding	BRD4 interacting chromatin remodeling complex associated protein [Source:HGNC Symbol;Acc:HGNC:4332]	-	191	437	344	286	398	345	390	345	467	497	662	400	544	468	328	352	2.00089	2.85238	2.19872
ENSG00000153132	2.70466	0.842597	2.47529	0.989811	58.0394	0	18.952	1.05298	14.3711	0	12.4289	8.34367	5.03422	8.42195	6.90512	14.4389	1.75309	12.3324	-2.83786	0.00657422	0.308066	CLGN	4	140388455	140427968	-	3127	protein_coding	calmegin [Source:HGNC Symbol;Acc:HGNC:2060]	-	2	1	3	1	62	0	15	1	15	0	13	8	6	10	7	15	0.0502989	0.0156698	0.0460332
ENSG00000257261	735.669	572.966	79.2092	790.859	115.143	584.671	40.431	209.544	55.5682	50.8568	246.667	286.814	67.9619	162.544	77.9292	66.4187	544.676	163.712	1.73403	0.00659761	0.308389	AC008014.1	12	46383679	46876159	+	2227	lincRNA	novel transcript	-	544	680	96	799	123	566	32	199	58	50	258	275	81	193	79	69	19.2103	14.9617	2.06837
ENSG00000117501	0	2.52779	4.12548	12.8675	0.936119	1.03299	0	1.05298	1.91615	1.01714	0.956073	0	0.839036	0.842195	0	0	4.8802	0.716056	2.76015	0.00663359	1	MROH9	1	170935471	171064765	+	3831	protein_coding	maestro heat like repeat family member 9 [Source:HGNC Symbol;Acc:HGNC:26287]	-	0	3	5	13	1	1	0	1	2	1	1	0	1	1	0	0	0	0.0383709	0.0626232
ENSG00000170703	0	121.334	29.7035	57.4091	28.0836	1.03299	3.79041	2.10597	2.87422	7.11996	0.956073	0	13.4246	14.3173	0	0	52.1116	6.14209	3.07946	0.0066411	0.309648	TTLL6	17	48762235	48817214	-	5097	protein_coding	tubulin tyrosine ligase like 6 [Source:HGNC Symbol;Acc:HGNC:26664]	-	0	144	36	58	30	1	3	2	3	7	1	0	16	17	0	0	0	1.38433	0.338895
ENSG00000124782	751.897	730.531	633.674	661.194	743.278	1057.78	1547.75	992.964	885.259	815.744	1113.82	1050.26	866.724	1066.22	746.74	879.808	694.324	980.529	-0.497883	0.00668023	0.309995	RREB1	6	7107597	7251980	+	17254	protein_coding	ras responsive element binding protein 1 [Source:HGNC Symbol;Acc:HGNC:10449]	zf-C2H2	556	867	768	668	794	1024	1225	943	924	802	1165	1007	1033	1266	757	914	2.5342	2.46219	2.13574
ENSG00000170899	535.523	256.149	186.472	253.392	447.465	463.812	458.639	333.796	616.999	437.369	458.915	498.534	427.069	548.269	451.792	588.143	307.884	477.567	-0.638676	0.00668171	0.309995	GSTA4	6	52977948	52995378	-	2175	protein_coding	glutathione S-transferase alpha 4 [Source:HGNC Symbol;Acc:HGNC:4629]	-	396	304	226	256	478	449	363	317	644	430	480	478	509	651	458	611	14.3183	6.84868	4.9857
ENSG00000204304	773.534	526.623	619.647	502.824	556.991	847.05	984.242	1319.39	1037.59	869.652	995.272	649.763	651.931	999.685	926.273	1036.71	605.657	906.213	-0.582239	0.00673326	0.311613	PBX2	6	32184741	32190186	-	4344	protein_coding	PBX homeobox 2 [Source:HGNC Symbol;Acc:HGNC:8633]	Homeobox	572	625	751	508	595	820	779	1253	1083	855	1041	623	777	1187	939	1077	10.3553	7.0499	8.29521
ENSG00000163704	125.767	645.429	477.731	790.859	363.214	215.895	213.526	481.214	210.776	115.954	154.884	51.105	165.29	170.123	215.045	246.423	509.946	216.954	1.23377	0.00676375	0.312251	PRRT3	3	9945542	9952394	-	3939	protein_coding	proline rich transmembrane protein 3 [Source:HGNC Symbol;Acc:HGNC:26591]	-	93	766	579	799	388	209	169	457	220	114	162	49	197	202	218	256	1.85675	9.52874	7.05294
ENSG00000206384	0	0	0	0	0	1.03299	1.26347	2.10597	13.413	0	5.73644	0	2.51711	0.842195	17.756	0.96259	0	3.80248	-4.39788	0.0068433	1	COL6A6	3	130560334	130678155	+	9720	protein_coding	collagen type VI alpha 6 chain [Source:HGNC Symbol;Acc:HGNC:27023]	-	0	0	0	0	0	1	1	2	14	0	6	0	3	1	18	1	0	0	0
ENSG00000230291	50.0363	6.74077	4.12548	6.92868	3.74447	6.19793	5.05387	2.10597	0	2.03427	6.69251	7.30071	9.2294	0.842195	0.986446	3.85036	16.9578	4.00318	2.05839	0.0068491	0.315413	AC078817.1	12	80102899	80103333	-	435	processed_pseudogene	ribosomal protein L26 (RPL26) pseudogene	-	37	8	5	7	4	6	4	2	0	2	7	7	11	1	1	4	6.68911	0.901142	0.551516
ENSG00000236104	546.342	392.65	407.597	280.117	441.848	717.927	573.615	667.592	663.944	586.888	503.85	525.651	433.782	514.581	737.862	618.946	406.677	582.207	-0.519466	0.0069087	0.317376	ZBTB22	6	33314406	33317942	-	2728	protein_coding	zinc finger and BTB domain containing 22 [Source:HGNC Symbol;Acc:HGNC:13085]	-	404	466	494	283	472	695	454	634	693	577	527	504	517	611	748	643	11.6464	8.37017	8.6888
ENSG00000173083	155.518	204.751	472.78	231.616	196.585	159.08	98.5506	176.901	137.962	122.056	194.083	89.6944	78.8694	82.5351	189.398	38.5036	266.166	130.352	1.03164	0.00697608	0.319089	HPSE	4	83292461	83335153	-	4721	protein_coding	heparanase [Source:HGNC Symbol;Acc:HGNC:5164]	-	115	243	573	234	210	154	78	168	144	120	203	86	94	98	192	40	1.91567	2.52211	5.82369
ENSG00000164983	269.114	249.409	195.548	194.993	288.325	285.105	336.083	383.286	290.296	269.541	284.91	348.348	294.502	261.923	377.809	241.61	227.266	305.145	-0.42737	0.00702312	0.319089	TMEM65	8	124306189	124372692	-	9029	protein_coding	transmembrane protein 65 [Source:HGNC Symbol;Acc:HGNC:25203]	-	199	296	237	197	308	276	266	364	303	265	298	334	351	311	383	251	1.73328	1.60637	1.25946
ENSG00000259146	106.834	82.5745	408.423	80.1747	112.334	92.9689	113.712	36.8544	49.8198	12.2056	74.5737	105.339	28.5272	53.0583	24.6612	25.0273	169.501	60.7568	1.48303	0.00702564	0.319089	AC005476.2	14	71292729	71321814	-	973	antisense	novel transcript, antisense to SIPA1L1	-	79	98	495	81	120	90	90	35	52	12	78	101	34	63	25	26	6.38514	4.93521	24.4101
ENSG00000050405	1333.4	1867.19	1606.46	2075.63	1170.15	1606.3	928.649	1671.09	1005.02	1114.78	922.61	909.46	843.231	1255.71	959.812	1477.58	1720.67	1155.37	0.574905	0.00702864	0.319089	LIMA1	12	50175788	50283546	-	6317	protein_coding	LIM domain and actin binding 1 [Source:HGNC Symbol;Acc:HGNC:24636]	-	986	2216	1947	2097	1250	1555	735	1587	1049	1096	965	872	1005	1491	973	1535	12.275	17.189	14.7888
ENSG00000068885	224.487	229.186	271.457	432.548	228.413	207.631	125.083	212.703	172.453	193.256	240.93	130.37	172.002	122.118	151.913	248.348	289.419	183.768	0.655429	0.00704956	0.319089	IFT80	3	160256986	160399880	-	7175	protein_coding	intraflagellar transport 80 [Source:HGNC Symbol;Acc:HGNC:29262]	-	166	272	329	437	244	201	99	202	180	190	252	125	205	145	154	258	1.81946	1.85755	2.20015
ENSG00000008277	110.891	376.641	178.221	507.773	75.8256	161.146	161.724	282.2	61.3167	19.3256	25.814	44.8472	120.821	151.595	51.2952	51.9799	293.381	100.658	1.54438	0.00705305	0.319089	ADAM22	7	87934143	88202889	+	12199	protein_coding	ADAM metallopeptidase domain 22 [Source:HGNC Symbol;Acc:HGNC:201]	-	82	447	216	513	81	156	128	268	64	19	27	43	144	180	52	54	0.528623	1.79546	0.849585
ENSG00000176428	116.301	73.3059	53.6312	49.4906	85.1868	116.728	243.849	84.2387	126.466	122.056	66.9251	184.604	190.461	122.118	134.157	130.912	73.1821	133.975	-0.879272	0.00706547	0.319089	VPS37D	7	73667825	73672112	+	1626	protein_coding	VPS37D, ESCRT-I subunit [Source:HGNC Symbol;Acc:HGNC:18287]	-	86	87	65	50	91	113	193	80	132	120	70	177	227	145	136	136	4.15943	2.62175	1.9181
ENSG00000115423	9.46632	23.5927	4.95058	57.4091	4.68059	6.19793	2.52694	3.15895	0.958073	8.13709	2.86822	11.4725	13.4246	0.842195	6.90512	16.364	23.8547	6.46136	1.88238	0.00709044	0.319446	DNAH6	2	84516455	84819589	+	13514	protein_coding	dynein axonemal heavy chain 6 [Source:HGNC Symbol;Acc:HGNC:2951]	-	7	28	6	58	5	6	2	3	1	8	3	11	16	1	7	17	0.0407352	0.101524	0.0213032
ENSG00000129474	434.099	491.234	700.507	538.457	789.148	456.581	1109.33	667.592	1379.62	832.018	975.194	1514.38	574.74	636.699	1111.72	1104.09	541.074	929.259	-0.779527	0.00710883	0.319504	AJUBA	14	22971174	22982642	-	5979	protein_coding	ajuba LIM protein [Source:HGNC Symbol;Acc:HGNC:20250]	-	321	583	849	544	843	442	878	634	1440	818	1020	1452	685	756	1127	1147	4.22214	4.77785	6.81328
ENSG00000259284	0	0	0	0	0.936119	9.29689	0	0	0.958073	4.06855	0.956073	2.08592	0.839036	5.05317	3.94578	1.92518	0	2.5054	-3.79846	0.00713797	1	LINC02349	15	61729850	61731389	+	963	lincRNA	long intergenic non-protein coding RNA 2349 [Source:HGNC Symbol;Acc:HGNC:53271]	-	0	0	0	0	1	9	0	0	1	4	1	2	1	6	4	2	0	0	0
ENSG00000261377	4.057	36.2317	8.25096	0.989811	117.951	18.5938	10.1077	17.9007	87.1846	27.4627	75.5298	23.988	17.6198	102.748	7.89157	140.538	12.3824	53.9596	-2.11007	0.00722076	0.323294	PDCD6IPP2	15	28789664	28859007	+	5244	transcribed_unprocessed_pseudogene	PDCD6IP pseudogene 2 [Source:HGNC Symbol;Acc:HGNC:49873]	-	3	43	10	1	126	18	8	17	91	27	79	23	21	122	8	146	0.0449899	0.401789	0.0914987
ENSG00000166482	3967.74	7508.38	3676.63	10999.8	5543.69	2747.75	795.985	1820.61	1039.51	232.924	2639.72	1400.69	4966.26	1528.58	376.822	2572.04	6538.13	2138.72	1.61209	0.00725338	0.323294	MFAP4	17	19383442	19387240	-	2152	protein_coding	microfibril associated protein 4 [Source:HGNC Symbol;Acc:HGNC:7035]	-	2934	8911	4456	11113	5922	2660	630	1729	1085	229	2761	1343	5919	1815	382	2672	107.22	202.897	99.3528
ENSG00000137161	2074.48	981.625	730.21	855.197	2224.22	1811.86	1492.16	2620.88	1605.73	1721	2012.53	2122.42	1663.81	1547.11	1872.27	1408.27	1160.38	1841.85	-0.66784	0.00726507	0.323294	CNPY3	6	42929192	42939287	+	1712	protein_coding	canopy FGF signaling regulator 3 [Source:HGNC Symbol;Acc:HGNC:11968]	-	1534	1165	885	864	2376	1754	1181	2489	1676	1692	2105	2035	1983	1837	1898	1463	70.4657	33.3438	24.8037
ENSG00000270001	1.35233	10.1112	68.483	6.92868	8.42507	3.09896	1.26347	4.21194	10.5388	6.10282	8.60466	2.08592	10.0684	5.89536	4.93223	0.96259	21.7188	5.51585	1.97952	0.00727647	0.323294	AL121894.2	20	23631826	23632316	-	491	lincRNA	novel transcript	-	1	12	83	7	9	3	1	4	11	6	9	2	12	7	5	1	0.160168	1.19755	8.11099
ENSG00000144596	12.171	203.066	272.282	337.526	41.1892	17.5608	60.6465	42.1194	180.118	19.3256	2.86822	7.30071	46.147	117.065	10.8509	10.5885	206.261	46.315	2.15492	0.0072796	0.323294	GRIP2	3	14489111	14556075	-	11885	protein_coding	glutamate receptor interacting protein 2 [Source:HGNC Symbol;Acc:HGNC:23841]	-	9	241	330	341	44	17	48	40	188	19	3	7	55	139	11	11	0.0595524	0.993597	1.33227
ENSG00000101842	9.46632	10.1112	16.5019	27.7147	6.55283	11.3629	5.05387	8.42387	5.74844	0	1.91215	4.17183	1.67807	8.42195	4.93223	9.6259	15.9485	5.657	1.50155	0.00736852	0.326394	VSIG1	X	108044970	108079184	+	3769	protein_coding	V-set and immunoglobulin domain containing 1 [Source:HGNC Symbol;Acc:HGNC:28675]	-	7	12	20	28	7	11	4	8	6	0	2	4	2	10	5	10	0.146059	0.156008	0.254613
ENSG00000183784	10.8187	4.21298	4.95058	3.95925	21.5307	15.4948	15.1616	6.31791	12.4549	4.06855	6.69251	19.8162	11.7465	15.1595	56.2274	35.6158	5.98536	18.3572	-1.65413	0.00742892	0.326394	C9orf66	9	212824	215893	-	3070	protein_coding	chromosome 9 open reading frame 66 [Source:HGNC Symbol;Acc:HGNC:26436]	-	8	5	6	4	23	15	12	6	13	4	7	19	14	18	57	37	0.204931	0.0798039	0.0937757
ENSG00000185633	3054.92	3077.16	4087.53	641.398	3667.71	2417.19	8082.41	4994.3	7601.35	32148.6	5698.19	4991.6	12294.4	2526.58	27018.8	1335.11	2715.25	9398.02	-1.79126	0.0074433	0.326394	NDUFA4L2	12	57234903	57240715	-	2806	protein_coding	NDUFA4, mitochondrial complex associated like 2 [Source:HGNC Symbol;Acc:HGNC:29836]	-	2259	3652	4954	648	3918	2340	6397	4743	7934	31607	5960	4786	14653	3000	27390	1387	63.3118	63.7728	84.7122
ENSG00000198010	9.46632	75.8337	123.764	144.512	96.4202	11.3629	13.8982	10.5298	17.2453	40.6855	2.86822	17.7303	28.5272	36.2144	17.756	24.0648	88.3942	26.4419	1.74102	0.00744535	0.326394	DLGAP2	8	737596	1708474	+	15159	protein_coding	DLG associated protein 2 [Source:HGNC Symbol;Acc:HGNC:2906]	-	7	90	150	146	103	11	11	10	18	40	3	17	34	43	18	25	0.0363148	0.290914	0.474786
ENSG00000283178	156.871	112.065	60.232	76.2155	29.0197	87.804	1.26347	29.4836	15.3292	1.01714	25.814	25.031	19.2978	59.7958	4.93223	32.7281	101.346	27.6263	1.87206	0.00744545	0.326394	BX119927.1	X	71869763	71873295	-	1552	unprocessed_pseudogene	chromosome X open reading frame 49 (CXorf49) pseudogene	-	116	133	73	77	31	85	1	28	16	1	27	24	23	71	5	34	5.8779	4.19906	2.25688
ENSG00000204421	0	9.26856	30.5286	0	0	0	1.26347	0	0	0	1.91215	0	0.839036	0	2.95934	0.96259	9.94928	0.661382	3.92682	0.00745395	1	LY6G6C	6	31718648	31721845	-	1103	protein_coding	lymphocyte antigen 6 family member G6C [Source:HGNC Symbol;Acc:HGNC:13936]	-	0	11	37	0	0	0	1	0	0	0	2	0	1	0	3	1	0	0.488663	1.60955
ENSG00000170734	320.503	320.187	190.597	300.903	499.887	370.843	451.058	535.969	525.024	328.535	520.104	344.176	224.862	559.217	492.237	898.097	283.047	479.167	-0.760425	0.00745875	0.326394	POLH	6	43576150	43615660	+	3540	protein_coding	DNA polymerase eta [Source:HGNC Symbol;Acc:HGNC:9181]	-	237	380	231	304	534	359	357	509	548	323	544	330	268	664	499	933	5.26503	5.25984	3.13102
ENSG00000204498	263.705	189.584	220.301	103.93	173.182	277.874	312.077	334.849	348.738	410.923	252.403	394.238	216.471	331.825	363.999	301.291	194.38	309.823	-0.674375	0.00747241	0.326394	NFKBIL1	6	31546870	31558829	+	1779	protein_coding	NFKB inhibitor like 1 [Source:HGNC Symbol;Acc:HGNC:7800]	-	195	225	267	105	185	269	247	318	364	404	264	378	258	394	369	313	8.62015	6.19725	7.20133
ENSG00000119547	1.35233	8.42597	14.0266	44.5415	14.9779	4.13195	0	0	2.87422	1.01714	0	2.08592	1.67807	0.842195	0	0.96259	17.0866	2.38083	2.83565	0.00749346	0.326394	ONECUT2	18	57435685	57491297	+	16234	protein_coding	one cut homeobox 2 [Source:HGNC Symbol;Acc:HGNC:8139]	CUT	1	10	17	45	16	4	0	0	3	1	0	2	2	1	0	1	0.0048443	0.0301833	0.0502459
ENSG00000112511	600.435	508.086	584.168	618.632	475.548	885.271	1355.7	799.215	825.859	895.08	877.675	601.787	747.581	837.984	1087.06	1054.04	577.83	870.234	-0.590672	0.00751767	0.326394	PHF1	6	33410399	33416453	+	3596	protein_coding	PHD finger protein 1 [Source:HGNC Symbol;Acc:HGNC:8919]	-	444	603	708	625	508	857	1073	759	862	880	918	577	891	995	1102	1095	9.71	8.21656	9.44694
ENSG00000106123	352.959	125.547	152.643	108.879	319.216	275.808	277.963	161.107	543.227	443.472	258.14	400.496	389.313	253.501	987.433	368.672	185.007	389.862	-1.07882	0.00752397	0.326394	EPHB6	7	142855061	142871094	+	5325	protein_coding	EPH receptor B6 [Source:HGNC Symbol;Acc:HGNC:3396]	-	261	149	185	110	341	267	220	153	567	436	270	384	464	301	1001	383	3.85458	1.37107	1.66698
ENSG00000188760	205.554	245.196	200.498	264.28	149.779	218.994	164.251	166.372	162.872	156.639	180.698	160.616	216.471	112.012	135.143	123.212	228.882	162.255	0.497463	0.0075566	0.32705	TMEM198	2	219543663	219550595	+	2578	protein_coding	transmembrane protein 198 [Source:HGNC Symbol;Acc:HGNC:33704]	-	152	291	243	267	160	212	130	158	170	154	189	154	258	133	137	128	4.63678	5.53099	4.52273
ENSG00000112139	856.026	303.335	164.194	305.852	804.126	1117.69	568.561	636.003	1314.48	822.864	360.439	2178.74	374.21	737.763	2130.72	810.501	407.352	988.008	-1.27965	0.00760455	0.327523	MDGA1	6	37630679	37699306	-	14187	protein_coding	MAM domain containing glycosylphosphatidylinositol anchor 1 [Source:HGNC Symbol;Acc:HGNC:19267]	-	633	360	199	309	859	1082	450	604	1372	809	377	2089	446	876	2160	842	3.50889	1.24338	0.673038
ENSG00000182759	27.0466	3.37039	4.95058	8.9083	5.61671	45.4515	25.2694	14.7418	33.5325	94.5937	13.385	190.861	151.866	32.0034	16.7696	1.92518	11.069	52.168	-2.25932	0.00763445	0.327523	MAFA	8	143419182	143430406	-	2504	protein_coding	MAF bZIP transcription factor A [Source:HGNC Symbol;Acc:HGNC:23145]	TF_bZIP	20	4	6	9	6	44	20	14	35	93	14	183	181	38	17	2	0.628133	0.0782741	0.114973
ENSG00000170837	220.43	26.1205	58.5818	156.39	428.742	241.719	646.896	678.122	38.3229	67.131	420.672	440.128	356.59	848.932	48.3359	459.156	115.381	389.562	-1.75805	0.00763624	0.327523	GPR27	3	71754050	71756496	+	2447	protein_coding	G protein-coupled receptor 27 [Source:HGNC Symbol;Acc:HGNC:4482]	-	163	31	71	158	458	234	512	644	40	66	440	422	425	1008	49	477	5.23853	0.620755	1.3922
ENSG00000112679	952.042	657.225	750.837	753.246	875.271	1128.02	1108.06	1266.74	1038.55	1004.93	949.38	887.558	782.821	1339.93	1001.24	1061.74	778.338	1037.02	-0.415311	0.00763758	0.327523	DUSP22	6	291630	351355	+	5686	protein_coding	dual specificity phosphatase 22 [Source:HGNC Symbol;Acc:HGNC:16077]	-	704	780	910	761	935	1092	877	1203	1084	988	993	851	933	1591	1015	1103	9.73693	6.72172	7.67913
ENSG00000241494	206.907	16.0093	26.4031	35.6332	8.42507	27.8907	31.5867	25.2716	20.1195	34.5827	39.199	32.3317	41.1128	17.6861	21.7018	11.5511	71.2381	25.9549	1.44647	0.00770733	0.328945	AL355032.1	14	101677943	101678380	+	438	processed_pseudogene	ribosomal protein L26-like 1 (RPL26L1) pseudogene	-	153	19	32	36	9	27	25	24	21	34	41	31	49	21	22	12	27.4709	2.12555	3.50553
ENSG00000113387	2224.59	1835.18	2028.09	2515.11	2163.37	1767.44	1911.63	1688.99	1448.61	1719.98	1709.46	1658.3	1778.76	1561.43	1581.27	1442.92	2150.74	1702.68	0.33681	0.00770856	0.328945	SUB1	5	32531633	32604079	+	9324	protein_coding	SUB1 homolog, transcriptional regulator [Source:HGNC Symbol;Acc:HGNC:19985]	PC4	1645	2178	2458	2541	2311	1711	1513	1604	1512	1691	1788	1590	2120	1854	1603	1499	13.8746	11.4459	12.649
ENSG00000124788	1110.26	843.439	750.012	517.671	989.477	1495.77	874.32	1529.99	1164.06	1442.3	898.708	1107.62	890.217	1521	1224.18	1665.28	805.347	1233.58	-0.616028	0.00778786	0.328945	ATXN1	6	16299112	16761491	-	17812	protein_coding	ataxin 1 [Source:HGNC Symbol;Acc:HGNC:10548]	-	821	1001	909	523	1057	1448	692	1453	1215	1418	940	1062	1061	1806	1241	1730	3.62482	2.75368	2.44866
ENSG00000230082	2.70466	1.68519	0	0	0	6.19793	11.3712	4.21194	17.2453	6.10282	2.86822	2.08592	4.19518	5.05317	6.90512	6.73813	1.09746	6.08125	-2.58788	0.00778798	0.328945	PRRT3-AS1	3	9947404	9954787	+	614	antisense	PRRT3 antisense RNA 1 [Source:HGNC Symbol;Acc:HGNC:41151]	-	2	2	0	0	0	6	9	4	18	6	3	2	5	6	7	7	0.256164	0.159608	0
ENSG00000163870	530.114	430.567	434.001	326.638	498.951	559.88	500.334	581.247	546.101	777.093	599.458	520.436	563.832	506.159	532.681	598.731	430.33	565.409	-0.395985	0.00779434	0.328945	TPRA1	3	127571266	127598267	-	5622	protein_coding	transmembrane protein adipocyte associated 1 [Source:HGNC Symbol;Acc:HGNC:30413]	-	392	511	526	330	533	542	396	552	570	764	627	499	672	601	540	622	5.48342	4.45372	4.48923
ENSG00000063438	33.8083	12.6389	18.9772	3.95925	51.4865	33.0556	59.383	15.7948	30.6583	44.754	21.9897	28.1599	54.5374	42.1097	33.5392	28.8777	17.3459	37.0288	-1.12161	0.00779631	0.328945	AHRR	5	304176	438291	+	7678	protein_coding	aryl-hydrocarbon receptor repressor [Source:HGNC Symbol;Acc:HGNC:346]	-	25	15	23	4	55	32	47	15	32	44	23	27	65	50	34	30	0.256064	0.0957273	0.143733
ENSG00000259425	2.70466	0	0	0	6.55283	5.16494	0	5.26492	2.87422	2.03427	20.0775	1.04296	2.51711	3.36878	3.94578	7.70072	0.676166	5.04534	-3.32775	0.00785141	0.328945	AC011767.1	15	22770523	22776199	-	1623	transcribed_unprocessed_pseudogene	Golgin subfamily A member 6 pseudogene	-	2	0	0	0	7	5	0	5	3	2	21	1	3	4	4	8	0.0969098	0	0
ENSG00000180549	8.11399	0	0.825096	4.94906	9.36119	5.16494	10.1077	6.31791	14.3711	20.3427	29.6383	4.17183	20.1369	10.9485	20.7154	1.92518	3.47204	12.7668	-1.97792	0.00785418	0.328945	FUT7	9	137030174	137033010	-	2584	protein_coding	fucosyltransferase 7 [Source:HGNC Symbol;Acc:HGNC:4018]	-	6	0	1	5	10	5	8	6	15	20	31	4	24	13	21	2	0.182606	0	0.0185688
ENSG00000133069	35.1606	42.9724	33.0038	26.7249	38.3809	76.4411	98.5506	148.471	75.6877	39.6683	49.7158	35.4606	74.6742	90.1148	36.4985	60.6432	34.4655	68.6922	-0.992602	0.00786048	0.328945	TMCC2	1	205228176	205285632	+	5592	protein_coding	transmembrane and coiled-coil domain family 2 [Source:HGNC Symbol;Acc:HGNC:24239]	-	26	51	40	27	41	74	78	141	79	39	52	34	89	107	37	63	0.365647	0.446885	0.343218
ENSG00000168779	16.228	0.842597	4.95058	0	14.0418	167.344	5.05387	511.75	3.83229	2.03427	51.6279	0	0.839036	23.5815	34.5256	146.314	5.50529	80.0787	-3.8802	0.00789636	0.328945	SHOX2	3	158095954	158106503	-	5045	protein_coding	short stature homeobox 2 [Source:HGNC Symbol;Acc:HGNC:10854]	Homeobox	12	1	6	0	15	162	4	486	4	2	54	0	1	28	35	152	0.187058	0.00971251	0.0570647
ENSG00000137218	96.0156	59.8244	63.5324	42.5619	83.3146	97.1009	79.5985	100.034	107.304	186.136	192.171	120.983	83.9036	80.0085	114.428	92.4087	65.4836	111.449	-0.775142	0.00790537	0.328945	FRS3	6	41770176	41786542	-	2858	protein_coding	fibroblast growth factor receptor substrate 3 [Source:HGNC Symbol;Acc:HGNC:16970]	-	71	71	77	43	89	94	63	95	112	183	201	116	100	95	116	96	1.95367	1.21727	1.29272
ENSG00000243547	275.876	88.4726	145.217	80.1747	86.1229	71.2762	106.131	80.0268	68.9812	79.3367	61.1887	153.315	66.2839	79.1663	55.241	63.531	147.435	80.8834	0.861703	0.00792771	0.328945	HNRNPKP4	3	96349554	96350939	+	1386	processed_pseudogene	heterogeneous nuclear ribonucleoprotein K pseudogene 4 [Source:HGNC Symbol;Acc:HGNC:42377]	-	204	105	176	81	92	69	84	76	72	78	64	147	79	94	56	66	11.5751	3.71209	6.09294
ENSG00000121210	47.3316	237.612	410.898	306.841	205.946	86.771	21.479	146.365	46.9456	47.8054	130.982	81.3508	147.67	86.7461	130.211	72.1943	250.671	100.372	1.32099	0.00795138	0.328945	TMEM131L	4	153466346	153636711	+	6393	protein_coding	transmembrane 131 like [Source:HGNC Symbol;Acc:HGNC:29146]	-	35	282	498	310	220	84	17	139	49	47	137	78	176	103	132	75	0.430546	2.16141	3.73768
ENSG00000225138	178.508	134.815	148.517	98.9811	446.529	140.486	193.311	202.173	659.154	335.655	78.398	276.384	353.234	244.237	228.855	344.607	140.205	291.919	-1.05941	0.00796262	0.328945	SLC9A3-AS1	5	473236	480884	+	4302	processed_transcript	SLC9A3 antisense RNA 1 [Source:HGNC Symbol;Acc:HGNC:40550]	-	132	160	180	100	477	136	153	192	688	330	82	265	421	290	232	358	2.41301	1.82239	2.00761
ENSG00000068976	54.0933	40.4446	33.8289	56.4192	81.4423	106.398	310.813	144.259	689.812	24.4113	58.3204	115.768	77.1913	146.542	41.4307	44.2792	46.1965	153.389	-1.73256	0.0079708	0.328945	PYGM	11	64746389	64760297	-	4981	protein_coding	glycogen phosphorylase, muscle associated [Source:HGNC Symbol;Acc:HGNC:9726]	-	40	48	41	57	87	103	246	137	720	24	61	111	92	174	42	46	0.631538	0.47219	0.394952
ENSG00000112078	1593.05	1132.45	1157.61	883.901	1254.4	2104.2	1708.21	2137.56	1701.54	2001.73	1853.83	1649.96	934.686	2215.81	1820.98	2713.54	1191.75	1841.37	-0.62816	0.008002	0.328945	KCTD20	6	36442767	36491143	+	6239	protein_coding	potassium channel tetramerization domain containing 20 [Source:HGNC Symbol;Acc:HGNC:21052]	-	1178	1344	1403	893	1340	2037	1352	2030	1776	1968	1939	1582	1114	2631	1846	2819	14.8486	10.5555	10.79
ENSG00000121236	259.648	251.094	340.765	356.332	169.437	175.608	183.203	171.636	114.011	159.69	258.14	192.947	105.719	232.446	300.866	221.396	301.96	190.425	0.665826	0.00800683	0.328945	TRIM6	11	5596109	5612958	+	3947	protein_coding	tripartite motif containing 6 [Source:HGNC Symbol;Acc:HGNC:16277]	-	192	298	413	360	181	170	145	163	119	157	270	185	126	276	305	230	3.82552	3.69949	5.02065
ENSG00000205765	504.42	766.763	1433.19	966.056	731.109	590.869	759.345	664.433	506.82	682.499	642.481	514.178	548.73	622.382	576.085	598.731	917.608	619.805	0.567642	0.00801325	0.328945	C5orf51	5	41904188	41921636	+	5572	protein_coding	chromosome 5 open reading frame 51 [Source:HGNC Symbol;Acc:HGNC:27750]	-	373	910	1737	976	781	572	601	631	529	671	672	493	654	739	584	622	5.26446	8.00245	14.9577
ENSG00000119772	412.461	425.511	228.552	354.352	585.074	509.263	415.681	418.035	1068.25	393.632	628.14	491.233	487.48	773.135	503.087	628.571	355.219	575.132	-0.696449	0.00801875	0.328945	DNMT3A	2	25227855	25342590	-	12020	protein_coding	DNA methyltransferase 3 alpha [Source:HGNC Symbol;Acc:HGNC:2978]	-	305	505	277	358	625	493	329	397	1115	387	657	471	581	918	510	653	1.9955	2.05864	1.10574
ENSG00000185009	1125.14	1234.4	1077.58	1391.67	1026.92	1029.89	1113.12	992.964	942.744	891.012	933.127	991.853	893.574	1172.34	965.731	1010.72	1207.2	996.999	0.276344	0.00803867	0.328945	AP3M1	10	74120255	74151063	-	5912	protein_coding	adaptor related protein complex 3 subunit mu 1 [Source:HGNC Symbol;Acc:HGNC:569]	-	832	1465	1306	1406	1097	997	881	943	984	876	976	951	1065	1392	979	1050	11.0674	12.1422	10.5995
ENSG00000156603	239.363	305.863	351.491	326.638	203.138	221.06	247.64	253.769	240.476	188.17	218.941	210.678	281.077	249.29	278.178	182.892	305.838	231.276	0.406402	0.00804021	0.328945	MED19	11	57703714	57712323	-	1877	protein_coding	mediator complex subunit 19 [Source:HGNC Symbol;Acc:HGNC:29600]	-	177	363	426	330	217	214	196	241	251	185	229	202	335	296	282	190	7.41592	9.47621	10.8899
ENSG00000118482	1332.05	639.531	675.754	649.316	1244.1	1257.15	1394.87	1283.59	863.224	1051.72	1133.9	1137.87	1063.9	1430.05	1132.44	1216.71	824.162	1184.13	-0.524946	0.00812597	0.329807	PHF3	6	63635820	63779336	+	10378	protein_coding	PHD finger protein 3 [Source:HGNC Symbol;Acc:HGNC:8921]	-	985	759	819	656	1329	1217	1104	1219	901	1034	1186	1091	1268	1698	1148	1264	7.46412	3.58361	3.78658
ENSG00000205611	1.35233	58.1392	47.0305	6.92868	0	2.06598	0	0	4.79036	14.2399	1.91215	3.12888	12.5855	5.05317	0.986446	11.5511	28.3627	4.69279	2.59203	0.00812768	0.329807	LINC01597	20	30278906	30288479	-	4472	lincRNA	long intergenic non-protein coding RNA 1597 [Source:HGNC Symbol;Acc:HGNC:51594]	-	1	69	57	7	0	2	0	0	5	14	2	3	15	6	1	12	0.0175855	0.756031	0.611576
ENSG00000169252	150.109	554.429	325.088	825.503	216.243	127.058	179.413	323.266	290.296	266.49	72.6615	329.575	274.365	120.434	266.34	126.099	463.782	216.02	1.10308	0.00812977	0.329807	ADRB2	5	148825245	148828687	+	3443	protein_coding	adrenoceptor beta 2 [Source:HGNC Symbol;Acc:HGNC:286]	-	111	658	394	834	231	123	142	307	303	262	76	316	327	143	270	131	2.53537	9.36443	5.49081
ENSG00000130487	4.057	10.9538	3.30038	2.96943	31.828	22.7257	5.05387	40.0134	10.5388	7.11996	3.82429	18.7733	50.3422	30.319	4.93223	7.70072	5.32014	19.431	-1.85754	0.00813184	0.329807	KLHDC7B	22	50545891	50551023	+	5133	protein_coding	kelch domain containing 7B [Source:HGNC Symbol;Acc:HGNC:25145]	-	3	13	4	3	34	22	4	38	11	7	4	18	60	36	5	8	0.0459628	0.124098	0.0373909
ENSG00000141314	137.938	270.473	292.909	185.095	139.482	162.179	233.742	116.881	85.2685	129.176	52.584	118.897	60.4106	152.437	92.7259	81.8202	221.604	118.8	0.903601	0.00816936	0.330612	RHBDL3	17	32266176	32324661	+	5404	protein_coding	rhomboid like 3 [Source:HGNC Symbol;Acc:HGNC:16502]	-	102	321	355	187	149	157	185	111	89	127	55	114	72	181	94	85	1.48437	2.9106	3.15203
ENSG00000157593	1325.29	849.337	743.412	634.469	960.458	1578.41	2217.39	1952.23	1410.28	1354.83	1211.34	1501.86	707.308	1392.15	1403.71	1546.88	888.126	1436.4	-0.694252	0.00820627	0.331148	SLC35B2	6	44254096	44257890	-	2363	protein_coding	solute carrier family 35 member B2 [Source:HGNC Symbol;Acc:HGNC:16872]	-	980	1008	901	641	1026	1528	1755	1854	1472	1332	1267	1440	843	1653	1423	1607	32.6151	20.9021	18.2953
ENSG00000139915	4.057	3.37039	20.6274	0	14.9779	10.3299	15.1616	138.994	49.8198	12.2056	4.78036	4.17183	45.308	27.7924	8.87801	111.66	7.0137	37.0067	-2.38314	0.00823216	0.331148	MDGA2	14	46840092	47674954	-	7753	protein_coding	MAM domain containing glycosylphosphatidylinositol anchor 2 [Source:HGNC Symbol;Acc:HGNC:19835]	-	3	4	25	0	16	10	12	132	52	12	5	4	54	33	9	116	0.0304304	0.0252803	0.15472
ENSG00000215859	1.35233	23.5927	9.07606	49.4906	8.42507	2.06598	1.26347	4.21194	1.91615	9.15423	13.385	4.17183	7.55133	7.57975	9.86446	1.92518	20.8779	5.95953	1.80605	0.00826255	0.331148	PDZK1P1	1	147993862	148014956	-	3674	transcribed_unprocessed_pseudogene	PDZ domain containing 1 pseudogene 1 [Source:HGNC Symbol;Acc:HGNC:31974]	-	1	28	11	50	9	2	1	4	2	9	14	4	9	9	10	2	0.0214051	0.373432	0.143658
ENSG00000120860	227.192	335.353	367.168	538.457	363.214	216.928	262.801	249.557	191.615	235.976	165.401	171.045	247.516	203.811	317.636	196.368	367.043	235.156	0.64387	0.00831078	0.331148	WASHC3	12	102012927	102062149	-	2593	protein_coding	WASH complex subunit 3 [Source:HGNC Symbol;Acc:HGNC:24256]	-	168	398	445	544	388	210	208	237	200	232	173	164	295	242	322	204	5.09522	7.52096	8.23446
ENSG00000136021	711.327	830.8	812.72	882.912	673.069	610.496	852.841	627.579	643.825	634.693	657.778	556.94	534.466	683.862	497.169	615.095	809.44	632.318	0.357743	0.00831748	0.331148	SCYL2	12	100267140	100341724	+	7481	protein_coding	SCY1 like pseudokinase 2 [Source:HGNC Symbol;Acc:HGNC:19286]	-	526	986	985	892	719	591	675	596	672	624	688	534	637	812	504	639	5.52945	6.45817	6.31763
ENSG00000138669	50.0363	16.8519	0.825096	5.93887	26.2113	51.6494	121.293	3.15895	36.4068	17.2913	20.0775	379.637	91.4549	13.4751	174.601	206.957	18.413	95.1844	-2.38278	0.00831956	0.331148	PRKG2	4	81087370	81215117	-	5116	protein_coding	protein kinase cGMP-dependent 2 [Source:HGNC Symbol;Acc:HGNC:9416]	-	37	20	1	6	28	50	96	3	38	17	21	364	109	16	177	215	0.568758	0.191554	0.00937879
ENSG00000223573	24.342	21.9075	4.95058	10.8879	25.2752	23.7587	34.1137	15.7948	55.5682	171.896	38.2429	43.8043	39.4347	57.2692	10.8509	27.9151	15.522	45.327	-1.55774	0.00832159	0.331148	TINCR	19	5558167	5578349	-	4429	protein_coding	TINCR ubiquitin domain containing [Source:HGNC Symbol;Acc:HGNC:14607]	-	18	26	6	11	27	23	27	15	58	169	40	42	47	68	11	29	0.319612	0.287647	0.0650014
ENSG00000153064	16.228	56.454	1.65019	445.415	49.6143	12.3959	2.52694	28.4306	1.91615	46.7883	3.82429	19.8162	69.64	18.5283	9.86446	0.96259	129.937	22.0257	2.55871	0.00832431	0.331148	BANK1	4	101411286	102074812	+	6144	protein_coding	B cell scaffold protein with ankyrin repeats 1 [Source:HGNC Symbol;Acc:HGNC:18233]	-	12	67	2	450	53	12	2	27	2	46	4	19	83	22	10	1	0.153598	0.534338	0.0156191
ENSG00000222012	0	3.37039	4.12548	3.95925	8.42507	2.06598	3.79041	6.31791	25.868	8.13709	3.82429	16.6873	8.39036	5.89536	17.756	29.8403	2.86378	11.4165	-1.93863	0.00838669	0.332921	AC005481.1	7	157614023	157618765	+	3456	antisense	uncharacterized LOC105375614 [Source:NCBI gene;Acc:105375614]	-	0	4	5	4	9	2	3	6	27	8	4	16	10	7	18	31	0	0.0567125	0.0694182
ENSG00000172432	512.534	233.399	283.008	279.127	364.15	587.77	370.196	532.81	480.953	602.145	553.566	463.074	361.625	444.679	519.857	498.622	327.017	481.621	-0.562962	0.00841016	0.333146	GTPBP2	6	43605316	43629162	-	4624	protein_coding	GTP binding protein 2 [Source:HGNC Symbol;Acc:HGNC:4670]	-	379	277	343	282	389	569	293	506	502	592	579	444	431	528	527	518	6.44581	2.93531	3.55921
ENSG00000176593	63.5596	19.3797	28.0533	57.4091	124.504	99.1669	74.5447	20.0067	156.166	108.834	92.7391	95.9522	62.9277	50.5317	64.119	123.212	42.1004	89.3919	-1.09724	0.00846187	0.334486	AC008969.1	19	58002061	58011232	+	8787	processed_transcript	uncharacterized LOC100128398 [Source:NCBI gene;Acc:100128398]	-	47	23	34	58	133	96	59	19	163	107	97	92	75	60	65	128	0.420643	0.128257	0.185659
ENSG00000100401	576.093	770.976	615.522	626.551	802.254	747.884	924.859	831.858	949.45	1398.56	944.6	796.82	1191.43	757.133	839.466	715.205	647.285	908.294	-0.488123	0.0084992	0.334894	RANGAP1	22	41245611	41286251	-	5348	protein_coding	Ran GTPase activating protein 1 [Source:HGNC Symbol;Acc:HGNC:9854]	-	426	915	746	633	857	724	732	790	991	1375	988	764	1420	899	851	743	6.26433	8.38344	6.69306
ENSG00000130700	0	0	0	2.96943	1.87224	3.09896	8.84428	7.37089	0	1.01714	7.64858	2.08592	64.6058	2.52658	29.5934	0	0.742358	10.722	-3.85814	0.00850802	0.334894	GATA5	20	62463497	62475970	-	2595	protein_coding	GATA binding protein 5 [Source:HGNC Symbol;Acc:HGNC:15802]	zf-GATA	0	0	0	3	2	3	7	7	0	1	8	2	77	3	30	0	0	0	0
ENSG00000156500	68.9689	76.6763	86.6351	163.319	71.145	88.837	45.4849	62.1261	68.0232	47.8054	48.7597	52.1479	74.6742	23.5815	50.3087	51.0173	98.8998	56.9926	0.796608	0.00854523	0.334904	FAM122C	X	134796395	134854835	+	7959	protein_coding	family with sequence similarity 122C [Source:HGNC Symbol;Acc:HGNC:25202]	-	51	91	105	165	76	86	36	59	71	47	51	50	89	28	51	53	0.503927	0.560242	0.633007
ENSG00000148204	179.86	566.225	91.5857	357.322	147.907	56.8144	120.03	66.338	218.441	111.885	166.357	224.236	76.3523	152.437	60.1732	193.481	298.748	132.871	1.16942	0.0085546	0.334904	CRB2	9	123356170	123380324	+	6349	protein_coding	crumbs 2, cell polarity complex component [Source:HGNC Symbol;Acc:HGNC:18688]	-	133	672	111	361	158	55	95	63	228	110	174	215	91	181	61	201	1.64741	5.18629	0.838871
ENSG00000137720	469.259	430.567	318.487	594.877	420.317	273.742	405.573	179.007	277.841	271.576	224.677	314.973	330.58	325.929	339.337	279.151	453.297	303.559	0.577843	0.00856201	0.334904	C11orf1	11	111878935	111885975	+	3831	protein_coding	chromosome 11 open reading frame 1 [Source:HGNC Symbol;Acc:HGNC:1163]	-	347	511	386	601	449	265	321	170	290	267	235	302	394	387	344	290	7.12317	6.53584	4.83451
ENSG00000118496	210.964	172.732	129.54	200.932	275.219	377.041	256.484	339.061	137.962	308.192	204.6	394.238	350.717	206.338	281.137	251.236	178.542	281.852	-0.660935	0.00859716	0.335576	FBXO30	6	145793502	145814753	-	9009	protein_coding	F-box protein 30 [Source:HGNC Symbol;Acc:HGNC:15600]	-	156	205	157	203	294	365	203	322	144	303	214	378	418	245	285	261	1.36177	1.11499	0.836181
ENSG00000254187	4.057	133.973	75.0837	552.315	40.2531	3.09896	0	25.2716	0.958073	2.03427	7.64858	1.04296	105.719	16.0017	0	7.70072	191.357	17.4774	3.44985	0.00865295	0.33705	AC008708.2	5	167653228	167660481	-	1124	antisense	novel transcript	-	3	159	91	558	43	3	0	24	1	2	8	1	126	19	0	8	0.209899	6.93144	3.88466
ENSG00000211679	1.35233	0.842597	0	0.989811	29.9558	2.06598	29.0598	3.15895	0	0	7.64858	21.9021	12.5855	0.842195	3.94578	0	0.796185	9.26373	-3.59815	0.00873319	0.339469	IGLC3	22	22906342	22906803	+	462	IG_C_gene	immunoglobulin lambda constant 3 (Kern-Oz+ marker) [Source:HGNC Symbol;Acc:HGNC:5857]	-	1	1	0	1	32	2	23	3	0	0	8	21	15	1	4	0	0.170221	0.10606	0
ENSG00000075340	2.70466	0.842597	1.65019	10.8879	8.42507	23.7587	15.1616	28.4306	3.83229	1.01714	25.814	4.17183	90.6159	59.7958	0.986446	8.66331	4.02134	22.5561	-2.49849	0.00879235	0.340913	ADD2	2	70607618	70768225	-	12673	protein_coding	adducin 2 [Source:HGNC Symbol;Acc:HGNC:244]	-	2	1	2	11	9	23	12	27	4	1	27	4	108	71	1	9	0.012411	0.00386646	0.0075723
ENSG00000127129	5.40933	2.52779	0.825096	5.93887	2.80836	1.03299	473.801	3.15895	80.4781	108.834	6.69251	32.3317	5.03422	26.9502	1.97289	3.85036	3.67527	62.2454	-2.69829	0.00880681	0.340913	EDN2	1	41478775	41484673	-	1639	protein_coding	endothelin 2 [Source:HGNC Symbol;Acc:HGNC:3177]	-	4	3	1	6	3	1	375	3	84	107	7	31	6	32	2	4	0.191927	0.0896881	0.0292751
ENSG00000154529	82.4922	37.0742	8.25096	11.8777	4.68059	132.223	121.293	47.3843	118.801	172.913	142.455	122.026	191.3	2.52658	360.053	333.056	34.9238	145.726	-2.06793	0.00883127	0.341154	CNTNAP3B	9	41890314	42129510	-	13220	protein_coding	contactin associated protein like 3B [Source:HGNC Symbol;Acc:HGNC:32035]	-	61	44	10	12	5	128	96	45	124	170	149	117	228	3	365	346	0.362873	0.163085	0.0362949
ENSG00000146143	140.643	91.843	110.563	86.1136	144.162	122.926	146.562	138.994	175.327	174.948	180.698	147.057	109.914	152.437	135.143	134.763	107.291	146.911	-0.462151	0.00888094	0.341696	PRIM2	6	57314805	57646849	+	4667	protein_coding	DNA primase subunit 2 [Source:HGNC Symbol;Acc:HGNC:9370]	-	104	109	134	87	154	119	116	132	183	172	189	141	131	181	137	140	1.75247	1.14441	1.37767
ENSG00000085185	182.565	273.844	268.156	357.322	331.386	291.303	579.932	372.756	445.504	423.129	679.768	489.147	260.94	346.142	425.158	462.043	270.472	425.601	-0.651789	0.0089316	0.341696	BCORL1	X	129981107	130058083	+	7996	protein_coding	BCL6 corepressor like 1 [Source:HGNC Symbol;Acc:HGNC:25657]	-	135	325	325	361	354	282	459	354	465	416	711	469	311	411	431	480	1.32775	1.9916	1.95024
ENSG00000280739	29.7513	30.3335	47.0305	45.5313	22.4668	35.1216	21.479	13.6888	32.5745	15.2571	16.2532	18.7733	20.9759	15.1595	19.7289	33.6907	38.1616	22.0974	0.794816	0.00893259	0.341696	EIF1B-AS1	3	40173145	40309698	-	5433	processed_transcript	EIF1B antisense RNA 1 [Source:HGNC Symbol;Acc:HGNC:44555]	-	22	36	57	46	24	34	17	13	34	15	17	18	25	18	20	35	0.318448	0.32468	0.503399
ENSG00000006611	3648.59	222.445	1257.45	1304.57	62.72	717.927	413.154	1419.42	342.032	6.10282	32.5065	75.093	71.3181	172.65	427.131	30.8029	1608.26	314.238	2.35563	0.00894078	0.341696	USH1C	11	17493895	17544416	-	4904	protein_coding	USH1 protein network component harmonin [Source:HGNC Symbol;Acc:HGNC:12597]	-	2698	264	1524	1318	67	695	327	1348	357	6	34	72	85	205	433	32	43.2661	2.63782	14.9112
ENSG00000165169	900.653	636.16	612.221	840.35	674.942	474.142	446.004	634.95	371.732	679.447	528.708	415.097	485.802	411.833	655.987	493.809	747.346	522.704	0.514704	0.00894565	0.341696	DYNLT3	X	37836757	37847637	-	3186	protein_coding	dynein light chain Tctex-type 3 [Source:HGNC Symbol;Acc:HGNC:11694]	-	666	755	742	849	721	459	353	603	388	668	553	398	579	489	665	513	16.4393	11.6116	11.1747
ENSG00000123360	102.777	284.798	360.567	59.3887	165.693	107.431	179.413	65.285	51.7359	26.4456	36.3308	55.2768	88.0988	88.4305	26.634	36.5784	201.883	77.2793	1.38801	0.0089939	0.341696	PDE1B	12	54549350	54579239	+	7618	protein_coding	phosphodiesterase 1B [Source:HGNC Symbol;Acc:HGNC:8775]	-	76	338	437	60	177	104	142	62	54	26	38	53	105	105	27	38	0.784565	2.17404	2.75244
ENSG00000115107	129.824	100.269	159.244	291.994	176.926	261.346	544.555	420.141	182.034	394.649	230.414	292.028	427.908	404.254	400.497	149.201	170.333	323.663	-0.925618	0.00899838	0.341696	STEAP3	2	119223831	119265652	+	4562	protein_coding	STEAP3 metalloreductase [Source:HGNC Symbol;Acc:HGNC:24592]	-	96	119	193	295	189	253	431	399	190	388	241	280	510	480	406	155	1.6549	1.27816	2.02992
ENSG00000109832	5.40933	77.5189	39.6046	37.6128	41.1892	14.4618	0	4.21194	14.3711	4.06855	12.4289	7.30071	15.1027	5.89536	5.91868	13.4763	40.0364	11.5354	1.79472	0.00901406	0.341696	DDX25	11	125903348	125943702	+	11167	protein_coding	DEAD-box helicase 25 [Source:HGNC Symbol;Acc:HGNC:18698]	-	4	92	48	38	44	14	0	4	15	4	13	7	18	7	6	14	0.0281695	0.403686	0.206244
ENSG00000066629	198.793	429.724	943.91	533.508	307.047	265.478	250.167	351.697	418.678	137.313	338.45	186.69	431.265	197.074	210.113	131.875	526.484	268.82	0.970652	0.00902892	0.341696	EML1	14	99737693	99942060	+	8935	protein_coding	echinoderm microtubule associated protein like 1 [Source:HGNC Symbol;Acc:HGNC:3330]	-	147	510	1144	539	328	257	198	334	437	135	354	179	514	234	213	137	1.29384	2.79684	6.1434
ENSG00000204315	47.3316	42.9724	43.7301	20.786	33.7003	58.8803	82.1255	62.1261	66.107	84.4224	40.1551	89.6944	56.2154	70.7444	69.0512	58.718	38.705	64.3283	-0.73333	0.00904124	0.341696	FKBPL	6	32128707	32130291	-	1345	protein_coding	FK506 binding protein like [Source:HGNC Symbol;Acc:HGNC:13949]	-	35	51	53	21	36	57	65	59	69	83	42	86	67	84	70	61	2.04645	1.85798	1.89074
ENSG00000047365	48.684	69.0929	15.6768	69.2868	184.415	98.1339	82.1255	57.9141	71.8555	69.1653	34.4186	149.143	140.119	181.914	163.75	93.3713	50.6851	110.527	-1.12697	0.00911893	0.341696	ARAP2	4	35948221	36244509	-	12428	protein_coding	ArfGAP with RhoGAP domain, ankyrin repeat and PH domain 2 [Source:HGNC Symbol;Acc:HGNC:16924]	-	36	82	19	70	197	95	65	55	75	68	36	143	167	216	166	97	0.227802	0.3233	0.073355
ENSG00000186918	595.026	429.724	386.97	179.156	804.126	610.496	761.872	235.868	494.366	1192.08	629.096	757.188	982.511	688.073	1045.63	649.748	397.719	737.588	-0.892038	0.00912247	0.341696	ZNF395	8	28345585	28402701	-	5819	protein_coding	zinc finger protein 395 [Source:HGNC Symbol;Acc:HGNC:18737]	-	440	510	469	181	859	591	603	224	516	1172	658	726	1171	817	1060	675	5.94649	4.29452	3.86725
ENSG00000230561	56.7979	79.2041	31.3537	102.94	38.3809	57.8473	11.3712	27.3776	25.868	22.377	33.4625	42.7613	31.0443	41.2675	35.5121	54.8676	67.574	35.1781	0.93843	0.00913168	0.341696	CCDC192	5	127703389	127941634	+	1901	protein_coding	coiled-coil domain containing 192 [Source:HGNC Symbol;Acc:HGNC:49566]	-	42	94	38	104	41	56	9	26	27	22	35	41	37	49	36	57	1.73749	2.42292	0.959133
ENSG00000112624	451.679	347.15	315.187	235.575	477.421	500.999	376.514	532.81	513.527	376.341	522.016	451.601	340.649	507.843	472.508	472.632	337.398	462.072	-0.456889	0.00914403	0.341696	BICRAL	6	42746958	42868560	+	6843	protein_coding	BRD4 interacting chromatin remodeling complex associated protein like [Source:HGNC Symbol;Acc:HGNC:21111]	-	334	412	382	238	510	485	298	506	536	370	546	433	406	603	479	491	3.83845	2.95014	2.67852
ENSG00000153815	741.078	652.17	307.761	301.892	1064.37	711.729	969.08	607.572	841.188	574.682	727.571	880.257	1107.53	908.728	538.6	783.548	500.725	809.571	-0.694571	0.00915562	0.341696	CMIP	16	81445170	81711762	+	12715	protein_coding	c-Maf inducing protein [Source:HGNC Symbol;Acc:HGNC:24319]	-	548	774	373	305	1137	689	767	577	878	565	761	844	1320	1079	546	814	3.38938	2.98275	1.40757
ENSG00000113460	235.306	257.835	408.423	316.74	249.008	206.598	238.796	184.272	210.776	224.787	231.37	228.408	256.745	276.24	227.869	226.209	304.576	230.09	0.407618	0.00915567	0.341696	BRIX1	5	34915376	34925996	+	5011	protein_coding	BRX1, biogenesis of ribosomes [Source:HGNC Symbol;Acc:HGNC:24170]	-	174	306	495	320	266	200	189	175	220	221	242	219	306	328	231	235	2.73074	2.99219	4.73978
ENSG00000118596	10.8187	25.2779	70.9583	121.747	44.9337	23.7587	20.2155	16.8477	21.0776	18.3085	24.8579	33.3747	33.5614	7.57975	9.86446	22.1396	57.2004	23.0433	1.31532	0.00916123	0.341696	SLC16A7	12	59596067	59789855	+	13665	protein_coding	solute carrier family 16 member 7 [Source:HGNC Symbol;Acc:HGNC:10928]	-	8	30	86	123	48	23	16	16	22	18	26	32	40	9	10	23	0.0460401	0.107573	0.301972
ENSG00000134121	0	1.68519	1.65019	0	0	0	144.035	23.1657	16.2872	2.03427	0	0	114.948	10.9485	3.94578	1.92518	0.833846	26.4408	-4.9363	0.00918787	0.341696	CHL1	3	196596	409417	+	11861	protein_coding	cell adhesion molecule L1 like [Source:HGNC Symbol;Acc:HGNC:1939]	-	0	2	2	0	0	0	114	22	17	2	0	0	137	13	4	2	0	0.0082623	0.0080907
ENSG00000085063	5229.47	7216.84	7443.19	8126.35	4749.87	3370.64	6727.97	4906.91	3160.68	4718.5	4306.15	5817.62	3845.3	4511.64	6762.09	4469.31	7003.96	4778.89	0.551644	0.00920716	0.341696	CD59	11	33703010	33736491	-	10358	protein_coding	CD59 molecule (CD59 blood group) [Source:HGNC Symbol;Acc:HGNC:1689]	-	3867	8565	9021	8210	5074	3263	5325	4660	3299	4639	4504	5578	4583	5357	6855	4643	29.3599	40.5176	41.7884
ENSG00000114861	2370.64	1889.94	2597.4	2971.41	1208.53	2144.48	2189.59	2031.21	1711.12	1284.64	1291.65	935.534	1655.42	1968.21	1329.73	1821.22	2457.35	1630.94	0.591448	0.00922248	0.341696	FOXP1	3	70952817	71583993	-	36714	protein_coding	forkhead box P1 [Source:HGNC Symbol;Acc:HGNC:3823]	Fork	1753	2243	3148	3002	1291	2076	1733	1929	1786	1263	1351	897	1973	2337	1348	1892	3.75497	2.99357	4.11415
ENSG00000134508	181.212	144.084	66.8328	54.4396	220.924	169.41	245.113	157.948	268.26	2288.56	118.553	244.052	359.107	190.336	2425.67	104.922	111.642	566.071	-0.884735	0.00925212	0.341696	CABLES1	18	23134564	23260467	+	6654	protein_coding	Cdk5 and Abl enzyme substrate 1 [Source:HGNC Symbol;Acc:HGNC:25097]	-	134	171	81	55	236	164	194	150	280	2250	124	234	428	226	2459	109	1.58372	1.25923	0.58409
ENSG00000133937	9.46632	7.58337	7.42586	0	90.8035	13.4288	15.1616	7.37089	34.4906	19.3256	53.5401	14.6014	4.19518	17.6861	6.90512	9.6259	6.11889	23.9279	-1.97657	0.00930496	0.341696	GSC	14	94768216	94770230	-	1264	protein_coding	goosecoid homeobox [Source:HGNC Symbol;Acc:HGNC:4612]	Homeobox	7	9	9	0	97	13	12	7	36	19	56	14	5	21	7	10	0.435519	0.34889	0.341643
ENSG00000225783	1.35233	61.5095	146.042	80.1747	18.7224	4.13195	8.84428	24.2186	33.5325	6.10282	0.956073	1.04296	39.4347	0	21.7018	6.73813	72.2697	13.7855	2.39024	0.00930825	0.341696	MIAT	22	26646428	26676475	+	11829	lincRNA	myocardial infarction associated transcript [Source:HGNC Symbol;Acc:HGNC:33425]	-	1	73	177	81	20	4	7	23	35	6	1	1	47	0	22	7	0.00664826	0.30239	0.717964
ENSG00000169231	210.964	511.456	705.457	601.805	174.118	161.146	308.286	289.571	362.151	160.708	283.954	103.253	160.256	348.669	161.777	514.023	507.421	252.326	1.00876	0.00931791	0.341696	THBS3	1	155195588	155209051	-	4623	protein_coding	thrombospondin 3 [Source:HGNC Symbol;Acc:HGNC:11787]	-	156	607	855	608	186	156	244	275	378	158	297	99	191	414	164	534	2.65373	6.43365	8.874
ENSG00000231826	0	0	0	0	0.936119	2.06598	2.52694	0	8.62265	0	2.86822	1.04296	6.71229	21.0549	0	0	0	3.81917	-4.41271	0.00932993	1	LINC01819	2	43027853	43039547	-	2759	lincRNA	long intergenic non-protein coding RNA 1819 [Source:HGNC Symbol;Acc:HGNC:52624]	-	0	0	0	0	1	2	2	0	9	0	3	1	8	25	0	0	0	0	0
ENSG00000106829	219.078	762.55	568.491	2234.99	630.008	476.208	248.903	427.512	713.764	285.815	422.584	345.219	529.432	565.113	375.836	328.243	946.278	445.72	1.08615	0.00933596	0.341696	TLE4	9	79571773	79726882	+	8187	protein_coding	transducin like enhancer of split 4 [Source:HGNC Symbol;Acc:HGNC:11840]	-	162	905	689	2258	673	461	197	406	745	281	442	331	631	671	381	341	1.55613	5.41647	4.03805
ENSG00000000971	4297.71	2027.29	342.415	62.3581	3132.25	6441.72	814.937	815.01	10758.2	14376.2	3544.16	7749.18	4307.61	2971.26	19557.3	6266.46	1682.44	6727.86	-1.99976	0.00933694	0.341696	CFH	1	196651878	196747504	+	8145	protein_coding	complement factor H [Source:HGNC Symbol;Acc:HGNC:4883]	-	3178	2406	415	63	3346	6236	645	774	11229	14134	3707	7430	5134	3528	19826	6510	30.6845	14.4743	2.44475
ENSG00000171345	344.845	298.279	133.666	30.6841	205.946	92.9689	224.897	81.0798	635.202	410.923	1130.08	1679.16	545.374	405.938	4870.08	308.029	201.868	882.474	-2.1286	0.00933876	0.341696	KRT19	17	41523617	41528308	-	2336	protein_coding	keratin 19 [Source:HGNC Symbol;Acc:HGNC:6436]	-	255	354	162	31	220	90	178	77	663	404	1182	1610	650	482	4937	320	8.58467	7.42545	3.32751
ENSG00000137207	2869.65	1622	1488.47	1707.42	1905	2865.51	3733.55	3455.89	3466.31	3066.67	2878.74	3207.1	1662.97	2939.26	2682.15	2755.9	1921.89	2884.92	-0.586519	0.00937688	0.3419	YIPF3	6	43511827	43516990	-	3053	protein_coding	Yip1 domain family member 3 [Source:HGNC Symbol;Acc:HGNC:21023]	-	2122	1925	1804	1725	2035	2774	2955	3282	3618	3015	3011	3075	1982	3490	2719	2863	54.6606	30.8956	28.3522
ENSG00000161594	0	0	0	0	11.2334	1.03299	0	2.10597	3.83229	1.01714	2.86822	1.04296	4.19518	0	0.986446	0.96259	0	2.43977	-3.76857	0.00937873	1	KLHL10	17	41835685	41848384	+	2370	protein_coding	kelch like family member 10 [Source:HGNC Symbol;Acc:HGNC:18829]	-	0	0	0	0	12	1	0	2	4	1	3	1	5	0	1	1	0	0	0
ENSG00000144821	6.76166	21.9075	18.1521	61.3683	11.2334	18.5938	6.31734	17.9007	11.4969	1.01714	9.56073	1.04296	8.39036	11.7907	3.94578	5.77554	27.0474	8.92212	1.60257	0.0093809	0.3419	MYH15	3	108380369	108529322	-	7694	protein_coding	myosin heavy chain 15 [Source:HGNC Symbol;Acc:HGNC:31073]	-	5	26	22	62	12	18	5	17	12	1	10	1	10	14	4	6	0.0511062	0.165582	0.137198
ENSG00000109255	0	8.42597	354.791	38.6026	0.936119	3.09896	5.05387	3.15895	28.7422	1.01714	87.0026	5.21479	0.839036	5.05317	1.97289	3.85036	100.455	12.1617	3.04612	0.0094094	0.342271	NMU	4	55595229	55636698	-	975	protein_coding	neuromedin U [Source:HGNC Symbol;Acc:HGNC:7859]	-	0	10	430	39	1	3	4	3	30	1	91	5	1	6	2	4	0	0.50256	21.1612
ENSG00000069020	1584.93	1583.24	1631.22	1830.16	1910.62	2030.86	3379.78	2627.2	2397.1	2039.36	2160.72	2068.19	2251.13	1649.86	2402	3834.96	1657.39	2395.98	-0.531555	0.00952169	0.342829	MAST4	5	66596361	67169595	+	14675	protein_coding	microtubule associated serine/threonine kinase family member 4 [Source:HGNC Symbol;Acc:HGNC:19037]	-	1172	1879	1977	1849	2041	1966	2675	2495	2502	2005	2260	1983	2683	1959	2435	3984	6.28067	6.27395	6.46407
ENSG00000158856	1066.99	913.375	339.115	472.14	1110.24	694.168	2168.11	679.175	1576.99	1883.74	730.44	1656.22	1430.56	1594.27	1411.6	900.985	697.905	1319.71	-0.919707	0.00952265	0.342829	DMTN	8	22048995	22082527	+	4473	protein_coding	dematin actin binding protein [Source:HGNC Symbol;Acc:HGNC:3382]	-	789	1084	411	477	1186	672	1716	645	1646	1852	764	1588	1705	1893	1431	936	13.8718	11.8747	4.4088
ENSG00000181856	36.513	10.1112	7.42586	7.91849	14.0418	45.4515	236.269	12.6358	83.3523	81.3709	42.0672	38.5895	87.2598	12.6329	43.4036	3.85036	15.4921	58.4104	-1.93039	0.00956712	0.342829	SLC2A4	17	7281667	7288257	+	4046	protein_coding	solute carrier family 2 member 4 [Source:HGNC Symbol;Acc:HGNC:11009]	-	27	12	9	8	15	44	187	12	87	80	44	37	104	15	44	4	0.5248	0.145328	0.106732
ENSG00000272447	113.596	59.8244	96.5362	85.1238	177.863	204.532	194.574	143.206	137.004	70.1824	147.235	156.444	105.719	114.538	110.482	135.725	88.7701	141.459	-0.676161	0.00958638	0.342829	AL135925.1	10	79825902	79827602	+	1701	lincRNA	uncharacterized LOC642361 [Source:NCBI gene;Acc:642361]	-	84	71	117	86	190	198	154	136	143	69	154	150	126	136	112	141	3.88357	2.04525	3.30034
ENSG00000244437	0	0	0	0	3.74447	6.19793	6.31734	9.47686	0	0	1.91215	2.08592	6.71229	0	0.986446	0	0	3.11945	-4.10279	0.00961657	1	IGKV3-15	2	89085177	89085787	-	442	IG_V_gene	immunoglobulin kappa variable 3-15 [Source:HGNC Symbol;Acc:HGNC:5816]	-	0	0	0	0	4	6	5	9	0	0	2	2	8	0	1	0	0	0	0
ENSG00000256713	0	0	0	0	0	1.03299	0	1.05298	2.87422	3.05141	3.82429	0	2.51711	3.36878	3.94578	3.85036	0	2.12649	-3.57369	0.00962001	1	PGA5	11	61241042	61251448	+	2913	protein_coding	pepsinogen 5, group I (pepsinogen A) [Source:HGNC Symbol;Acc:HGNC:8887]	-	0	0	0	0	0	1	0	1	3	3	4	0	3	4	4	4	0	0	0
ENSG00000095627	4.057	3.37039	0	0.989811	2.80836	6.19793	381.568	4.21194	222.273	0	228.501	2.08592	5.87325	10.1063	0	0.96259	2.1043	72.049	-4.28645	0.00962196	0.342829	TDRD1	10	114179270	114232304	+	5256	protein_coding	tudor domain containing 1 [Source:HGNC Symbol;Acc:HGNC:11712]	-	3	4	0	1	3	6	302	4	232	0	239	2	7	12	0	1	0.0448872	0.0372904	0
ENSG00000103494	183.917	220.76	126.24	280.117	160.076	147.717	73.2812	96.8746	137.962	119.005	136.718	93.8663	126.694	125.487	145.994	192.518	202.758	129.683	0.642759	0.00962213	0.342829	RPGRIP1L	16	53598153	53703938	-	12387	protein_coding	RPGRIP1 like [Source:HGNC Symbol;Acc:HGNC:29168]	-	136	262	153	283	171	143	58	92	144	117	143	90	151	149	148	200	0.863434	1.0364	0.592656
ENSG00000008083	220.43	123.862	132.84	113.828	208.754	301.633	771.979	143.206	282.631	232.924	216.072	164.787	254.228	304.032	279.164	230.059	147.74	282.456	-0.936742	0.00964075	0.342829	JARID2	6	15246296	15522040	+	6015	protein_coding	jumonji and AT-rich interaction domain containing 2 [Source:HGNC Symbol;Acc:HGNC:6196]	ARID	163	147	161	115	223	292	611	136	295	229	226	158	303	361	283	239	2.13112	1.1975	1.2843
ENSG00000049089	43.2746	16.0093	39.6046	15.837	46.8059	74.3752	50.5387	96.8746	37.3648	58.9939	79.354	30.2458	184.588	106.959	18.7425	43.3166	28.6814	69.0132	-1.27514	0.00964587	0.342829	COL9A2	1	40300487	40317813	-	4217	protein_coding	collagen type IX alpha 2 chain [Source:HGNC Symbol;Acc:HGNC:2218]	-	32	19	48	16	50	72	40	92	39	58	83	29	220	127	19	45	0.596764	0.220771	0.546154
ENSG00000159958	5.40933	4.21298	1.65019	4.94906	14.9779	7.23092	6.31734	28.4306	28.7422	3.05141	17.2093	4.17183	20.9759	11.7907	6.90512	4.81295	4.05539	12.8847	-1.70069	0.00965683	0.342829	TNFRSF13C	22	41922023	41926818	-	3944	protein_coding	TNF receptor superfamily member 13C [Source:HGNC Symbol;Acc:HGNC:17755]	-	4	5	2	5	16	7	5	27	30	3	18	4	25	14	7	5	0.0797589	0.0621192	0.0243316
ENSG00000197471	40.57	59.8244	51.9811	50.4804	95.4841	194.202	49.2753	176.901	41.1971	64.0796	148.191	103.253	347.361	196.231	49.3223	44.2792	50.7139	125.815	-1.31007	0.0096646	0.342829	SPN	16	29662979	29670876	+	7382	protein_coding	sialophorin [Source:HGNC Symbol;Acc:HGNC:11249]	-	30	71	63	51	102	188	39	168	43	63	155	99	414	233	50	46	0.319597	0.471278	0.409491
ENSG00000164849	24.342	8.42597	8.25096	13.8574	20.5946	44.4185	10.1077	24.2186	49.8198	31.5312	11.4729	68.8353	48.6641	34.53	66.0919	9.6259	13.7191	34.9925	-1.37741	0.00967781	0.342829	GPR146	7	1044576	1059261	+	3160	protein_coding	G protein-coupled receptor 146 [Source:HGNC Symbol;Acc:HGNC:21718]	-	18	10	10	14	22	43	8	23	52	31	12	66	58	41	67	10	0.447962	0.155062	0.151841
ENSG00000113558	4992.81	4578.67	4857.34	6246.7	3724.82	4340.62	3024.74	4109.8	3727.86	4212.98	4206.72	5014.54	3497.94	3953.26	4698.44	3961.06	5168.88	4039.4	0.35565	0.00971542	0.342829	SKP1	5	134148935	134177038	-	12771	protein_coding	S-phase kinase associated protein 1 [Source:HGNC Symbol;Acc:HGNC:10899]	-	3692	5434	5887	6311	3979	4202	2394	3903	3891	4142	4400	4808	4169	4694	4763	4115	22.7349	20.8491	22.118
ENSG00000273416	0	0	0	0	0	0	5.05387	0	4.79036	3.05141	2.86822	1.04296	1.67807	4.21097	1.97289	1.92518	0	2.21616	-3.61291	0.00973706	1	AL732292.2	1	235104180	235104609	-	430	lincRNA	novel transcript	-	0	0	0	0	0	0	4	0	5	3	3	1	2	5	2	2	0	0	0
ENSG00000261701	10.8187	10.9538	1.65019	4.94906	0	0	5.05387	0	0.958073	0	66.9251	0	2.51711	2.52658	0	0	7.09291	6.49839	2.83847	0.00974314	1	HPR	16	72063148	72077246	+	1924	protein_coding	haptoglobin-related protein [Source:HGNC Symbol;Acc:HGNC:5156]	-	8	13	2	5	0	0	4	0	1	0	70	0	3	3	0	0	0.326995	0.331078	0.0498772
ENSG00000124713	6.76166	0.842597	0.825096	1.97962	14.9779	8.26391	8.84428	2.10597	5.74844	8.13709	14.3411	12.5155	5.03422	4.21097	3.94578	7.70072	2.60224	7.98549	-1.76799	0.00974496	0.342829	GNMT	6	42960758	42963880	+	1072	protein_coding	glycine N-methyltransferase [Source:HGNC Symbol;Acc:HGNC:4415]	-	5	1	1	2	16	8	7	2	6	8	15	12	6	5	4	8	0.366802	0.0457086	0.0447592
ENSG00000078177	108.187	178.63	67.6579	149.462	116.079	246.884	188.257	148.471	252.931	140.365	176.873	192.947	237.447	244.237	262.395	317.655	125.984	210.378	-0.739336	0.00976064	0.342829	N4BP2	4	40056826	40158252	+	9835	protein_coding	NEDD4 binding protein 2 [Source:HGNC Symbol;Acc:HGNC:29851]	-	80	212	82	151	124	239	149	141	264	138	185	185	283	290	266	330	0.639693	1.05622	0.400052
ENSG00000271614	55.4456	28.6483	42.905	25.7351	117.951	57.8473	40.431	54.7552	62.2747	81.3709	32.5065	54.2338	70.479	61.4802	77.9292	97.2216	38.1835	67.3734	-0.831945	0.00976702	0.342829	ATP2B1-AS1	12	89708959	89712590	+	3632	lincRNA	ATP2B1 antisense RNA 1 [Source:HGNC Symbol;Acc:HGNC:27883]	-	41	34	52	26	126	56	32	52	65	80	34	52	84	73	79	101	0.887757	0.458697	0.686965
ENSG00000112305	162.28	107.852	100.662	113.828	229.349	228.29	228.688	255.875	87.1846	150.536	197.907	216.935	176.198	130.54	161.777	226.209	121.156	190.791	-0.65933	0.00977759	0.342829	SMAP1	6	70667776	70862015	+	4161	protein_coding	small ArfGAP 1 [Source:HGNC Symbol;Acc:HGNC:19651]	-	120	128	122	115	245	221	181	243	91	148	207	208	210	155	164	235	2.26798	1.50732	1.40682
ENSG00000139579	503.067	691.772	891.104	882.912	476.484	519.593	622.89	668.645	594.963	564.511	553.566	513.136	554.603	638.384	555.369	466.856	742.214	560.75	0.406523	0.00979711	0.342829	NABP2	12	56222015	56229854	+	2218	protein_coding	nucleic acid binding protein 2 [Source:HGNC Symbol;Acc:HGNC:28412]	-	372	821	1080	892	509	503	493	635	621	555	579	492	661	758	563	485	13.1898	18.1374	23.3636
ENSG00000267767	16.228	0	2.47529	0.989811	29.0197	18.5938	0	23.1657	28.7422	27.4627	21.9897	40.6754	4.19518	5.89536	28.6069	18.2892	4.92327	20.553	-2.13973	0.00982005	0.342829	LINC01801	19	34788582	34832869	-	2266	lincRNA	long intergenic non-protein coding RNA 1801 [Source:HGNC Symbol;Acc:HGNC:52592]	-	12	0	3	1	31	18	0	22	30	27	23	39	5	7	29	19	0.416464	0	0.0635241
ENSG00000146083	655.881	1063.36	836.647	798.778	711.45	1035.05	1391.08	1241.47	971.486	1063.93	1195.09	1106.58	1662.97	1246.45	1318.88	1524.74	838.666	1205.76	-0.522946	0.00983397	0.342829	RNF44	5	176526697	176538025	-	5660	protein_coding	ring finger protein 44 [Source:HGNC Symbol;Acc:HGNC:19180]	-	485	1262	1014	807	760	1002	1101	1179	1014	1046	1250	1061	1982	1480	1337	1584	6.73878	10.9254	8.59605
ENSG00000015568	9.46632	31.1761	28.0533	60.3785	19.6585	17.5608	7.58081	25.2716	5.74844	6.10282	8.60466	5.21479	29.3663	9.26414	5.91868	9.6259	32.2685	12.4931	1.37026	0.0098364	0.342829	RGPD5	2	109792758	109857695	+	14175	protein_coding	RANBP2-like and GRIP domain containing 5 [Source:HGNC Symbol;Acc:HGNC:32418]	-	7	37	34	61	21	17	6	24	6	6	9	5	35	11	6	10	0.0388357	0.1279	0.115089
ENSG00000111684	369.187	187.899	587.468	419.68	363.214	265.478	126.347	259.034	143.711	218.684	217.029	303.501	220.667	187.809	207.154	274.338	391.059	232.247	0.751587	0.00985798	0.342829	LPCAT3	12	6976186	7018510	-	4725	protein_coding	lysophosphatidylcholine acyltransferase 3 [Source:HGNC Symbol;Acc:HGNC:30244]	-	273	223	712	424	388	257	100	246	150	215	227	291	263	223	210	285	4.54378	2.31257	7.23029
ENSG00000164494	388.119	224.131	240.928	231.616	337.003	503.065	444.741	461.207	304.667	373.289	328.889	550.682	394.347	272.029	337.365	522.687	271.198	402.498	-0.572773	0.00986151	0.342829	PDSS2	6	107152557	107459564	-	3926	protein_coding	decaprenyl diphosphate synthase subunit 2 [Source:HGNC Symbol;Acc:HGNC:23041]	-	287	266	292	234	360	487	352	438	318	367	344	528	470	323	342	543	5.74894	3.31989	3.5687
ENSG00000112651	373.244	114.593	175.745	208.85	272.411	360.513	492.753	307.471	411.971	391.598	292.558	462.031	234.091	323.403	415.294	277.226	218.108	353.443	-0.701335	0.00986432	0.342829	MRPL2	6	43054029	43059806	-	2539	protein_coding	mitochondrial ribosomal protein L2 [Source:HGNC Symbol;Acc:HGNC:14056]	-	276	136	213	211	291	349	390	292	430	385	306	443	279	384	421	288	8.54875	2.62463	4.02526
ENSG00000143473	2.70466	78.3615	72.6085	24.7453	0	4.13195	32.8502	13.6888	1.91615	0	22.9457	6.25775	6.71229	8.42195	9.86446	9.6259	44.605	9.70126	2.21296	0.00986478	0.342829	KCNH1	1	210676823	211134180	-	9812	protein_coding	potassium voltage-gated channel subfamily H member 1 [Source:HGNC Symbol;Acc:HGNC:6250]	-	2	93	88	25	0	4	26	13	2	0	24	6	8	10	10	10	0.0160298	0.464427	0.430331
ENSG00000162592	0	0	1.65019	0	3.74447	4.13195	5.05387	3.15895	8.62265	1.01714	0	4.17183	10.9075	14.3173	3.94578	0	0.412548	4.92262	-3.37584	0.00988921	0.34304	CCDC27	1	3746460	3771645	+	4285	protein_coding	coiled-coil domain containing 27 [Source:HGNC Symbol;Acc:HGNC:26546]	-	0	0	2	0	4	4	4	3	9	1	0	4	13	17	4	0	0	0	0.0223953
ENSG00000102109	818.161	3276.02	799.518	75.2257	6494.79	2143.45	14743.4	8832.43	6816.69	829.984	5995.53	1062.77	628.438	2159.39	1384.97	6180.79	1242.23	4772.72	-1.94175	0.00994832	0.34393	PCSK1N	X	48831094	48835633	-	1363	protein_coding	proprotein convertase subtilisin/kexin type 1 inhibitor [Source:HGNC Symbol;Acc:HGNC:17301]	-	605	3888	969	76	6938	2075	11669	8388	7115	816	6271	1019	749	2564	1404	6421	34.9073	139.773	34.1119
ENSG00000204310	1034.53	816.476	806.944	765.124	575.713	1473.04	1404.98	1515.24	1416.03	1615.21	1557.44	1284.92	718.215	1576.59	1273.5	1617.15	855.77	1335.67	-0.642609	0.00995166	0.34393	AGPAT1	6	32168212	32178096	-	3631	protein_coding	1-acylglycerol-3-phosphate O-acyltransferase 1 [Source:HGNC Symbol;Acc:HGNC:324]	-	765	969	978	773	615	1426	1112	1439	1478	1588	1629	1232	856	1872	1291	1680	16.5688	13.0765	12.9238
ENSG00000244405	551.751	683.346	678.229	796.798	896.802	699.333	1231.88	2348.15	871.846	1244.98	1311.73	795.777	861.69	2065.06	894.707	893.284	677.531	1176.27	-0.7956	0.00998961	0.344131	ETV5	3	186046308	186110318	-	5802	protein_coding	ETS variant 5 [Source:HGNC Symbol;Acc:HGNC:3494]	ETS	408	811	822	805	958	677	975	2230	910	1224	1372	763	1027	2452	907	928	5.53017	6.84913	6.79785
ENSG00000174238	1841.88	2608.68	3482.73	2716.04	2051.97	1900.7	2377.85	2380.8	2105.84	2064.79	2109.1	2024.38	1612.63	1933.68	1906.8	1892.45	2662.33	2030.08	0.391962	0.00999427	0.344131	PITPNA	17	1517718	1562816	-	4784	protein_coding	phosphatidylinositol transfer protein alpha [Source:HGNC Symbol;Acc:HGNC:9001]	-	1362	3096	4221	2744	2192	1840	1882	2261	2198	2030	2206	1941	1922	2296	1933	1966	22.3894	31.7104	42.3352
ENSG00000127720	132.529	55.6114	115.513	96.0117	73.9534	99.1669	42.9579	63.1791	70.8974	44.754	74.5737	56.3198	65.4448	57.2692	51.2952	39.4662	99.9163	61.6065	0.690792	0.0100143	0.344185	METTL25	12	82358497	82479236	+	3672	protein_coding	methyltransferase like 25 [Source:HGNC Symbol;Acc:HGNC:26228]	-	98	66	140	97	79	96	34	60	74	44	78	54	78	68	52	41	2.09884	0.880712	1.82938
ENSG00000173085	238.01	267.946	251.654	285.066	179.735	190.07	180.676	126.358	302.751	137.313	139.587	232.58	103.201	118.749	138.102	137.65	260.669	165.564	0.656116	0.0100537	0.344686	COQ2	4	83261536	83284914	-	2774	protein_coding	coenzyme Q2, polyprenyltransferase [Source:HGNC Symbol;Acc:HGNC:25223]	-	176	318	305	288	192	184	143	120	316	135	146	223	123	141	140	143	4.98956	5.61711	5.27559
ENSG00000135407	28.399	85.9448	79.2092	91.0626	41.1892	19.6268	27.7963	41.0664	51.7359	30.5141	35.3747	28.1599	79.7084	19.3705	26.634	40.4288	71.1539	36.8004	0.954512	0.0100657	0.344686	AVIL	12	57797376	57818704	-	5889	protein_coding	advillin [Source:HGNC Symbol;Acc:HGNC:14188]	-	21	102	96	92	44	19	22	39	54	30	37	27	95	23	27	42	0.280436	0.848694	0.782181
ENSG00000249592	12.171	10.9538	10.7262	23.7555	44.9337	40.2865	31.5867	16.8477	22.0357	30.5141	25.814	31.2888	20.1369	21.8971	11.8374	51.9799	14.4016	29.0965	-1.01652	0.0101279	0.345148	AC139887.2	4	762387	781849	-	1575	antisense	uncharacterized LOC100129917 [Source:NCBI gene;Acc:100129917]	-	9	13	13	24	48	39	25	16	23	30	27	30	24	26	12	54	0.449385	0.404441	0.396041
ENSG00000169515	486.84	594.873	278.882	422.649	550.438	609.463	1182.61	863.447	738.674	609.265	454.135	627.861	630.116	856.512	512.952	712.317	445.811	695.649	-0.641963	0.0101361	0.345148	CCDC8	19	46410329	46413662	-	3334	protein_coding	coiled-coil domain containing 8 [Source:HGNC Symbol;Acc:HGNC:25367]	-	360	706	338	427	588	590	936	820	771	599	475	602	751	1017	520	740	8.49167	10.376	4.86439
ENSG00000249673	210.964	321.872	182.346	354.352	537.332	351.216	289.334	379.074	269.218	392.615	328.889	403.625	430.426	399.2	477.44	539.051	267.384	399.785	-0.579797	0.0101447	0.345148	NOP14-AS1	4	2934899	2961738	+	7195	antisense	NOP14 antisense RNA 1 [Source:HGNC Symbol;Acc:HGNC:20205]	-	156	382	221	358	574	340	229	360	281	386	344	387	513	474	484	560	1.7051	2.60151	1.4738
ENSG00000213609	16.228	4.21298	8.25096	2.96943	0.936119	2.06598	6.31734	1.05298	1.91615	1.01714	0.956073	6.25775	2.51711	2.52658	0.986446	0.96259	7.91534	2.29269	1.78505	0.010153	0.345148	RPL7AP50	10	63902451	63903245	-	795	processed_pseudogene	ribosomal protein L7a pseudogene 50 [Source:HGNC Symbol;Acc:HGNC:36117]	-	12	5	10	3	1	2	5	1	2	1	1	6	3	3	1	1	1.18705	0.308174	0.603546
ENSG00000253485	6.76166	61.5095	25.578	52.46	111.398	120.86	156.67	91.6096	114.011	72.2167	20.0775	27.1169	36.9176	66.5334	166.709	198.294	36.5773	98.5344	-1.4215	0.0102123	0.34593	PCDHGA5	5	141364232	141512979	+	5733	protein_coding	protocadherin gamma subfamily A, 5 [Source:HGNC Symbol;Acc:HGNC:8703]	-	5	73	31	53	119	117	124	87	119	71	21	26	44	79	169	206	0.0685874	0.623926	0.259452
ENSG00000139668	263.705	513.141	581.693	854.207	454.954	274.775	483.908	192.696	353.529	311.244	246.667	456.816	249.194	266.134	370.904	195.406	553.186	321.352	0.785011	0.010213	0.34593	WDFY2	13	51584455	51767707	+	16197	protein_coding	WD repeat and FYVE domain containing 2 [Source:HGNC Symbol;Acc:HGNC:20482]	-	195	609	705	863	486	266	383	183	369	306	258	438	297	316	376	203	0.946795	1.84236	2.08849
ENSG00000154134	147.404	175.26	344.065	151.441	113.27	124.992	68.2273	167.425	136.046	127.142	101.344	143.928	156.061	133.909	58.2003	138.613	204.543	122.43	0.74218	0.0102561	0.346761	ROBO3	11	124865386	124881470	+	7026	protein_coding	roundabout guidance receptor 3 [Source:HGNC Symbol;Acc:HGNC:13433]	-	109	208	417	153	121	121	54	159	142	125	106	138	186	159	59	144	1.22004	1.4506	2.84777
ENSG00000151136	96.0156	820.689	561.065	951.209	295.814	244.818	146.562	87.3977	175.327	15.2571	276.305	204.42	484.124	283.82	135.143	305.141	607.245	221.177	1.45704	0.010335	0.348799	BTBD11	12	107318413	107659642	+	7924	protein_coding	BTB domain containing 11 [Source:HGNC Symbol;Acc:HGNC:23844]	-	71	974	680	961	316	237	116	83	183	15	289	196	577	337	137	317	0.704644	6.02292	4.11758
ENSG00000122477	16.228	6.74077	4.95058	6.92868	7.48895	2.06598	0	0	54.6101	3.05141	0	1.04296	0.839036	0	3.94578	0.96259	8.712	6.16724	2.20349	0.0104016	0.349992	LRRC39	1	100148449	100178273	-	1991	protein_coding	leucine rich repeat containing 39 [Source:HGNC Symbol;Acc:HGNC:28228]	-	12	8	6	7	8	2	0	0	57	3	0	1	1	0	4	1	0.473987	0.196884	0.144596
ENSG00000171813	427.337	492.076	337.464	410.772	390.361	334.688	1666.52	627.579	835.439	1113.76	326.021	1217.13	792.05	678.809	2298.42	636.272	416.912	909.754	-1.12563	0.0104437	0.349992	PWWP2B	10	132397168	132417863	+	2651	protein_coding	PWWP domain containing 2B [Source:HGNC Symbol;Acc:HGNC:25150]	-	316	584	409	415	417	324	1319	596	872	1095	341	1167	944	806	2330	661	9.37418	10.7943	7.40271
ENSG00000273084	8.11399	6.74077	0	8.9083	16.8501	10.3299	3.79041	30.5365	15.3292	19.3256	6.69251	13.5585	26.8492	8.42195	25.6476	20.2144	5.94077	16.4622	-1.50599	0.0104618	0.349992	AC092171.5	7	5428731	5429672	+	942	lincRNA	novel transcript	-	6	8	0	9	18	10	3	29	16	19	7	13	32	10	26	21	0.500906	0.416132	0
ENSG00000240053	2.70466	0.842597	1.65019	0	1.87224	5.16494	12.6347	3.15895	3.83229	2.03427	21.9897	0	11.7465	4.21097	3.94578	15.4014	1.29936	7.16598	-2.52681	0.010467	0.349992	LY6G5B	6	31670167	31673776	+	3031	protein_coding	lymphocyte antigen 6 family member G5B [Source:HGNC Symbol;Acc:HGNC:13931]	-	2	1	2	0	2	5	10	3	4	2	23	0	14	5	4	16	0.051892	0.0161661	0.0316608
ENSG00000144228	504.42	575.493	764.039	662.184	461.507	663.179	496.543	507.538	355.445	371.255	499.07	432.828	405.254	444.679	425.158	294.553	626.534	446.417	0.490422	0.010479	0.349992	SPOPL	2	138501801	138573547	+	6468	protein_coding	speckle type BTB/POZ protein like [Source:HGNC Symbol;Acc:HGNC:27934]	-	373	683	926	669	493	642	393	482	371	365	522	415	483	528	431	306	4.53518	5.1742	6.86939
ENSG00000188282	0	0	0	0	6.55283	5.16494	0	5.26492	0.958073	1.01714	0	0	3.35614	1.68439	1.97289	1.92518	0	2.32471	-3.69307	0.0104832	1	RUFY4	2	218034960	218090581	+	4357	protein_coding	RUN and FYVE domain containing 4 [Source:HGNC Symbol;Acc:HGNC:24804]	-	0	0	0	0	7	5	0	5	1	1	0	0	4	2	2	2	0	0	0
ENSG00000101605	9.46632	30.3335	8.25096	6.92868	44.9337	22.7257	24.0059	24.2186	304.667	15.2571	20.0775	26.074	78.8694	19.3705	53.2681	39.4662	13.7449	56.0778	-1.24394	0.0104957	0.349992	MYOM1	18	3066807	3220108	-	6574	protein_coding	myomesin 1 [Source:HGNC Symbol;Acc:HGNC:7613]	-	7	36	10	7	48	22	19	23	318	15	21	25	94	23	54	41	0.0837384	0.268328	0.0729874
ENSG00000131094	373.244	2160.42	2318.52	1310.51	931.438	656.981	482.645	515.962	2000.46	463.814	405.375	579.885	231.574	486.789	264.368	704.616	1540.67	643.659	1.25945	0.0105089	0.349992	C1QL1	17	44959693	44968071	-	1295	protein_coding	complement C1q like 1 [Source:HGNC Symbol;Acc:HGNC:24182]	-	276	2564	2810	1324	995	636	382	490	2088	456	424	556	276	578	268	732	16.7608	97.0154	104.115
ENSG00000188266	89.2539	85.9448	86.6351	151.441	84.2507	71.2762	40.431	48.4373	44.0713	35.5998	87.0026	33.3747	36.0786	105.274	59.1868	46.2043	103.319	57.599	0.840216	0.0105202	0.349992	HYKK	15	78507564	78537372	+	5707	protein_coding	hydroxylysine kinase [Source:HGNC Symbol;Acc:HGNC:34403]	-	66	102	105	153	90	69	32	46	46	35	91	32	43	125	60	48	0.909478	0.875759	0.882793
ENSG00000223923	1.35233	0	0	0	0.936119	2.06598	1.26347	1.05298	2.87422	0	2.86822	4.17183	5.87325	1.68439	5.91868	3.85036	0.338083	2.71329	-3.19966	0.0105581	1	AC010136.1	2	217978707	217992615	+	568	antisense	uncharacterized LOC105373878 [Source:NCBI gene;Acc:105373878]	-	1	0	0	0	1	2	1	1	3	0	3	4	7	2	6	4	0.138455	0	0
ENSG00000139973	2.70466	0	0	0.989811	23.403	2.06598	7.58081	0	0.958073	3.05141	21.9897	5.21479	41.1128	0.842195	4.93223	0	0.923619	9.26258	-3.47591	0.0105639	0.350549	SYT16	14	61811974	62112550	+	15234	protein_coding	synaptotagmin 16 [Source:HGNC Symbol;Acc:HGNC:23142]	-	2	0	0	1	25	2	6	0	1	3	23	5	49	1	5	0	0.0103246	0	0
ENSG00000249279	12.171	6.74077	26.4031	27.7147	11.2334	7.23092	0	0	0	0	0	0	0	0	0.986446	1.92518	18.2574	1.78133	3.3539	0.0105744	0.350549	LINC02057	5	61201309	61264929	-	1036	lincRNA	long intergenic non-protein coding RNA 2057 [Source:HGNC Symbol;Acc:HGNC:52900]	-	9	8	32	28	12	7	0	0	0	0	0	0	0	0	1	2	0.683186	0.378375	1.48207
ENSG00000126653	586.912	574.651	764.864	723.552	550.438	504.098	464.956	502.274	536.521	459.746	617.623	499.577	476.573	636.699	561.288	548.676	662.495	529.872	0.322697	0.0106021	0.350845	NSRP1	17	30115521	30186475	+	4806	protein_coding	nuclear speckle splicing regulatory protein 1 [Source:HGNC Symbol;Acc:HGNC:25305]	-	434	682	927	731	588	488	368	477	560	452	646	479	568	756	569	570	7.1017	6.95333	9.25493
ENSG00000214814	1.35233	0	0	0	0	3.09896	0	0	0	1.01714	6.69251	39.6324	7.55133	3.36878	24.6612	0	0.338083	7.16852	-4.58876	0.0106301	0.351151	FER1L6	8	123851987	124120061	+	6051	protein_coding	fer-1 like family member 6 [Source:HGNC Symbol;Acc:HGNC:28065]	-	1	0	0	0	0	3	0	0	0	1	7	38	9	4	25	0	0.0129966	0	0
ENSG00000152503	13.5233	16.0093	9.90115	25.7351	29.9558	30.9896	16.4251	29.4836	32.5745	50.8568	37.2868	34.4176	72.9961	29.4768	35.5121	9.6259	16.2922	34.1334	-1.07216	0.0106545	0.351263	TRIM36	5	115124762	115180546	-	6113	protein_coding	tripartite motif containing 36 [Source:HGNC Symbol;Acc:HGNC:16280]	-	10	19	12	26	32	30	13	28	34	50	39	33	87	35	36	10	0.128648	0.152297	0.0941899
ENSG00000243543	1.35233	11.7964	1.65019	40.5823	0	5.16494	0	0	1.91615	2.03427	0	1.04296	1.67807	8.42195	2.95934	0	13.8453	1.93481	2.82262	0.0106737	0.351263	WFDC6	20	45534196	45539495	-	792	protein_coding	WAP four-disulfide core domain 6 [Source:HGNC Symbol;Acc:HGNC:16164]	-	1	14	2	41	0	5	0	0	2	2	0	1	2	10	3	0	0.0992958	0.866154	0.121166
ENSG00000123965	0	0	0	1.97962	20.5946	9.29689	20.2155	0	3.83229	0	0	5.21479	14.2636	0	8.87801	7.70072	0.494906	7.4997	-3.87462	0.0106933	0.351263	PMS2P5	7	74894116	74897835	+	516	unprocessed_pseudogene	PMS1 homolog 2, mismatch repair system component pseudogene 5 [Source:HGNC Symbol;Acc:HGNC:9130]	-	0	0	0	2	22	9	16	0	4	0	0	5	17	0	9	8	0	0	0
ENSG00000060709	22.9896	64.8799	10.7262	49.4906	134.801	90.903	180.676	240.08	118.801	124.091	2.86822	77.1789	385.118	90.1148	26.634	43.3166	37.0216	126.215	-1.76775	0.0107087	0.351263	RIMBP2	12	130396137	130716281	-	9655	protein_coding	RIMS binding protein 2 [Source:HGNC Symbol;Acc:HGNC:30339]	-	17	77	13	50	144	88	143	228	124	122	3	74	459	107	27	45	0.138469	0.390779	0.0646053
ENSG00000135917	0	0	0	0	0.936119	1.03299	2.52694	0	8.62265	7.11996	2.86822	1.04296	1.67807	5.05317	0	0	0	2.57342	-3.83645	0.0107433	1	SLC19A3	2	227683763	227718031	-	7738	protein_coding	solute carrier family 19 member 3 [Source:HGNC Symbol;Acc:HGNC:16266]	-	0	0	0	0	1	1	2	0	9	7	3	1	2	6	0	0	0	0	0
ENSG00000174672	4.057	26.9631	2.47529	0.989811	98.2925	6.19793	99.814	1.05298	8.62265	91.5423	15.2972	46.9331	65.4448	65.6912	17.756	3.85036	8.6213	43.3746	-2.31746	0.0108185	0.354246	BRSK2	11	1389899	1462689	+	6903	protein_coding	BR serine/threonine kinase 2 [Source:HGNC Symbol;Acc:HGNC:11405]	-	3	32	3	1	105	6	79	1	9	90	16	45	78	78	18	4	0.0341774	0.227146	0.0208526
ENSG00000124789	766.772	521.567	369.643	511.732	428.742	765.444	856.632	868.712	639.993	788.281	869.07	890.686	765.201	838.826	743.78	987.618	542.429	786.915	-0.538786	0.0108826	0.35572	NUP153	6	17615035	17706834	-	6030	protein_coding	nucleoporin 153 [Source:HGNC Symbol;Acc:HGNC:8062]	-	567	619	448	517	458	741	678	825	668	775	909	854	912	996	754	1026	7.39472	5.02998	3.56482
ENSG00000264017	0	0.842597	0	0	3.74447	4.13195	5.05387	0	0.958073	6.10282	1.91215	4.17183	0.839036	0	6.90512	2.88777	0.210649	3.05893	-3.34568	0.0108912	1	RN7SL336P	6	89090946	89091242	+	297	misc_RNA	RNA, 7SL, cytoplasmic 336, pseudogene [Source:HGNC Symbol;Acc:HGNC:46352]	-	0	1	0	0	4	4	4	0	1	6	2	4	1	0	7	3	0	0.164982	0
ENSG00000169692	807.342	516.512	415.848	411.761	529.843	649.75	846.524	676.016	800.949	1304.99	720.879	989.768	814.704	736.92	825.655	777.773	537.866	806.147	-0.585645	0.0109631	0.357726	AGPAT2	9	136673143	136687423	-	1798	protein_coding	1-acylglycerol-3-phosphate O-acyltransferase 2 [Source:HGNC Symbol;Acc:HGNC:325]	-	597	613	504	416	566	629	670	642	836	1283	754	949	971	875	837	808	26.112	16.7056	13.4499
ENSG00000117362	3547.17	2835.34	3081.73	2355.75	4275.25	3486.34	4539.64	3808.64	3157.81	3152.11	3618.74	4524.35	3458.51	4185.71	4903.62	3439.34	2955	3879.17	-0.392795	0.0110819	0.360699	APH1A	1	150265399	150269580	-	3473	protein_coding	aph-1 homolog A, gamma-secretase subunit [Source:HGNC Symbol;Acc:HGNC:29509]	-	2623	3365	3735	2380	4567	3375	3593	3617	3296	3099	3785	4338	4122	4970	4971	3573	59.395	47.4759	51.6016
ENSG00000269086	4.057	0	0.825096	0	9.36119	9.29689	3.79041	2.10597	7.66458	8.13709	0	13.5585	3.35614	0.842195	6.90512	10.5885	1.22052	6.30055	-2.5639	0.0110929	0.360699	AC008555.2	19	34837889	34855304	+	6828	lincRNA	novel transcript	-	3	0	1	0	10	9	3	2	8	8	0	13	4	1	7	11	0.0345529	0	0.00702723
ENSG00000249476	5.40933	1.68519	4.95058	2.96943	0	0	0	0	0.958073	0	0.956073	0	1.67807	0.842195	1.97289	0.96259	3.75363	0.614158	2.53753	0.011099	1	AC008467.1	5	109237120	109326369	-	5471	lincRNA	novel transcript	-	4	2	6	3	0	0	0	0	1	0	1	0	2	1	2	1	0.0574976	0.0179125	0.0526213
ENSG00000101134	467.907	996.792	581.693	878.952	199.393	372.909	430.843	431.724	83.3523	44.754	379.561	6.25775	69.64	299.821	61.1597	328.243	731.336	225.638	1.69689	0.0111121	0.360699	DOK5	20	54475597	54651171	+	2604	protein_coding	docking protein 5 [Source:HGNC Symbol;Acc:HGNC:16173]	-	346	1183	705	888	213	361	341	410	87	44	397	6	83	356	62	341	10.4494	22.2606	12.9905
ENSG00000137221	393.529	174.417	234.327	244.483	302.366	384.272	281.754	373.809	342.032	489.243	377.649	393.195	300.375	407.622	394.578	397.55	261.689	370.37	-0.50716	0.0111467	0.360736	TJAP1	6	43477523	43506556	+	6741	protein_coding	tight junction associated protein 1 [Source:HGNC Symbol;Acc:HGNC:17949]	-	291	207	284	247	323	372	223	355	357	481	395	377	358	484	400	413	3.39488	1.50466	2.02149
ENSG00000001167	509.829	331.983	283.008	322.678	421.253	543.352	615.309	703.394	518.317	371.255	527.752	548.596	321.351	774.819	544.518	846.117	361.875	561.336	-0.635423	0.0111518	0.360736	NFYA	6	41072945	41099976	+	3811	protein_coding	nuclear transcription factor Y subunit alpha [Source:HGNC Symbol;Acc:HGNC:7804]	NF-YA	377	394	343	326	450	526	487	668	541	365	552	526	383	920	552	879	7.77962	5.06582	4.3185
ENSG00000138767	363.777	373.27	472.78	450.364	552.31	604.298	576.142	453.836	469.456	405.838	484.729	585.1	537.822	628.277	499.142	585.255	415.048	531.85	-0.356241	0.0111998	0.361103	CNOT6L	4	77713387	77819615	-	9367	protein_coding	CCR4-NOT transcription complex subunit 6 like [Source:HGNC Symbol;Acc:HGNC:18042]	-	269	443	573	455	590	585	456	431	490	399	507	561	641	746	506	608	2.25844	2.31737	2.93516
ENSG00000277954	8.11399	3.37039	0.825096	1.97962	6.55283	14.4618	10.1077	2.10597	13.413	12.2056	5.73644	8.34367	12.5855	5.05317	11.8374	9.6259	3.57227	9.33576	-1.49374	0.0112018	0.361103	AC092376.2	16	79202624	79206739	-	4116	antisense	novel transcript, antisense to WWOX	-	6	4	1	2	7	14	8	2	14	12	6	8	15	6	12	10	0.114639	0.0476187	0.0116574
ENSG00000067221	357.016	690.929	664.202	741.369	484.909	331.589	301.969	400.134	381.313	463.814	311.68	369.207	682.136	413.518	412.334	307.066	613.379	404.973	0.599633	0.011227	0.361294	STOML1	15	73978923	73994622	-	10461	protein_coding	stomatin like 1 [Source:HGNC Symbol;Acc:HGNC:14560]	-	264	820	805	749	518	321	239	380	398	456	326	354	813	491	418	319	1.98466	3.8409	3.69233
ENSG00000123094	3386.24	2216.03	2363.9	2111.27	1928.4	1897.6	520.549	1440.48	699.393	905.252	1777.34	2059.84	1016.07	1557.22	698.404	1894.38	2519.36	1366.24	0.882645	0.0112658	0.361851	RASSF8	12	25959029	26079892	+	7619	protein_coding	Ras association domain family member 8 [Source:HGNC Symbol;Acc:HGNC:13232]	-	2504	2630	2865	2133	2060	1837	412	1368	730	890	1859	1975	1211	1849	708	1968	25.846	16.9142	18.0428
ENSG00000044524	4.057	27.8057	16.5019	0.989811	20.5946	6.19793	68.2273	16.8477	114.969	277.678	0	13.5585	133.407	5.89536	12.8238	281.076	12.3386	79.273	-2.67514	0.0113022	0.361851	EPHA3	3	89107524	89482134	+	6674	protein_coding	EPH receptor A3 [Source:HGNC Symbol;Acc:HGNC:3387]	-	3	33	20	1	22	6	54	16	120	273	0	13	159	7	13	292	0.0353501	0.242281	0.143788
ENSG00000112378	3095.49	1410.51	1361.41	1282.8	1296.52	3231.19	9382.52	5467.09	2563.8	6257.43	3536.51	3179.98	1588.3	1307.93	5866.39	4475.08	1787.55	4012.73	-1.16676	0.0113024	0.361851	PERP	6	138088505	138107511	-	4290	protein_coding	PERP, TP53 apoptosis effector [Source:HGNC Symbol;Acc:HGNC:17637]	-	2289	1674	1650	1296	1385	3128	7426	5192	2676	6152	3699	3049	1893	1553	5947	4649	41.9609	19.1201	18.4546
ENSG00000101017	64.9119	572.966	307.761	719.593	139.482	73.3422	63.1734	577.035	87.1846	205.462	180.698	87.6085	137.602	125.487	116.401	96.259	416.308	157.478	1.40319	0.0114489	0.365915	CD40	20	46118272	46129863	+	2527	protein_coding	CD40 molecule [Source:HGNC Symbol;Acc:HGNC:11919]	-	48	680	373	727	149	71	50	548	91	202	189	84	164	149	118	100	1.4938	13.1855	7.08241
ENSG00000061492	6.76166	20.2223	9.07606	19.7962	0	1.03299	0	16.8477	0.958073	0	0.956073	0	0.839036	2.52658	0	0.96259	13.9641	2.01026	2.80671	0.0115189	0.366952	WNT8A	5	138083892	138092365	+	2089	protein_coding	Wnt family member 8A [Source:HGNC Symbol;Acc:HGNC:12788]	-	5	24	11	20	0	1	0	16	1	0	1	0	1	3	0	1	0.18823	0.562944	0.252657
ENSG00000111860	85.1969	67.4077	42.0799	83.1441	149.779	97.1009	104.868	153.736	57.4844	95.6109	148.191	83.4367	172.002	83.3773	105.55	258.937	69.4572	125.839	-0.86258	0.0115369	0.366952	CEP85L	6	118460772	118710075	-	9462	protein_coding	centrosomal protein 85 like [Source:HGNC Symbol;Acc:HGNC:21638]	-	63	80	51	84	160	94	83	146	60	94	155	80	205	99	107	269	0.523617	0.414285	0.258621
ENSG00000125454	58.1503	58.1392	45.3803	50.4804	53.3588	51.6494	116.239	71.6029	92.9331	111.885	61.1887	118.897	83.9036	69.06	113.441	69.3065	53.0375	84.4555	-0.671602	0.0115512	0.366952	SLC25A19	17	75272981	75289510	-	3316	protein_coding	solute carrier family 25 member 19 [Source:HGNC Symbol;Acc:HGNC:14409]	-	43	69	55	51	57	50	92	68	97	110	64	114	100	82	115	72	1.01979	1.01959	0.79584
ENSG00000136155	9.46632	316.816	595.719	106.9	264.922	4.13195	24.0059	4.21194	92.9331	54.9254	65.0129	8.34367	8.39036	5.05317	6.90512	4.81295	257.225	45.304	2.50537	0.0115599	0.366952	SCEL	13	77535674	77645263	+	4205	protein_coding	sciellin [Source:HGNC Symbol;Acc:HGNC:10573]	-	7	376	722	108	283	4	19	4	97	54	68	8	10	6	7	5	0.130915	4.38141	8.23851
ENSG00000086189	639.653	510.613	653.476	712.664	621.583	517.527	415.681	477.002	507.779	366.169	507.675	358.778	449.723	562.586	373.863	481.295	629.102	469.972	0.419752	0.0116093	0.36716	DIMT1	5	62387254	62403939	-	3736	protein_coding	DIM1 dimethyladenosine transferase 1 homolog [Source:HGNC Symbol;Acc:HGNC:30217]	-	473	606	792	720	664	501	329	453	530	360	531	344	536	668	379	500	9.95659	7.94801	10.1718
ENSG00000198467	613.959	1717.21	1311.9	112.838	140.418	434.888	6735.55	1904.85	5910.35	5699.02	3767.88	2453.04	1094.1	4188.23	3216.8	2145.61	938.978	3140.9	-1.74182	0.0116144	0.36716	TPM2	9	35681992	35690121	-	3248	protein_coding	tropomyosin 2 [Source:HGNC Symbol;Acc:HGNC:12011]	-	454	2038	1590	114	150	421	5331	1809	6169	5603	3941	2352	1304	4973	3261	2229	10.9925	30.7454	23.4887
ENSG00000197177	0	85.1022	330.864	110.859	14.0418	0	13.8982	11.5828	23.9518	37.6341	0	1.04296	39.4347	0	7.89157	3.85036	131.706	12.7774	3.36565	0.0116566	0.36716	ADGRA1	10	133070929	133131675	+	6503	protein_coding	adhesion G protein-coupled receptor A1 [Source:HGNC Symbol;Acc:HGNC:13838]	-	0	101	401	112	15	0	11	11	25	37	0	1	47	0	8	4	0	0.761027	2.95875
ENSG00000173588	108.187	95.2134	70.1332	133.625	43.9976	60.9463	37.9041	38.9604	65.1489	93.5766	98.4755	53.1909	79.7084	68.2178	61.1597	48.1295	101.789	62.4513	0.6991	0.0116679	0.36716	CEP83	12	94306449	94459988	-	6925	protein_coding	centrosomal protein 83 [Source:HGNC Symbol;Acc:HGNC:17966]	-	80	113	85	135	47	59	30	37	68	92	103	51	95	81	62	50	0.908503	0.79956	0.588947
ENSG00000141040	167.689	202.223	171.62	167.278	139.482	162.179	112.449	163.213	133.172	97.6451	137.674	133.499	115.787	155.806	121.333	147.276	177.203	134.96	0.394021	0.0117061	0.36716	ZNF287	17	16551387	16569206	-	3566	protein_coding	zinc finger protein 287 [Source:HGNC Symbol;Acc:HGNC:13502]	zf-C2H2	124	240	208	169	149	157	89	155	139	96	144	128	138	185	123	153	2.73462	3.29779	2.79872
ENSG00000185238	258.295	283.112	405.947	360.291	323.897	270.643	274.173	225.339	259.638	212.582	191.215	275.341	208.081	224.024	242.666	225.246	326.912	244.404	0.422937	0.0117082	0.36716	PRMT3	11	20387530	20509294	+	5467	protein_coding	protein arginine methyltransferase 3 [Source:HGNC Symbol;Acc:HGNC:30163]	-	191	336	492	364	346	262	217	214	271	209	200	264	248	266	246	234	2.74752	3.0115	4.31811
ENSG00000125755	1478.1	1076	770.64	1127.4	1480.94	1591.84	1760.01	1696.36	1828.96	1402.63	1733.36	1659.35	1173.81	1948	1174.86	1174.36	1113.03	1552.04	-0.48068	0.011709	0.36716	SYMPK	19	45815410	45863290	-	10628	protein_coding	symplekin [Source:HGNC Symbol;Acc:HGNC:22935]	-	1093	1277	934	1139	1582	1541	1393	1611	1909	1379	1813	1591	1399	2313	1191	1220	8.0877	5.88751	4.2167
ENSG00000254186	1.35233	12.6389	3.30038	25.7351	4.68059	0	5.05387	1.05298	4.79036	0	0	3.12888	2.51711	2.52658	2.95934	0	10.7567	2.22581	2.28547	0.0117476	0.36716	AC113414.1	5	162424042	163437326	-	8161	antisense	novel transcript	-	1	15	4	26	5	0	4	1	5	0	0	3	3	3	3	0	0.00963635	0.0900618	0.0235177
ENSG00000267127	5.40933	5.05558	3.30038	4.94906	7.48895	9.29689	27.7963	17.9007	7.66458	30.5141	10.5168	3.12888	16.7807	7.57975	2.95934	24.0648	4.67859	13.8077	-1.5667	0.0118022	0.36716	AC090360.1	18	80034346	80097088	+	3902	protein_coding	novel transcript	-	4	6	4	5	8	9	22	17	8	30	11	3	20	9	3	25	0.0806174	0.0753454	0.049187
ENSG00000137563	89.2539	85.9448	134.491	56.4192	207.818	97.1009	356.298	109.51	244.309	216.65	244.755	76.136	97.3282	124.645	121.333	315.73	91.5272	184.301	-1.00774	0.0118054	0.36716	GGH	8	63015079	63039171	-	3130	protein_coding	gamma-glutamyl hydrolase [Source:HGNC Symbol;Acc:HGNC:4248]	-	66	102	163	57	222	94	282	104	255	213	256	73	116	148	123	328	1.65827	1.59679	2.49874
ENSG00000115896	54.0933	76.6763	195.548	52.46	218.116	86.771	113.712	155.842	316.164	186.136	108.992	358.778	273.526	148.226	392.606	105.885	94.6943	205.396	-1.11329	0.0118145	0.36716	PLCL1	2	197804702	198572581	+	8013	protein_coding	phospholipase C like 1 (inactive) [Source:HGNC Symbol;Acc:HGNC:9063]	-	40	91	237	53	233	84	90	148	330	183	114	344	326	176	398	110	0.392574	0.556466	1.41916
ENSG00000244161	4.057	9.26856	9.90115	9.89811	11.2334	10.3299	10.1077	14.7418	28.7422	44.754	27.7261	9.38663	20.9759	16.0017	10.8509	34.6533	8.28121	19.9586	-1.24733	0.0118187	0.36716	FLNB-AS1	3	58162547	58170636	-	3709	antisense	FLNB antisense RNA 1 [Source:HGNC Symbol;Acc:HGNC:40239]	-	3	11	12	10	12	10	8	14	30	44	29	9	25	19	11	36	0.0636093	0.145321	0.155239
ENSG00000225028	14.8757	20.2223	15.6768	16.8268	8.42507	7.23092	16.4251	12.6358	10.5388	2.03427	4.78036	2.08592	7.55133	10.1063	2.95934	7.70072	16.9004	7.70616	1.14685	0.0118217	0.36716	AC096541.1	1	47818066	47820237	+	1807	lincRNA	novel transcript	-	11	24	19	17	9	7	13	12	11	2	5	2	9	12	3	8	0.47873	0.650797	0.504514
ENSG00000146950	68.9689	40.4446	17.327	10.8879	86.1229	73.3422	98.5506	124.252	36.4068	8.13709	94.6512	111.597	29.3663	106.959	250.557	123.212	34.4071	95.2628	-1.47765	0.0119108	0.368602	SHROOM2	X	9786456	9949443	+	8191	protein_coding	shroom family member 2 [Source:HGNC Symbol;Acc:HGNC:630]	-	51	48	21	11	92	71	78	118	38	8	99	107	35	127	254	128	0.489654	0.287142	0.123015
ENSG00000130147	348.902	444.891	596.544	327.628	543.885	870.809	555.926	1155.12	834.481	535.014	1060.28	416.14	281.077	851.459	958.826	1392.87	429.491	787.991	-0.874905	0.0119426	0.368602	SH3BP4	2	234951973	235055714	+	7129	protein_coding	SH3 domain binding protein 4 [Source:HGNC Symbol;Acc:HGNC:10826]	-	258	528	723	331	581	843	440	1097	871	526	1109	399	335	1011	972	1447	2.84608	3.62909	4.86617
ENSG00000176845	1525.43	2188.22	2269.84	1161.05	1666.29	2062.88	2394.27	1846.93	6264.84	7168.78	3117.75	3571.09	3654	1926.1	6822.26	2627.87	1786.14	3593.59	-1.00848	0.0119447	0.368602	METRNL	17	83079691	83095119	+	2626	protein_coding	meteorin like, glial cell differentiation regulator [Source:HGNC Symbol;Acc:HGNC:27584]	-	1128	2597	2751	1173	1780	1997	1895	1754	6539	7048	3261	3424	4355	2287	6916	2730	33.7808	48.4585	50.2659
ENSG00000204856	110.891	133.13	85.81	119.767	66.4644	72.3092	112.449	78.9738	74.7297	97.6451	79.354	45.8902	84.7427	69.06	46.363	79.895	112.4	75.6563	0.573124	0.011947	0.368602	FAM216A	12	110468364	110490385	+	2753	protein_coding	family with sequence similarity 216 member A [Source:HGNC Symbol;Acc:HGNC:30180]	-	82	158	104	121	71	70	89	75	78	96	83	44	101	82	47	83	2.34241	2.81218	1.81261
ENSG00000213366	64.9119	52.241	92.4108	107.889	234.03	95.0349	65.7004	157.948	114.969	189.187	65.969	170.002	194.656	164.228	159.804	100.109	79.3633	142.637	-0.845811	0.0119801	0.368811	GSTM2	1	109668022	109709551	+	9116	protein_coding	glutathione S-transferase mu 2 [Source:HGNC Symbol;Acc:HGNC:4634]	-	48	62	112	109	250	92	52	150	120	186	69	163	232	195	162	104	0.414088	0.333257	0.58951
ENSG00000250155	1.35233	0.842597	0.825096	0.989811	13.1057	7.23092	0	6.31791	13.413	0	6.69251	2.08592	6.71229	1.68439	8.87801	2.88777	1.00246	5.7507	-2.56287	0.0119932	0.368811	AC008957.1	5	36666214	36725195	-	1159	antisense	uncharacterized LOC107986412 [Source:NCBI gene;Acc:107986412]	-	1	1	1	1	14	7	0	6	14	0	7	2	8	2	9	3	0.0678536	0.0422775	0.0413994
ENSG00000164620	20.285	101.112	112.213	64.3377	40.2531	40.2865	16.4251	27.3776	26.826	45.7712	57.3644	19.8162	38.5957	36.2144	65.1054	14.4389	74.4868	35.7062	1.0659	0.0120408	0.369666	RELL2	5	141636950	141641077	+	2596	protein_coding	RELT like 2 [Source:HGNC Symbol;Acc:HGNC:26902]	-	15	120	136	65	43	39	13	26	28	45	60	19	46	43	66	15	0.454405	2.265	2.51369
ENSG00000270210	2.70466	4.21298	3.30038	11.8777	0.936119	0	0	0	1.91615	2.03427	0	0	2.51711	0	2.95934	0	5.52394	0.863582	2.65151	0.0120613	1	AC104695.2	2	28425945	28426719	+	775	lincRNA	novel transcript	-	2	5	4	12	1	0	0	0	2	2	0	0	3	0	3	0	0.202948	0.316126	0.247648
ENSG00000204209	425.985	307.548	348.191	320.699	300.494	510.296	568.561	469.631	477.12	619.436	520.104	543.381	389.313	558.375	454.752	381.186	350.605	482.721	-0.462867	0.012076	0.37014	DAXX	6	33318558	33323016	-	3084	protein_coding	death domain associated protein [Source:HGNC Symbol;Acc:HGNC:2681]	-	315	365	422	324	321	494	450	446	498	609	544	521	464	663	461	396	8.03253	5.79924	6.56562
ENSG00000147724	2.70466	0.842597	1.65019	0	3.74447	0	2.52694	0	10.5388	30.5141	7.64858	0	37.7566	18.5283	8.87801	3.85036	1.29936	10.3322	-3.04194	0.012102	0.37033	FAM135B	8	138130023	138496822	-	13625	protein_coding	family with sequence similarity 135 member B [Source:HGNC Symbol;Acc:HGNC:28029]	-	2	1	2	0	4	0	2	0	11	30	8	0	45	22	9	4	0.0115438	0.0035963	0.00704321
ENSG00000035928	570.684	1066.73	550.339	996.74	813.487	1200.33	990.559	1222.51	919.75	1381.27	1053.59	979.338	1133.54	1413.2	1370.17	1276.39	796.123	1146.18	-0.525122	0.0121481	0.371132	RFC1	4	39287456	39366375	-	6719	protein_coding	replication factor C subunit 1 [Source:HGNC Symbol;Acc:HGNC:9969]	-	422	1266	667	1007	869	1162	784	1161	960	1358	1102	939	1351	1678	1389	1326	4.93928	9.23255	4.7632
ENSG00000225056	2.70466	5.89818	1.65019	7.91849	2.80836	2.06598	0	1.05298	1.91615	0	0	0	0.839036	0.842195	0.986446	0	4.54288	0.875928	2.35748	0.012159	1	AL121894.1	20	23655225	23656390	-	436	lincRNA	novel transcript	-	2	7	2	8	3	2	0	1	2	0	0	0	1	1	1	0	0.360744	0.786691	0.2201
ENSG00000182040	0	7.58337	0	3.95925	1.87224	5.16494	24.0059	2.10597	41.1971	10.1714	3.82429	22.9451	50.3422	5.89536	12.8238	3.85036	2.88565	15.3499	-2.37597	0.0122	0.372109	USH1G	17	74916084	74923256	-	3558	protein_coding	USH1 protein network component sans [Source:HGNC Symbol;Acc:HGNC:16356]	-	0	9	0	4	2	5	19	2	43	10	4	22	60	7	13	4	0	0.123945	0
ENSG00000057593	33.8083	0.842597	0	0	1.87224	12.3959	54.3292	40.0134	167.663	23.3941	41.1111	31.2888	10.0684	145.7	7.89157	73.1569	8.66272	50.7403	-2.58734	0.0122909	0.374272	F7	13	113105788	113120681	+	3795	protein_coding	coagulation factor VII [Source:HGNC Symbol;Acc:HGNC:3544]	-	25	1	0	0	2	12	43	38	175	23	43	30	12	173	8	76	0.518065	0.0129116	0
ENSG00000259031	0	0	0	0	7.48895	2.06598	0	2.10597	2.87422	0	3.82429	8.34367	0	0	1.97289	2.88777	0	2.63031	-3.86406	0.0123339	1	AL845552.2	14	100538939	100540409	+	553	lincRNA	novel transcript	-	0	0	0	0	8	2	0	2	3	0	4	8	0	0	2	3	0	0	0
ENSG00000181652	4.057	19.3797	4.12548	5.93887	0.936119	1.03299	5.05387	2.10597	2.87422	1.01714	2.86822	5.21479	5.03422	2.52658	0.986446	3.85036	8.37527	2.79174	1.61257	0.0123434	0.375259	ATG9B	7	151012209	151024499	-	6391	protein_coding	autophagy related 9B [Source:HGNC Symbol;Acc:HGNC:21899]	-	3	23	5	6	1	1	4	2	3	1	3	5	6	3	1	4	0.0369155	0.17634	0.0375386
ENSG00000081853	55.4456	173.575	41.2548	436.507	332.322	266.511	573.615	431.724	823.943	285.815	535.401	338.961	112.431	259.396	1088.05	415.839	176.696	455.334	-1.36499	0.0123677	0.375389	PCDHGA2	5	141338760	141512979	+	6724	protein_coding	protocadherin gamma subfamily A, 2 [Source:HGNC Symbol;Acc:HGNC:8700]	-	41	206	50	441	355	258	454	410	860	281	560	325	134	308	1103	432	0.479526	1.50118	0.356796
ENSG00000276231	21.6373	12.6389	4.95058	15.837	26.2113	44.4185	29.0598	66.338	34.4906	13.2228	20.0775	16.6873	51.1812	31.1612	29.5934	9.6259	13.766	31.0056	-1.19665	0.0124275	0.376225	PIK3R6	17	8802723	8867677	-	3564	protein_coding	phosphoinositide-3-kinase regulatory subunit 6 [Source:HGNC Symbol;Acc:HGNC:27101]	-	16	15	6	16	28	43	23	63	36	13	21	16	61	37	30	10	0.353052	0.206227	0.0807776
ENSG00000149292	340.788	238.455	217.825	208.85	207.818	180.773	186.993	76.8679	182.992	90.5252	218.941	184.604	162.773	156.648	146.98	111.66	251.48	158.965	0.659402	0.0124355	0.376225	TTC12	11	113314529	113383544	+	5302	protein_coding	tetratricopeptide repeat domain 12 [Source:HGNC Symbol;Acc:HGNC:23700]	-	252	283	264	211	222	175	148	73	191	89	229	177	194	186	149	116	3.73781	2.61541	2.38914
ENSG00000106615	3718.91	2276.7	2278.09	3963.2	2006.1	1986.44	1847.19	1408.89	1990.88	2586.58	1504.86	1658.3	2130.31	1474.68	3523.59	1286.98	3059.23	1950.4	0.649207	0.0124591	0.37633	RHEB	7	151466012	151520120	-	3535	protein_coding	Ras homolog, mTORC1 binding [Source:HGNC Symbol;Acc:HGNC:10011]	-	2750	2702	2761	4004	2143	1923	1462	1338	2078	2543	1574	1590	2539	1751	3572	1337	61.1786	37.4532	37.4761
ENSG00000168065	0	0	0	0	4.68059	11.3629	0	7.37089	1.91615	0	0	0	0.839036	2.52658	0.986446	5.77554	0	2.95484	-4.03181	0.0125106	1	SLC22A11	11	64555626	64572875	+	5222	protein_coding	solute carrier family 22 member 11 [Source:HGNC Symbol;Acc:HGNC:18120]	-	0	0	0	0	5	11	0	7	2	0	0	0	1	3	1	6	0	0	0
ENSG00000109814	275.876	364.002	286.308	368.21	228.413	528.89	617.836	462.26	437.839	512.637	616.667	427.613	371.693	640.068	461.657	446.642	323.599	479.351	-0.565807	0.012529	0.377831	UGDH	4	39498755	39528311	-	4045	protein_coding	UDP-glucose 6-dehydrogenase [Source:HGNC Symbol;Acc:HGNC:12525]	-	204	432	347	372	244	512	489	439	457	504	645	410	443	760	468	464	3.96614	5.23308	4.11612
ENSG00000155761	75.7306	57.2966	52.8062	416.711	68.3367	13.4288	7.58081	12.6358	87.1846	58.9939	8.60466	71.9641	94.8111	58.9536	14.7967	62.5684	150.636	46.6549	1.68899	0.0125971	0.378202	SPAG17	1	117953861	118185223	-	9552	protein_coding	sperm associated antigen 17 [Source:HGNC Symbol;Acc:HGNC:26620]	-	56	68	64	421	73	13	6	12	91	58	9	69	113	70	15	65	0.461052	0.348825	0.321487
ENSG00000140285	82.4922	32.8613	483.506	192.023	15.914	85.738	56.8561	22.1127	127.424	49.8397	20.0775	39.6324	20.9759	210.549	13.8102	8.66331	197.721	55.966	1.82079	0.0126157	0.378202	FGF7	15	49423096	49488775	+	6657	protein_coding	fibroblast growth factor 7 [Source:HGNC Symbol;Acc:HGNC:3685]	-	61	39	586	194	17	83	45	21	133	49	21	38	25	250	14	9	0.720622	0.287064	4.22373
ENSG00000251257	12.171	17.6945	25.578	6.92868	9.36119	8.26391	1.26347	10.5298	9.58073	7.11996	8.60466	3.12888	7.55133	3.36878	0.986446	7.70072	15.593	6.45499	1.278	0.0126191	0.378202	AC010457.1	5	38460925	38468339	-	726	antisense	novel transcript	-	9	21	31	7	10	8	1	10	10	7	9	3	9	4	1	8	0.974904	1.41734	2.04881
ENSG00000213722	1933.83	1102.96	1234.34	740.379	1288.1	1787.07	2449.87	2488.2	3023.68	1959.01	1859.56	1375.66	1465.8	1513.42	2346.76	2207.22	1252.88	1980.36	-0.661052	0.0126223	0.378202	DDAH2	6	31727038	31730617	-	2538	protein_coding	dimethylarginine dimethylaminohydrolase 2 [Source:HGNC Symbol;Acc:HGNC:2716]	-	1430	1309	1496	748	1376	1730	1939	2363	3156	1926	1945	1319	1747	1797	2379	2293	44.3099	25.2721	28.2825
ENSG00000106819	102.777	78.3615	21.4525	166.288	42.1253	109.497	103.604	363.28	265.386	1413.82	113.773	29.2028	542.856	964.313	135.143	141.501	92.2199	352.042	-1.93363	0.0126646	0.378864	ASPN	9	92456205	92482506	-	2470	protein_coding	asporin [Source:HGNC Symbol;Acc:HGNC:14872]	-	76	93	26	168	45	106	82	345	277	1390	119	28	647	1145	137	147	2.41976	1.84492	0.505073
ENSG00000165675	190.679	186.214	278.057	244.483	205.946	172.509	142.772	185.325	153.292	148.502	131.938	215.892	140.119	176.019	132.184	100.109	224.858	158.717	0.504501	0.0126962	0.378971	ENOX2	X	130623369	130903317	-	4279	protein_coding	ecto-NOX disulfide-thiol exchanger 2 [Source:HGNC Symbol;Acc:HGNC:2259]	-	141	221	337	247	220	167	113	176	160	146	138	207	167	209	134	104	2.59139	2.53071	3.7789
ENSG00000278709	79.7876	34.5465	22.2776	56.4192	99.2286	104.332	31.5867	101.086	110.178	180.033	37.2868	86.5655	114.109	51.3739	232.801	107.81	48.2577	104.699	-1.12704	0.0127087	0.378971	NKILA	20	57710183	57712780	+	2598	antisense	NF-kappaB interacting lncRNA [Source:HGNC Symbol;Acc:HGNC:51599]	-	59	41	27	57	106	101	25	96	115	177	39	83	136	61	236	112	1.78595	0.773281	0.498657
ENSG00000110075	1192.76	1349.84	1732.7	1719.3	1260.95	1229.26	1134.59	1150.91	1353.76	1191.07	1248.63	1160.81	1082.36	1349.2	1259.69	1311.05	1498.65	1227.69	0.288606	0.0127481	0.379326	PPP6R3	11	68460731	68615334	+	8305	protein_coding	protein phosphatase 6 regulatory subunit 3 [Source:HGNC Symbol;Acc:HGNC:1173]	-	882	1602	2100	1737	1347	1190	898	1093	1413	1171	1306	1113	1290	1602	1277	1362	8.3519	9.45182	12.1327
ENSG00000238123	43.2746	37.0742	14.0266	23.7555	7.48895	16.5278	8.84428	13.6888	14.3711	17.2913	14.3411	2.08592	8.39036	17.6861	13.8102	28.8777	29.5327	13.617	1.10417	0.0127616	0.379326	MID1IP1-AS1	X	38801568	38803883	-	376	antisense	MID1IP1 antisense RNA 1 [Source:HGNC Symbol;Acc:HGNC:40932]	-	32	44	17	24	8	16	7	13	15	17	15	2	10	21	14	30	6.69296	5.734	2.16939
ENSG00000101335	1956.82	3909.65	1861.42	1023.46	1880.66	3023.56	11773	3243.19	6151.78	9990.32	3607.26	4862.27	2048.93	6324.04	2825.18	2885.85	2187.84	4884.67	-1.15865	0.0127815	0.379326	MYL9	20	36541484	36551447	+	2821	protein_coding	myosin light chain 9 [Source:HGNC Symbol;Acc:HGNC:15754]	-	1447	4640	2256	1034	2009	2927	9318	3080	6421	9822	3773	4662	2442	7509	2864	2998	40.3387	80.5949	38.3719
ENSG00000116044	2189.43	2833.65	5188.2	3587.08	2390.85	2591.77	1983.65	3345.33	2052.19	2230.58	2640.67	2038.98	1830.78	2451.63	2712.73	2536.43	3449.59	2400.46	0.523422	0.0128692	0.381323	NFE2L2	2	177227595	177392697	-	5979	protein_coding	nuclear factor, erythroid 2 like 2 [Source:HGNC Symbol;Acc:HGNC:7782]	TF_bZIP	1619	3363	6288	3624	2554	2509	1570	3177	2142	2193	2762	1955	2182	2911	2750	2635	21.2948	27.5607	50.4616
ENSG00000223745	43.2746	34.5465	43.7301	43.5517	103.909	88.837	29.0598	53.7022	128.382	70.1824	45.8915	51.105	119.143	42.9519	89.7666	81.8202	41.2757	75.3959	-0.87306	0.0129475	0.383036	CCDC18-AS1	1	93262186	93346025	-	4786	processed_transcript	CCDC18 antisense RNA 1 [Source:HGNC Symbol;Acc:HGNC:52262]	-	32	41	53	44	111	86	23	51	134	69	48	49	142	51	91	85	0.525816	0.419763	0.53135
ENSG00000264281	158.223	49.7132	38.7795	42.5619	31.828	49.5834	49.2753	27.3776	25.868	29.497	51.6279	36.5035	52.0202	33.6878	47.3494	30.8029	72.3194	38.7851	0.884188	0.0131031	0.386551	AC016596.1	5	55944656	55944733	+	78	processed_pseudogene	ribosomal protein L41 (RPL41) pseudogene	-	117	59	47	43	34	48	39	26	27	29	54	35	62	40	48	32	117.963	37.0638	28.9122
ENSG00000163815	1779.67	3931.56	1289.63	7079.13	1227.25	397.701	109.922	705.499	1720.7	2323.14	210.336	376.508	3669.94	1035.06	439.955	173.266	3519.99	1032.44	1.76942	0.0131244	0.386551	CLEC3B	3	45001548	45036071	+	1105	protein_coding	C-type lectin domain family 3 member B [Source:HGNC Symbol;Acc:HGNC:11891]	-	1316	4666	1563	7152	1311	385	87	670	1796	2284	220	361	4374	1229	446	180	93.6591	206.907	67.8694
ENSG00000119147	8930.8	5976.54	9009.22	7576.02	6958.17	4968.67	5195.38	5036.42	3584.15	2602.85	2467.62	2494.76	631.794	4086.33	530.708	2479.63	7873.14	3419.71	1.20308	0.0131393	0.386551	C2orf40	2	106063246	106078159	+	1741	protein_coding	chromosome 2 open reading frame 40 [Source:HGNC Symbol;Acc:HGNC:24642]	-	6604	7093	10919	7654	7433	4810	4112	4783	3741	2559	2581	2392	753	4852	538	2576	298.308	199.629	300.927
ENSG00000160606	21.6373	26.9631	19.8023	19.7962	18.7224	28.9237	49.2753	47.3843	53.6521	55.9425	12.4289	32.3317	50.3422	49.6895	69.0512	36.5784	22.0497	42.0268	-0.928362	0.013149	0.386551	TLCD1	17	28724348	28727935	-	1311	protein_coding	TLC domain containing 1 [Source:HGNC Symbol;Acc:HGNC:25177]	-	16	32	24	20	20	28	39	45	56	55	13	31	60	59	70	38	0.959784	1.19602	0.878387
ENSG00000176049	546.342	746.541	179.046	892.81	407.212	253.082	395.466	287.465	160.956	170.879	231.37	330.618	245.838	340.247	91.7395	574.666	591.185	290.795	1.02359	0.013267	0.389078	JAKMIP2	5	147585439	147782848	-	9275	protein_coding	janus kinase and microtubule interacting protein 2 [Source:HGNC Symbol;Acc:HGNC:29067]	-	404	886	217	902	435	245	313	273	168	168	242	317	293	404	93	597	3.4255	4.68072	1.1226
ENSG00000166352	240.715	106.167	88.2853	188.064	131.993	99.1669	64.4369	110.563	42.1552	106.799	109.948	101.167	93.133	95.168	80.8886	95.2964	155.808	94.2263	0.718754	0.0132765	0.389078	C11orf74	11	36594493	36659290	+	1474	protein_coding	chromosome 11 open reading frame 74 [Source:HGNC Symbol;Acc:HGNC:25142]	-	178	126	107	190	141	96	51	105	44	105	115	97	111	113	82	99	9.49683	4.18857	3.48308
ENSG00000123352	436.803	455.002	490.107	690.888	291.133	384.272	408.1	439.094	408.139	278.696	389.122	286.814	428.747	438.784	252.53	437.979	518.2	370.284	0.485091	0.0133121	0.389509	SPATS2	12	49366584	49527424	+	6840	protein_coding	spermatogenesis associated serine rich 2 [Source:HGNC Symbol;Acc:HGNC:18650]	-	323	540	594	698	311	372	323	417	426	274	407	275	511	521	256	455	3.71366	3.86839	4.16685
ENSG00000177169	673.461	904.949	971.138	804.717	819.104	910.063	1967.22	1367.83	1164.06	1610.13	1277.31	1203.57	1149.48	867.461	1121.59	1182.06	838.566	1219.99	-0.539843	0.0133362	0.389605	ULK1	12	131894651	131923167	+	7608	protein_coding	unc-51 like autophagy activating kinase 1 [Source:HGNC Symbol;Acc:HGNC:12558]	-	498	1074	1177	813	875	881	1557	1299	1215	1583	1336	1154	1370	1030	1137	1228	5.14772	6.91714	7.42307
ENSG00000124659	354.311	270.473	216.175	195.983	412.828	352.249	463.693	230.604	352.571	425.163	274.393	634.119	293.663	410.991	579.044	397.55	259.236	402.239	-0.635722	0.0133807	0.390061	TBCC	6	42744481	42746096	-	1616	protein_coding	tubulin folding cofactor C [Source:HGNC Symbol;Acc:HGNC:11580]	-	262	321	262	198	441	341	367	219	368	418	287	608	350	488	587	413	12.7502	9.73321	7.77924
ENSG00000237424	386.767	225.816	281.358	314.76	718.003	368.777	577.405	184.272	522.15	695.722	449.354	636.205	292.824	440.468	533.667	599.694	302.175	501.545	-0.732272	0.0133936	0.390061	FOXD2-AS1	1	47432133	47434641	-	2509	lincRNA	FOXD2 adjacent opposite strand RNA 1 [Source:HGNC Symbol;Acc:HGNC:44256]	-	286	268	341	318	767	357	457	175	545	684	470	610	349	523	541	623	8.96441	5.23391	6.52125
ENSG00000163807	1639.03	1268.11	1411.74	1354.06	1110.24	1291.24	970.344	1078.26	1188.97	956.109	1105.22	477.675	773.591	1132.75	871.032	971.254	1418.23	993.889	0.512602	0.0134336	0.39062	KIAA1143	3	44737661	44761662	-	5259	protein_coding	KIAA1143 [Source:HGNC Symbol;Acc:HGNC:29198]	-	1212	1505	1711	1368	1186	1250	768	1024	1241	940	1156	458	922	1345	883	1009	18.1241	14.0225	15.6108
ENSG00000223756	0	1.68519	0	0	0	0	65.7004	0	0.958073	0	118.553	52.1479	0.839036	91.7992	0	2.88777	0.421298	27.7405	-5.87364	0.0135196	0.39251	TSSC2	11	3380961	3408978	+	3666	transcribed_unprocessed_pseudogene	tumor suppressing subtransferable candidate 2 pseudogene [Source:HGNC Symbol;Acc:HGNC:12384]	-	0	2	0	0	0	0	52	0	1	0	124	50	1	109	0	3	0	0.0267319	0
ENSG00000081148	47.3316	50.5558	62.7073	487.977	21.5307	67.1442	5.05387	73.7089	6.70651	32.5484	11.4729	23.988	52.0202	147.384	9.86446	77.9698	162.143	44.116	1.87636	0.0135544	0.39291	IMPG2	3	101222546	101320560	-	8337	protein_coding	interphotoreceptor matrix proteoglycan 2 [Source:HGNC Symbol;Acc:HGNC:18362]	-	35	60	76	493	23	65	4	70	7	32	12	23	62	175	10	81	0.330152	0.352642	0.437402
ENSG00000154473	879.016	809.735	1229.39	876.973	812.551	788.17	777.033	788.685	734.842	705.893	698.889	660.193	595.716	894.411	772.387	793.174	948.779	751.829	0.33647	0.0136103	0.39392	BUB3	10	123154277	123170467	+	8300	protein_coding	BUB3, mitotic checkpoint protein [Source:HGNC Symbol;Acc:HGNC:1151]	-	650	961	1490	886	868	763	615	749	767	694	731	633	710	1062	783	824	6.15873	5.67333	8.61362
ENSG00000127946	952.042	973.199	1108.1	1245.18	381.936	957.58	365.142	768.679	756.877	434.317	1127.21	635.162	354.912	578.588	371.89	784.511	1069.63	626.4	0.771999	0.013723	0.396567	HIP1	7	75533300	75738962	-	8953	protein_coding	huntingtin interacting protein 1 [Source:HGNC Symbol;Acc:HGNC:4913]	-	704	1155	1343	1258	408	927	289	730	790	427	1179	609	423	687	377	815	6.18387	6.32129	7.19755
ENSG00000277117	1.35233	16.0093	6.60077	23.7555	48.6782	16.5278	32.8502	37.9074	4.79036	34.5827	20.0775	30.2458	74.6742	38.741	41.4307	11.5511	11.9295	32.6714	-1.43869	0.0137781	0.397545	FP565260.3	21	5022493	5040666	+	3357	protein_coding	Homo sapiens ICOS ligand (LOC102723996), mRNA. [Source:RefSeq mRNA;Acc:NM_001363770]	-	1	19	8	24	52	16	26	36	5	34	21	29	89	46	42	12	0.0234264	0.277329	0.114345
ENSG00000197355	209.611	129.76	87.4602	124.716	93.6119	148.75	314.604	192.696	292.212	319.381	122.377	280.556	239.964	380.672	257.462	290.702	137.887	244.416	-0.829858	0.013809	0.397822	UAP1L1	9	137077501	137084539	+	5283	protein_coding	UDP-N-acetylglucosamine pyrophosphorylase 1 like 1 [Source:HGNC Symbol;Acc:HGNC:28082]	-	155	154	106	126	100	144	249	183	305	314	128	269	286	452	261	302	2.30732	1.42834	0.962726
ENSG00000123843	2.70466	6.74077	5.77567	16.8268	0.936119	0	0	4.21194	4.79036	3.05141	2.86822	1.04296	5.03422	3.36878	0.986446	0.96259	8.01198	2.27109	1.80194	0.0138609	0.398704	C4BPB	1	207088842	207099993	+	3219	protein_coding	complement component 4 binding protein beta [Source:HGNC Symbol;Acc:HGNC:1328]	-	2	8	7	17	1	0	0	4	5	3	3	1	6	4	1	1	0.0488613	0.121776	0.104341
ENSG00000108309	101.425	278.057	235.152	273.188	152.587	118.794	18.952	35.8015	24.9099	22.377	66.9251	65.7064	291.985	16.8439	30.5798	54.8676	221.956	75.0274	1.56388	0.0138837	0.398747	RUNDC3A	17	44308413	44318671	+	4905	protein_coding	RUN domain containing 3A [Source:HGNC Symbol;Acc:HGNC:16984]	-	75	330	285	276	163	115	15	34	26	22	70	63	348	20	31	57	1.20248	3.29661	2.78794
ENSG00000188868	40.57	53.0836	49.5058	78.1951	22.4668	33.0556	18.952	26.3246	30.6583	37.6341	43.9793	34.4176	46.986	37.8988	51.2952	35.6158	55.3386	34.9404	0.661929	0.013985	0.401041	ZNF563	19	12317477	12333720	-	2847	protein_coding	zinc finger protein 563 [Source:HGNC Symbol;Acc:HGNC:30498]	zf-C2H2	30	63	60	79	24	32	15	25	32	37	46	33	56	45	52	37	0.828686	1.08429	1.01121
ENSG00000167077	0	0	6.60077	2.96943	2.80836	12.3959	6.31734	7.37089	11.4969	14.2399	7.64858	5.21479	20.9759	5.05317	6.90512	3.85036	2.39255	8.68976	-1.78786	0.0140364	0.401896	MEI1	22	41699499	41799456	+	5393	protein_coding	meiotic double-stranded break formation protein 1 [Source:HGNC Symbol;Acc:HGNC:28613]	-	0	0	8	3	3	12	5	7	12	14	8	5	25	6	7	4	0	0	0.0711766
ENSG00000189350	58.1503	64.8799	380.369	152.431	62.72	36.1546	17.6886	92.6626	72.8135	24.4113	140.543	81.3508	12.5855	77.4819	12.8238	5.77554	163.958	53.0842	1.62774	0.0140947	0.402376	TOGARAM2	2	28956611	29061373	+	19816	protein_coding	TOG array regulator of axonemal microtubules 2 [Source:HGNC Symbol;Acc:HGNC:33715]	-	43	77	461	154	67	35	14	88	76	24	147	78	15	92	13	6	0.170651	0.1904	1.11625
ENSG00000182132	8.11399	73.3059	4.95058	4.94906	16.8501	5.16494	1259.68	182.166	119.759	404.82	6.69251	54.2338	125.016	12.6329	19.7289	7.70072	22.8299	184.537	-3.01125	0.0140962	0.402376	KCNIP1	5	170353487	170736632	+	3351	protein_coding	potassium voltage-gated channel interacting protein 1 [Source:HGNC Symbol;Acc:HGNC:15521]	-	6	87	6	5	18	5	997	173	125	398	7	52	149	15	20	8	0.14081	1.27215	0.0859121
ENSG00000112144	347.549	213.177	191.422	254.381	365.086	499.966	309.55	664.433	250.057	283.781	357.571	335.833	334.775	435.415	356.107	371.56	251.633	380.345	-0.599261	0.0141286	0.402687	ICK	6	53001279	53061802	-	6259	protein_coding	intestinal cell kinase [Source:HGNC Symbol;Acc:HGNC:21219]	-	257	253	232	257	390	484	245	631	261	279	374	322	399	517	361	386	3.22912	1.98065	1.77853
ENSG00000163510	438.156	460.058	405.122	568.152	400.659	388.404	405.573	354.856	426.342	332.604	326.021	428.656	370.854	371.408	388.66	394.662	467.872	382.392	0.291287	0.0142189	0.404643	CWC22	2	179944876	180007113	-	3324	protein_coding	CWC22 spliceosome associated protein homolog [Source:HGNC Symbol;Acc:HGNC:29322]	-	324	546	491	574	428	376	321	337	445	327	341	411	442	441	394	410	7.66549	8.04867	7.08758
ENSG00000151360	190.679	63.1947	20.6274	81.1645	58.0394	97.1009	30.3232	18.9537	486.701	478.054	240.93	1522.72	61.2496	102.748	638.231	696.915	88.9164	369.33	-2.05669	0.0142943	0.405813	ALLC	2	3658195	3702671	+	2542	protein_coding	allantoicase [Source:HGNC Symbol;Acc:HGNC:17377]	-	141	75	25	82	62	94	24	18	508	470	252	1460	73	122	647	724	4.36214	1.4457	0.471891
ENSG00000112655	3102.25	2082.06	2096.57	1487.69	3462.7	5111.23	2708.88	2982.05	3771.93	1935.61	4636	4455.52	1979.29	2553.53	4021.74	4573.27	2192.14	3515.98	-0.681819	0.0143034	0.405813	PTK7	6	43076268	43161719	+	9024	protein_coding	protein tyrosine kinase 7 (inactive) [Source:HGNC Symbol;Acc:HGNC:9618]	-	2294	2471	2541	1503	3699	4948	2144	2832	3937	1903	4849	4272	2359	3032	4077	4751	19.9917	13.4173	13.5109
ENSG00000163935	298.865	850.18	764.039	526.58	561.671	269.61	319.658	580.194	369.816	275.644	321.24	209.635	388.474	425.308	157.831	334.019	609.916	351.092	0.797647	0.0143907	0.407672	SFMBT1	3	52903572	53046750	-	5676	protein_coding	Scm like with four mbt domains 1 [Source:HGNC Symbol;Acc:HGNC:20255]	-	221	1009	926	532	600	261	253	551	386	271	336	201	463	505	160	347	3.06201	8.71046	7.82791
ENSG00000146426	66.2643	48.8706	41.2548	24.7453	52.4226	45.4515	78.3351	102.139	68.0232	82.3881	160.62	96.9951	90.6159	32.8456	82.8615	92.4087	45.2837	82.0922	-0.864983	0.0144754	0.409451	TIAM2	6	154832697	155257723	+	11532	protein_coding	T cell lymphoma invasion and metastasis 2 [Source:HGNC Symbol;Acc:HGNC:11806]	-	49	58	50	25	56	44	62	97	71	81	168	93	108	39	84	96	0.334155	0.246443	0.208038
ENSG00000157388	10.8187	65.7225	150.993	94.0321	7.48895	30.9896	11.3712	60.0201	12.4549	2.03427	22.9457	6.25775	22.654	32.8456	11.8374	77.0072	80.3915	24.8256	1.69703	0.0145449	0.410795	CACNA1D	3	53328963	53813733	+	20588	protein_coding	calcium voltage-gated channel subunit alpha1 D [Source:HGNC Symbol;Acc:HGNC:1391]	-	8	78	183	95	8	30	9	57	13	2	24	6	27	39	12	80	0.0305585	0.185641	0.426495
ENSG00000230965	12.171	10.1112	14.8517	24.7453	1.87224	14.4618	0	3.15895	0	0	1.91215	0	1.67807	8.42195	0	3.85036	15.4698	2.9463	2.38449	0.0146984	0.414504	SNX18P13	21	13905960	13906488	-	529	processed_pseudogene	sorting nexin 18 pseudogene 13 [Source:HGNC Symbol;Acc:HGNC:39621]	-	9	12	18	25	2	14	0	3	0	0	2	0	2	10	0	4	1.33796	1.11152	1.63265
ENSG00000214279	5.40933	5.89818	11.5513	7.91849	8.42507	19.6268	10.1077	7.37089	36.4068	23.3941	18.1654	4.17183	41.1128	9.26414	32.5527	32.7281	7.69433	20.2772	-1.38816	0.0147373	0.414784	SCART1	10	133453928	133523558	+	8015	protein_coding	scavenger receptor family member expressed on T cells 1 [Source:HGNC Symbol;Acc:HGNC:32411]	-	4	7	14	8	9	19	8	7	38	23	19	4	49	11	33	34	0.0392476	0.0427944	0.0838112
ENSG00000110987	329.969	275.529	357.267	475.109	351.045	683.838	726.494	773.943	848.852	436.352	387.209	928.233	337.293	986.21	473.494	409.101	359.469	611.839	-0.767186	0.0148156	0.414784	BCL7A	12	122019422	122062044	+	6565	protein_coding	BCL tumor suppressor 7A [Source:HGNC Symbol;Acc:HGNC:1004]	-	244	327	433	480	375	662	575	735	886	429	405	890	402	1171	480	425	2.92288	2.44065	3.16469
ENSG00000174206	154.166	146.612	198.023	159.36	180.671	118.794	106.131	109.51	132.214	105.782	130.982	128.284	92.294	133.067	121.333	111.66	164.54	122.56	0.425934	0.0148407	0.414784	C12orf66	12	64186316	64222296	-	5999	protein_coding	chromosome 12 open reading frame 66 [Source:HGNC Symbol;Acc:HGNC:26517]	-	114	174	240	161	193	115	84	104	138	104	137	123	110	158	123	116	1.49445	1.42123	1.9196
ENSG00000145794	13.5233	10.1112	0.825096	3.95925	4.68059	5.16494	1.26347	268.511	7.66458	3.05141	14.3411	34.4176	48.6641	8.42195	13.8102	68.3439	7.1047	39.8612	-2.50111	0.0148458	0.414784	MEGF10	5	127290831	127465737	+	9007	protein_coding	multiple EGF like domains 10 [Source:HGNC Symbol;Acc:HGNC:29634]	-	10	12	1	4	5	5	1	255	8	3	15	33	58	10	14	71	0.0873124	0.065282	0.00532718
ENSG00000115194	18.9326	0.842597	21.4525	0	46.8059	329.523	12.6347	552.817	6.70651	5.08568	152.972	12.5155	64.6058	3.36878	12.8238	0.96259	10.3069	100.068	-3.28255	0.0148665	0.414784	SLC30A3	2	27253684	27275817	-	5978	protein_coding	solute carrier family 30 member 3 [Source:HGNC Symbol;Acc:HGNC:11014]	-	14	1	26	0	50	319	10	525	7	5	160	12	77	4	13	1	0.184174	0.00819665	0.208687
ENSG00000204371	547.694	475.224	359.742	307.831	448.401	639.42	770.716	743.407	796.158	658.088	415.892	551.725	401.898	939.889	652.041	580.442	422.623	633.173	-0.584224	0.0148675	0.414784	EHMT2	6	31879759	31897687	-	7289	protein_coding	euchromatic histone lysine methyltransferase 2 [Source:HGNC Symbol;Acc:HGNC:14129]	-	405	564	436	311	479	619	610	706	831	647	435	529	479	1116	661	603	4.36962	3.79144	2.87009
ENSG00000128581	783	531.678	458.753	514.702	491.462	435.921	347.454	563.347	345.864	455.677	299.251	357.735	497.548	375.619	304.812	417.764	572.033	407.705	0.486463	0.0148798	0.414784	IFT22	7	101313367	101321823	-	4132	protein_coding	intraflagellar transport 22 [Source:HGNC Symbol;Acc:HGNC:21895]	-	579	631	556	520	525	422	275	535	361	448	313	343	593	446	309	434	11.0198	7.48276	6.45642
ENSG00000133878	1.35233	0.842597	0	0	5.61671	2.06598	2.52694	1.05298	95.8073	1.01714	14.3411	1.04296	19.2978	0.842195	3.94578	0.96259	0.548732	12.3766	-3.22576	0.0148858	0.414784	DUSP26	8	33591332	33600106	-	2052	protein_coding	dual specificity phosphatase 26 [Source:HGNC Symbol;Acc:HGNC:28161]	-	1	1	0	0	6	2	2	1	100	1	15	1	23	1	4	1	0.0383247	0.0238789	0
ENSG00000136205	1094.04	1244.52	1212.07	959.127	2176.48	1885.2	1283.68	5531.33	1517.59	1158.52	1403.51	1896.1	1725.06	4169.71	729.97	8928.99	1127.44	2700.51	-1.26018	0.0149496	0.41517	TNS3	7	47275154	47582558	-	11797	protein_coding	tensin 3 [Source:HGNC Symbol;Acc:HGNC:21616]	-	809	1477	1469	969	2325	1825	1016	5253	1584	1139	1468	1818	2056	4951	740	9276	5.39303	6.13481	5.97486
ENSG00000166171	340.788	334.511	228.552	281.106	174.118	225.191	198.365	205.332	164.789	305.141	234.238	167.916	244.999	247.605	155.858	235.835	296.239	213.282	0.471821	0.0149773	0.41517	DPCD	10	101570560	101609668	+	1718	protein_coding	deleted in primary ciliary dyskinesia homolog (mouse) [Source:HGNC Symbol;Acc:HGNC:24542]	-	252	397	277	284	186	218	157	195	172	300	245	161	292	294	158	245	11.5354	11.323	7.73631
ENSG00000273669	0	0	0.825096	0	8.42507	0	0	6.31791	1.91615	4.06855	2.86822	0	7.55133	5.05317	0.986446	0.96259	0.206274	3.17912	-3.43084	0.0150021	1	AC015819.1	18	75073543	75074205	+	663	lincRNA	novel transcript	-	0	0	1	0	9	0	0	6	2	4	3	0	9	6	1	1	0	0	0.0723709
ENSG00000114757	21.6373	178.63	95.7111	72.2562	71.145	12.3959	2.52694	25.2716	6.70651	30.5141	12.4289	17.7303	61.2496	8.42195	15.7831	81.8202	92.0588	28.8328	1.67462	0.0150038	0.41517	PEX5L	3	179794958	180037053	-	10236	protein_coding	peroxisomal biogenesis factor 5 like [Source:HGNC Symbol;Acc:HGNC:30024]	-	16	212	116	73	76	12	2	24	7	30	13	17	73	10	16	85	0.122927	1.01484	0.543757
ENSG00000243620	0	0	0	0	1.87224	4.13195	1.26347	0	1.91615	5.08568	0.956073	1.04296	5.03422	0	3.94578	0	0	2.10404	-3.54549	0.0150175	1	AC092957.1	3	146909685	147370656	-	570	antisense	novel transcript	-	0	0	0	0	2	4	1	0	2	5	1	1	6	0	4	0	0	0	0
ENSG00000170430	1065.64	538.419	853.149	993.771	440.912	794.368	718.914	532.81	623.705	549.254	566.951	761.36	665.356	634.173	629.353	449.53	862.744	613.89	0.490159	0.0150376	0.41517	MGMT	10	129467184	129768007	+	3557	protein_coding	O-6-methylguanine-DNA methyltransferase [Source:HGNC Symbol;Acc:HGNC:7059]	-	788	639	1034	1004	471	769	569	506	651	540	593	730	793	753	638	467	17.422	8.80257	13.9481
ENSG00000163492	1.35233	3.37039	0.825096	0	10.2973	5.16494	0	9.47686	16.2872	2.03427	4.78036	17.7303	6.71229	5.89536	7.89157	0	1.38695	7.18921	-2.34993	0.0150643	0.41517	CCDC141	2	178829757	179050086	-	15446	protein_coding	coiled-coil domain containing 141 [Source:HGNC Symbol;Acc:HGNC:26821]	-	1	4	1	0	11	5	0	9	17	2	5	17	8	7	8	0	0.00509143	0.0126893	0.00310643
ENSG00000198721	674.814	345.465	194.723	513.712	354.789	752.016	702.489	1074.04	673.525	661.139	479.949	741.543	708.986	921.361	663.878	770.072	432.178	708.649	-0.715567	0.0150734	0.41517	ECI2	6	4115689	4135597	-	4579	protein_coding	enoyl-CoA delta isomerase 2 [Source:HGNC Symbol;Acc:HGNC:14601]	-	499	410	236	519	379	728	556	1020	703	650	502	711	845	1094	673	800	8.5701	4.38738	2.47297
ENSG00000259209	4.057	1.68519	9.90115	4.94906	1.87224	2.06598	0	0	0	1.01714	0	0	1.67807	0.842195	0	3.85036	5.1481	0.943832	2.42596	0.0150788	1	AC004943.1	16	72805998	72809872	+	1697	antisense	novel transcript, antisense to ZFHX3	-	3	2	12	5	2	2	0	0	0	1	0	0	2	1	0	4	0.139026	0.0577485	0.339294
ENSG00000111262	0	0	0	0	0	0	12.6347	0	9.58073	2.03427	0	0	16.7807	2.52658	0.986446	1.92518	0	3.87239	-4.42152	0.0150834	1	KCNA1	12	4909905	4918256	+	7985	protein_coding	potassium voltage-gated channel subfamily A member 1 [Source:HGNC Symbol;Acc:HGNC:6218]	-	0	0	0	0	0	0	10	0	10	2	0	0	20	3	1	2	0	0	0
ENSG00000215375	86.5492	105.325	64.3575	88.0932	163.821	292.336	169.305	68.444	155.208	194.273	101.344	116.811	218.988	95.168	96.6717	127.062	86.0811	149.953	-0.800853	0.0150835	0.41517	MYL5	4	673580	682033	+	4305	protein_coding	myosin light chain 5 [Source:HGNC Symbol;Acc:HGNC:7586]	-	64	125	78	89	175	283	134	65	162	191	106	112	261	113	98	132	1.16913	1.42275	0.869358
ENSG00000169031	22.9896	12.6389	15.6768	1.97962	0	11.3629	77.0716	35.8015	152.334	71.1996	53.5401	52.1479	93.9721	3.36878	258.449	1.92518	13.3213	67.5977	-2.34786	0.0151029	0.41517	COL4A3	2	227164565	227314792	+	9124	protein_coding	collagen type IV alpha 3 chain [Source:HGNC Symbol;Acc:HGNC:2204]	-	17	15	19	2	0	11	61	34	159	70	56	50	112	4	262	2	0.146528	0.0805561	0.0999185
ENSG00000142046	54.0933	32.0187	46.2054	23.7555	56.1671	63.0123	60.6465	40.0134	62.2747	80.3538	55.4522	59.4486	105.719	71.5866	52.2816	40.4288	39.0182	62.282	-0.687043	0.015105	0.41517	TMEM91	19	41350911	41384083	+	2796	protein_coding	transmembrane protein 91 [Source:HGNC Symbol;Acc:HGNC:32393]	-	40	38	56	24	60	61	48	38	65	79	58	57	126	85	53	42	1.12507	0.665946	0.961011
ENSG00000196782	209.611	172.732	110.563	190.044	358.533	257.214	144.035	205.332	327.661	213.599	291.602	313.93	289.467	391.621	141.062	328.243	170.738	271.858	-0.674692	0.0151302	0.41517	MAML3	4	139716753	140154184	-	7012	protein_coding	mastermind like transcriptional coactivator 3 [Source:HGNC Symbol;Acc:HGNC:16272]	-	155	205	134	192	383	249	114	195	342	210	305	301	345	465	143	341	1.73838	1.43253	0.916939
ENSG00000183688	221.782	245.196	222.776	82.1543	209.691	661.113	293.125	206.385	487.659	145.451	523.928	249.267	280.238	431.204	373.863	484.183	192.977	362.175	-0.908288	0.0151561	0.41517	RFLNB	17	439978	445939	-	3621	protein_coding	refilin B [Source:HGNC Symbol;Acc:HGNC:28705]	-	164	291	270	83	224	640	232	196	509	143	548	239	334	512	379	503	3.56182	3.93783	3.57777
ENSG00000101670	1.35233	6.74077	1.65019	5.93887	2.80836	4.13195	75.8081	12.6358	22.0357	2.03427	9.56073	22.9451	24.332	14.3173	3.94578	3.85036	3.92054	16.5338	-2.04929	0.0151853	0.41517	LIPG	18	49560699	49599182	+	13112	protein_coding	lipase G, endothelial type [Source:HGNC Symbol;Acc:HGNC:6623]	-	1	8	2	6	3	4	60	12	23	2	10	22	29	17	4	4	0.00599773	0.029896	0.00731878
ENSG00000134363	5.40933	7.58337	4.95058	0.989811	52.4226	18.5938	3.79041	3.15895	131.256	3.05141	21.0336	7.30071	8.39036	200.442	2.95934	10.5885	4.73327	38.5823	-2.25295	0.0151883	0.41517	FST	5	53480409	53487134	+	2969	protein_coding	follistatin [Source:HGNC Symbol;Acc:HGNC:3971]	-	4	9	6	1	56	18	3	3	137	3	22	7	10	238	3	11	0.105951	0.148534	0.0969658
ENSG00000017427	32.456	216.547	61.8822	253.392	137.609	34.0886	132.664	54.7552	78.562	33.5655	24.8579	47.9761	20.1369	31.1612	42.4172	25.9899	141.069	55.3153	1.35428	0.0152208	0.415337	IGF1	12	102395874	102481744	-	8122	protein_coding	insulin like growth factor 1 [Source:HGNC Symbol;Acc:HGNC:5464]	-	24	257	75	256	147	33	105	52	82	33	26	46	24	37	43	27	0.232383	1.55047	0.443073
ENSG00000047617	425.985	864.504	6431.62	2815.02	806.934	824.325	636.788	3637.01	641.909	668.259	976.15	332.704	891.056	314.981	1129.48	503.435	2634.28	946.919	1.47625	0.0152549	0.415337	ANO2	12	5531869	5946232	-	6255	protein_coding	anoctamin 2 [Source:HGNC Symbol;Acc:HGNC:1183]	-	315	1026	7795	2844	862	798	504	3454	670	657	1021	319	1062	374	1145	523	3.9604	8.03734	59.7952
ENSG00000112473	2477.47	1331.3	1424.12	1262.01	912.716	2557.68	4063.32	3169.48	3643.55	2888.67	3037.44	2771.14	1437.27	3190.23	2470.06	2723.17	1623.72	2738.73	-0.75451	0.0152612	0.415337	SLC39A7	6	33200445	33204439	+	2845	protein_coding	solute carrier family 39 member 7 [Source:HGNC Symbol;Acc:HGNC:4927]	-	1832	1580	1726	1275	975	2476	3216	3010	3803	2840	3177	2657	1713	3788	2504	2829	50.6407	27.2124	29.1096
ENSG00000198108	732.964	1445.05	3294.61	1478.78	573.841	1729.22	210.999	2089.12	641.909	192.239	392.946	462.031	305.409	667.018	413.321	540.976	1737.85	684.919	1.34349	0.0152833	0.415337	CHSY3	5	129904472	130186634	+	3938	protein_coding	chondroitin sulfate synthase 3 [Source:HGNC Symbol;Acc:HGNC:24293]	-	542	1715	3993	1494	613	1674	167	1984	670	189	411	443	364	792	419	562	10.8238	21.3393	48.652
ENSG00000204677	0	10.1112	1.65019	21.7758	1.87224	0	0	0	0.958073	4.06855	0	0	2.51711	0	0	1.92518	8.3843	0.945096	3.13513	0.0153021	1	FAM153C	5	178006405	178055559	+	4285	protein_coding	family with sequence similarity 153 member C [Source:HGNC Symbol;Acc:HGNC:33936]	-	0	12	2	22	2	0	0	0	1	4	0	0	3	0	0	2	0	0.137222	0.0223953
ENSG00000109586	225.839	335.353	177.396	610.714	290.197	159.08	267.855	118.987	166.705	239.027	181.654	137.671	297.858	133.909	195.316	166.528	337.326	196.232	0.781905	0.0153488	0.416029	GALNT7	4	173168753	173323967	+	6865	protein_coding	polypeptide N-acetylgalactosaminyltransferase 7 [Source:HGNC Symbol;Acc:HGNC:4129]	-	167	398	215	617	310	154	212	113	174	235	190	132	355	159	198	173	1.91308	2.84076	1.50271
ENSG00000171033	2.70466	20.2223	3.30038	2.96943	35.5725	3.09896	103.604	6.31791	214.608	2.03427	39.199	1.04296	51.1812	11.7907	4.93223	15.4014	7.2992	40.732	-2.46728	0.0153533	0.416029	PKIA	8	78516139	78605267	+	4216	protein_coding	cAMP-dependent protein kinase inhibitor alpha [Source:HGNC Symbol;Acc:HGNC:9017]	-	2	24	4	3	38	3	82	6	224	2	41	1	61	14	5	16	0.0373066	0.278935	0.0455236
ENSG00000103089	0	0	0	0	0	0	36.6406	0	3.83229	3.05141	0	4.17183	15.9417	0	1.97289	0	0	5.46756	-4.91274	0.0154426	0.416066	FA2H	16	74712955	74774831	-	3279	protein_coding	fatty acid 2-hydroxylase [Source:HGNC Symbol;Acc:HGNC:21197]	-	0	0	0	0	0	0	29	0	4	3	0	4	19	0	2	0	0	0	0
ENSG00000114200	2.70466	8.42597	6.60077	0	4.68059	4.13195	101.077	1.05298	22.0357	3.05141	10.5168	17.7303	9.2294	24.4237	0	161.715	4.43285	29.9705	-2.74089	0.0154444	0.416066	BCHE	3	165772904	165837472	-	3082	protein_coding	butyrylcholinesterase [Source:HGNC Symbol;Acc:HGNC:983]	-	2	10	8	0	5	4	80	1	23	3	11	17	11	29	0	168	0.0510333	0.158986	0.124547
ENSG00000233593	9.46632	47.1854	38.7795	2.96943	101.101	43.3855	42.9579	36.8544	34.4906	85.4395	28.6822	38.5895	118.304	44.6363	94.6988	51.9799	24.6002	60.0933	-1.27374	0.0154535	0.416066	AL590094.1	1	90782983	90851657	-	4212	processed_transcript	uncharacterized LOC105378853 [Source:NCBI gene;Acc:105378853]	-	7	56	47	3	108	42	34	35	36	84	30	37	141	53	96	54	0.130697	0.651467	0.53541
ENSG00000160216	1291.48	2249.73	1121.31	1726.23	2535.95	2182.7	2323.52	2113.34	1952.55	1864.41	1746.74	2101.56	2070.74	1895.78	2473.02	2390.11	1597.19	2137.54	-0.419952	0.0154573	0.416066	AGPAT3	21	43865186	43986536	+	11296	protein_coding	1-acylglycerol-3-phosphate O-acyltransferase 3 [Source:HGNC Symbol;Acc:HGNC:326]	-	955	2670	1359	1744	2709	2113	1839	2007	2038	1833	1827	2015	2468	2251	2507	2483	6.64867	11.5819	5.77261
ENSG00000157150	8.11399	37.9168	365.518	26.7249	22.4668	26.8577	49.2753	47.3843	24.9099	65.0968	67.8812	23.988	44.4689	10.9485	28.6069	8.66331	109.568	35.0456	1.64865	0.0155155	0.416066	TIMP4	3	12153051	12159351	-	1650	protein_coding	TIMP metallopeptidase inhibitor 4 [Source:HGNC Symbol;Acc:HGNC:11823]	-	6	45	443	27	24	26	39	45	26	64	71	23	53	13	29	9	0.285972	1.33635	12.8824
ENSG00000162585	504.42	444.891	311.886	297.933	363.214	473.109	842.734	673.91	523.108	780.144	594.677	753.016	645.219	417.729	515.911	432.203	389.783	584.581	-0.585524	0.0155201	0.416066	FAAP20	1	2184461	2212720	-	10916	protein_coding	FA core complex associated protein 20 [Source:HGNC Symbol;Acc:HGNC:26428]	-	373	528	378	301	388	458	667	640	546	767	622	722	769	496	523	449	2.68721	2.37008	1.66152
ENSG00000204116	274.523	297.437	287.959	449.374	366.959	220.027	194.574	265.352	204.069	199.359	181.654	240.923	244.16	222.339	236.747	254.124	327.323	235.857	0.472717	0.0155298	0.416066	CHIC1	X	73563200	73687102	+	6939	protein_coding	cysteine rich hydrophobic domain 1 [Source:HGNC Symbol;Acc:HGNC:1934]	-	203	353	349	454	392	213	154	252	213	196	190	231	291	264	240	264	2.30068	2.4927	2.41327
ENSG00000267287	0	0	0.825096	0.989811	25.2752	3.09896	2.52694	1.05298	1.91615	0	6.69251	9.38663	3.35614	0.842195	0.986446	66.4187	0.453727	10.1294	-3.28395	0.0155327	0.416066	AC068473.3	18	79576460	79589010	+	6158	processed_transcript	novel transcript	-	0	0	1	1	27	3	2	1	2	0	7	9	4	1	1	69	0	0	0.0077918
ENSG00000206538	8.11399	22.7501	4.95058	1.97962	50.5504	19.6268	11.3712	17.9007	115.927	105.782	1.91215	13.5585	15.1027	25.2658	33.5392	10.5885	9.44857	35.0937	-1.88597	0.0156518	0.4181	VGLL3	3	86876388	86991119	-	12714	protein_coding	vestigial like family member 3 [Source:HGNC Symbol;Acc:HGNC:24327]	-	6	27	6	2	54	19	9	17	121	104	2	13	18	30	34	11	0.0371129	0.104058	0.0226436
ENSG00000124140	71.6736	65.7225	11.5513	54.4396	54.2949	21.6928	34.1137	20.0067	16.2872	15.2571	4.78036	7.30071	187.105	23.5815	12.8238	21.177	50.8468	34.8684	1.23659	0.0156533	0.4181	SLC12A5	20	46021690	46060152	+	8909	protein_coding	solute carrier family 12 member 5 [Source:HGNC Symbol;Acc:HGNC:13818]	-	53	78	14	55	58	21	27	19	17	15	5	7	223	28	13	22	0.467846	0.429001	0.0754009
ENSG00000102893	1334.75	1806.53	1838.31	3120.87	1914.36	1374.91	1460.57	931.891	1236.87	1164.62	1544.06	1333.94	1090.75	1722.29	1355.38	1601.75	2025.12	1394.28	0.538662	0.0156924	0.418233	PHKB	16	47461123	47701523	+	11822	protein_coding	phosphorylase kinase regulatory subunit beta [Source:HGNC Symbol;Acc:HGNC:8927]	-	987	2144	2228	3153	2045	1331	1156	885	1291	1145	1615	1279	1300	2045	1374	1664	6.56572	8.88641	9.04277
ENSG00000162999	75.7306	171.047	121.289	231.616	106.718	90.903	75.8081	96.8746	135.088	94.5937	51.6279	91.7803	104.88	85.0617	91.7395	122.249	149.921	95.6103	0.651954	0.0157194	0.418233	DUSP19	2	183078559	183100005	+	5376	protein_coding	dual specificity phosphatase 19 [Source:HGNC Symbol;Acc:HGNC:18894]	-	56	203	147	234	114	88	60	92	141	93	54	88	125	101	93	127	0.819191	1.85025	1.312
ENSG00000096070	696.451	492.076	548.689	307.831	366.022	1087.74	803.566	939.262	736.758	733.356	1077.49	858.355	472.377	911.255	708.268	1129.12	511.262	818.631	-0.679816	0.0157254	0.418233	BRPF3	6	36196744	36232790	+	6613	protein_coding	bromodomain and PHD finger containing 3 [Source:HGNC Symbol;Acc:HGNC:14256]	-	515	584	665	311	391	1053	636	892	769	721	1127	823	563	1082	718	1173	6.12442	4.3272	4.82504
ENSG00000275437	0	0.842597	0	0	1.87224	3.09896	3.79041	0	2.87422	5.08568	0	0	2.51711	1.68439	7.89157	5.77554	0.210649	2.88251	-3.27183	0.0157408	1	AL121832.3	20	62402236	62405935	-	3700	sense_intronic	novel transcript, sense intronic to CABLES2	-	0	1	0	0	2	3	3	0	3	5	0	0	3	2	8	6	0	0.0132431	0
ENSG00000010017	584.207	460.058	582.518	533.508	441.848	652.849	797.249	813.957	704.183	735.39	675.943	690.438	654.448	686.389	774.36	668.038	540.073	691.258	-0.356421	0.0158146	0.419824	RANBP9	6	13621498	13711564	-	3347	protein_coding	RAN binding protein 9 [Source:HGNC Symbol;Acc:HGNC:13727]	-	432	546	706	539	472	632	631	773	735	723	707	662	780	815	785	694	10.1504	7.99336	10.1211
ENSG00000235890	0	1.68519	0	0	0.936119	0	2.52694	35.8015	47.9036	0	0	0	1.67807	48.8473	0	1.92518	0.421298	11.6349	-4.61654	0.0158783	0.419824	TSPEAR-AS1	21	44506807	44516575	+	2355	antisense	TSPEAR antisense RNA 1 [Source:HGNC Symbol;Acc:HGNC:1271]	-	0	2	0	0	1	0	2	34	50	0	0	0	2	58	0	2	0	0.0416132	0
ENSG00000160404	236.658	214.02	159.244	177.176	244.327	237.587	229.951	219.021	242.392	267.507	216.072	304.544	296.18	212.233	274.232	291.665	196.774	252.976	-0.367611	0.0158831	0.419824	TOR2A	9	127731524	127735317	-	3794	protein_coding	torsin family 2 member A [Source:HGNC Symbol;Acc:HGNC:11996]	-	175	254	193	179	261	230	182	208	253	263	226	292	353	252	278	303	3.62741	3.28042	2.44083
ENSG00000133874	43.2746	39.602	21.4525	22.7657	39.317	113.629	30.3232	51.5962	68.9812	31.5312	75.5298	55.2768	51.1812	62.3224	46.363	45.2417	31.7737	55.941	-0.826733	0.0158869	0.419824	RNF122	8	33547755	33567125	-	1868	protein_coding	ring finger protein 122 [Source:HGNC Symbol;Acc:HGNC:21147]	-	32	47	26	23	42	110	24	49	72	31	79	53	61	74	47	47	1.34719	1.23286	0.667842
ENSG00000145431	302.922	259.52	56.1065	116.798	236.838	242.752	170.568	515.962	1294.36	152.571	258.14	587.186	135.085	392.463	617.515	1177.25	183.837	481.724	-1.39102	0.0158975	0.419824	PDGFC	4	156760454	156971394	-	5593	protein_coding	platelet derived growth factor C [Source:HGNC Symbol;Acc:HGNC:8801]	-	224	308	68	118	253	235	135	490	1351	150	270	563	161	466	626	1223	3.14963	2.69835	0.583366
ENSG00000233858	0	0	0.825096	0	1.87224	0	1.26347	2.10597	3.83229	5.08568	4.78036	0	1.67807	4.21097	2.95934	1.92518	0.206274	2.47613	-3.06747	0.0159446	1	LINC02599	8	48590401	48594621	+	3549	lincRNA	long intergenic non-protein coding RNA 2599 [Source:HGNC Symbol;Acc:HGNC:53931]	-	0	0	1	0	2	0	1	2	4	5	5	0	2	5	3	2	0	0	0.0135198
ENSG00000225953	2.70466	0	0	0	11.2334	7.23092	0	0	2.87422	1.01714	8.60466	4.17183	0.839036	12.6329	3.94578	3.85036	0.676166	4.70002	-3.21288	0.0159977	0.421635	SATB2-AS1	2	199457700	199476935	+	4470	antisense	SATB2 antisense RNA 1 [Source:HGNC Symbol;Acc:HGNC:26490]	-	2	0	0	0	12	7	0	0	3	1	9	4	1	15	4	4	0.0351867	0	0
ENSG00000144406	98.7202	159.251	37.1293	343.465	146.971	50.6164	20.2155	6.31791	107.304	47.8054	6.69251	46.9331	46.147	7.57975	18.7425	84.7079	159.641	49.1694	1.69831	0.0160278	0.421635	UNC80	2	209771993	209999300	+	19258	protein_coding	unc-80 homolog, NALCN channel complex subunit [Source:HGNC Symbol;Acc:HGNC:26582]	-	73	189	45	347	157	49	16	6	112	47	7	45	55	9	19	88	0.298104	0.480887	0.112119
ENSG00000102452	1687.71	1176.26	498.358	1208.56	1445.37	2259.15	3680.48	1796.39	3361.88	2503.17	885.323	3624.28	1459.92	1120.12	4286.11	1116.6	1142.72	2294.9	-1.00621	0.0160337	0.421635	NALCN	13	101053776	101416492	-	9140	protein_coding	sodium leak channel, non-selective [Source:HGNC Symbol;Acc:HGNC:19082]	-	1248	1396	604	1221	1544	2187	2913	1706	3509	2461	926	3475	1740	1330	4345	1160	10.738	7.48396	3.17079
ENSG00000173638	190.679	174.417	125.415	82.1543	182.543	123.959	280.49	182.166	297.003	286.833	223.721	190.861	161.095	213.917	227.869	268.563	143.166	219.918	-0.621558	0.016059	0.421706	SLC19A1	21	45493572	45544411	-	9998	protein_coding	solute carrier family 19 member 1 [Source:HGNC Symbol;Acc:HGNC:10937]	-	141	207	152	83	195	120	222	173	310	282	234	183	192	254	231	279	1.10908	1.01449	0.729471
ENSG00000279631	104.13	15.1667	33.0038	31.674	180.671	82.6391	21.479	164.266	31.6164	102.731	61.1887	172.088	74.6742	122.118	128.238	151.127	45.9935	107.736	-1.2407	0.0161112	0.422051	AL158211.5	10	22252072	22254589	+	2518	TEC	TEC	-	77	18	40	32	193	80	17	156	33	101	64	165	89	145	130	157	2.40487	0.350275	0.762222
ENSG00000165171	21.6373	42.1298	10.7262	11.8777	92.6758	16.5278	46.7483	90.5566	40.2391	97.6451	22.9457	31.2888	64.6058	28.6346	24.6612	41.3914	21.5928	49.8267	-1.20366	0.0161172	0.422051	METTL27	7	73834590	73842535	-	1469	protein_coding	methyltransferase like 27 [Source:HGNC Symbol;Acc:HGNC:19068]	-	16	50	13	12	99	16	37	86	42	96	24	30	77	34	25	43	0.856553	1.66779	0.424619
ENSG00000275445	0	0	0	0	0	1.03299	0	2.10597	0.958073	2.03427	0.956073	3.12888	0	5.89536	5.91868	2.88777	0	2.07651	-3.53162	0.0162485	1	AC092119.3	16	22007480	22008062	-	583	antisense	novel transcript, antisense to C16orf52	-	0	0	0	0	0	1	0	2	1	2	1	3	0	7	6	3	0	0	0
ENSG00000204248	27.0466	11.7964	15.6768	3.95925	6.55283	36.1546	1243.25	94.7686	35.4487	18.3085	29.6383	31.2888	84.7427	53.0583	8.87801	34.6533	14.6198	139.729	-1.41513	0.016265	0.425117	COL11A2	6	33162681	33192499	-	6740	protein_coding	collagen type XI alpha 2 chain [Source:HGNC Symbol;Acc:HGNC:2187]	-	20	14	19	4	7	35	984	90	37	18	31	30	101	63	9	36	0.23336	0.10178	0.135261
ENSG00000007264	27.0466	45.5002	54.4563	33.6536	58.0394	49.5834	156.67	48.4373	237.602	98.6623	56.4083	78.2219	125.016	36.2144	115.414	24.0648	40.1642	90.3612	-1.16399	0.0162907	0.425117	MATK	19	3777970	3802129	-	4141	protein_coding	megakaryocyte-associated tyrosine kinase [Source:HGNC Symbol;Acc:HGNC:6906]	-	20	54	66	34	62	48	124	46	248	97	59	75	149	43	117	25	0.379823	0.638971	0.764744
ENSG00000136235	1593.05	3854.88	5354.87	3234.7	1341.46	943.118	735.339	2664.05	393.768	2096.32	2725.76	84.4796	255.906	109.485	1548.72	794.137	3509.38	1141.05	1.62093	0.0163361	0.425117	GPNMB	7	23235967	23275108	+	6040	protein_coding	glycoprotein nmb [Source:HGNC Symbol;Acc:HGNC:4462]	-	1178	4575	6490	3268	1433	913	582	2530	411	2061	2851	81	305	130	1570	825	15.3379	37.1148	51.5567
ENSG00000131016	9893.66	8468.1	6665.13	6079.42	14146.6	11299.9	29015.6	24033.3	5546.28	5254.53	19526.8	5482.83	12030.9	17548.8	18262.1	23933.8	7776.58	15506.8	-0.995708	0.0163818	0.425117	AKAP12	6	151239999	151358557	+	8741	protein_coding	A-kinase anchoring protein 12 [Source:HGNC Symbol;Acc:HGNC:370]	-	7316	10050	8078	6142	15112	10939	22965	22824	5789	5166	20424	5257	14339	20837	18513	24864	65.8216	56.3375	44.3425
ENSG00000128591	3589.09	5175.23	6151.92	5191.56	1888.15	3057.65	4504.27	3624.37	4154.2	2165.48	2227.65	5200.19	2781.41	1896.62	1432.32	3136.12	5026.95	3005.7	0.742132	0.0163995	0.425117	FLNC	7	128830377	128859274	+	9280	protein_coding	filamin C [Source:HGNC Symbol;Acc:HGNC:3756]	-	2654	6142	7456	5245	2017	2960	3565	3442	4336	2129	2330	4986	3315	2252	1452	3258	22.491	32.4306	38.551
ENSG00000166532	632.891	634.475	1277.25	915.575	871.527	512.362	679.746	708.658	449.336	499.414	379.561	370.25	568.867	483.42	638.231	677.664	865.048	569.92	0.602757	0.0164038	0.425117	RIMKLB	12	8681600	8783095	+	8619	protein_coding	ribosomal modification protein rimK like family member B [Source:HGNC Symbol;Acc:HGNC:29228]	-	468	753	1548	925	931	496	538	673	469	491	397	355	678	574	647	704	4.27017	4.28086	8.6177
ENSG00000139146	117.653	114.593	86.6351	150.451	164.757	225.191	120.03	230.604	83.3523	197.325	467.52	207.549	200.53	133.909	231.815	204.069	117.333	205.554	-0.810019	0.0164298	0.425117	SINHCAF	12	31280584	31327058	-	5748	protein_coding	SIN3-HDAC complex associated factor [Source:HGNC Symbol;Acc:HGNC:30702]	-	87	136	105	152	176	218	95	219	87	194	489	199	239	159	235	212	1.19031	1.15935	0.876496
ENSG00000185619	308.332	529.993	297.035	626.551	530.779	499.966	576.142	481.214	722.387	757.767	699.845	617.431	558.798	641.752	635.271	786.436	440.478	625.649	-0.505327	0.0164693	0.425117	PCGF3	4	705748	770640	+	7425	protein_coding	polycomb group ring finger 3 [Source:HGNC Symbol;Acc:HGNC:10066]	-	228	629	360	633	567	484	456	457	754	745	732	592	666	762	644	817	2.41487	4.15094	2.32639
ENSG00000232801	13.5233	9.26856	11.5513	15.837	4.68059	10.3299	5.05387	3.15895	3.83229	3.05141	5.73644	14.6014	4.19518	1.68439	2.95934	6.73813	12.5451	5.50183	1.19361	0.0164881	0.425117	SDCBPP3	X	40890647	40891537	-	891	processed_pseudogene	syndecan binding protein pseudogene 3 [Source:HGNC Symbol;Acc:HGNC:44687]	-	10	11	14	16	5	10	4	3	4	3	6	14	5	2	3	7	0.88263	0.604933	0.753924
ENSG00000182492	12054.7	14440.4	9828.54	7086.06	13599	18975	29370.6	39019.4	17431.2	10369.7	17672	11479.8	16904.9	30784.7	7933.99	24111.9	10852.4	19804.4	-0.867799	0.0165875	0.425117	BGN	X	153494939	153509554	+	2453	protein_coding	biglycan [Source:HGNC Symbol;Acc:HGNC:1044]	-	8914	17138	11912	7159	14527	18369	23246	37056	18194	10195	18484	11007	20148	36553	8043	25049	285.78	342.338	233.005
ENSG00000041982	209.611	4453.12	1457.94	503.814	12.1695	41.3195	523.076	260.087	696.519	12.2056	58.3204	8.34367	48.6641	1030.85	3.94578	28.8777	1656.12	227.031	2.86686	0.0165913	0.425117	TNC	9	115019578	115118257	-	9636	protein_coding	tenascin C [Source:HGNC Symbol;Acc:HGNC:5318]	-	155	5285	1767	509	13	40	414	247	727	12	61	8	58	1224	4	30	1.265	26.8745	8.79867
ENSG00000146232	135.233	176.945	46.2054	127.686	105.781	228.29	232.478	294.836	119.759	431.266	141.499	280.556	355.751	189.494	356.107	110.698	121.517	237.21	-0.96581	0.016606	0.425117	NFKBIE	6	44258166	44265788	-	2581	protein_coding	NFKB inhibitor epsilon [Source:HGNC Symbol;Acc:HGNC:7799]	-	100	210	56	129	113	221	184	280	125	424	148	269	424	225	361	115	3.04697	3.98679	1.04106
ENSG00000189366	4.057	10.9538	2.47529	21.7758	5.61671	17.5608	44.2214	7.37089	77.6039	31.5312	23.9018	25.031	19.2978	20.2127	26.634	23.1022	9.81547	26.8404	-1.44347	0.0166443	0.425117	ALG1L	3	125929275	125937039	-	843	protein_coding	ALG1, chitobiosyldiphosphodolichol beta-mannosyltransferase like [Source:HGNC Symbol;Acc:HGNC:33721]	-	3	13	3	22	6	17	35	7	81	31	25	24	23	24	27	24	0.279866	0.755628	0.170754
ENSG00000184500	3430.87	8234.7	5580.95	8661.84	2207.37	4468.71	4832.77	6420.05	3893.61	2796.11	2943.75	4501.41	2267.91	3202.02	3006.69	5851.59	6477.09	3866	0.744628	0.0166502	0.425117	PROS1	3	93873033	93980003	-	5444	protein_coding	protein S [Source:HGNC Symbol;Acc:HGNC:9456]	-	2537	9773	6764	8751	2358	4326	3825	6097	4064	2749	3079	4316	2703	3802	3048	6079	36.6487	87.9635	59.616
ENSG00000101448	41.9223	52.241	12.3764	126.696	15.914	33.0556	6.31734	15.7948	41.1971	10.1714	6.69251	5.21479	4.19518	21.0549	57.2139	24.0648	58.3089	20.0739	1.53676	0.0166635	0.425117	EPPIN	20	45540626	45547752	-	6238	protein_coding	epididymal peptidase inhibitor [Source:HGNC Symbol;Acc:HGNC:15932]	-	31	62	15	128	17	32	5	15	43	10	7	5	5	25	58	25	0.390816	0.487011	0.115378
ENSG00000100889	381.358	320.187	465.354	453.334	243.391	258.247	218.58	396.975	239.518	288.867	211.292	379.637	239.964	170.123	294.947	92.4087	405.058	252.829	0.680534	0.0166758	0.425117	PCK2	14	24094053	24110598	+	4189	protein_coding	phosphoenolpyruvate carboxykinase 2, mitochondrial [Source:HGNC Symbol;Acc:HGNC:8725]	-	282	380	564	458	260	250	173	377	250	284	221	364	286	202	299	96	5.29413	4.44494	6.4602
ENSG00000124406	543.637	657.225	377.069	619.622	564.48	214.862	588.776	196.908	171.495	82.3881	133.85	335.833	273.526	364.67	181.506	154.014	549.388	271.859	1.01529	0.0167057	0.425117	ATP8A1	4	42408373	42657105	-	11199	protein_coding	ATPase phospholipid transporting 8A1 [Source:HGNC Symbol;Acc:HGNC:13531]	-	402	780	457	626	603	208	466	187	179	81	140	322	326	433	184	160	2.82295	3.41278	1.95801
ENSG00000163462	17.5803	86.7874	134.491	14.8472	31.828	8.26391	36.6406	14.7418	46.9456	35.5998	29.6383	10.4296	25.1711	39.5832	12.8238	9.6259	63.4264	25.1076	1.34256	0.0167379	0.425117	TRIM46	1	155173787	155184971	+	4533	protein_coding	tripartite motif containing 46 [Source:HGNC Symbol;Acc:HGNC:19019]	-	13	103	163	15	34	8	29	14	49	35	31	10	30	47	13	10	0.225535	1.11338	1.72536
ENSG00000157224	465.202	452.474	378.719	834.411	363.214	395.635	291.861	361.174	252.931	388.546	351.835	299.329	359.947	298.137	412.334	575.629	532.702	362.548	0.554794	0.0167736	0.425117	CLDN12	7	90383721	90513402	+	6741	protein_coding	claudin 12 [Source:HGNC Symbol;Acc:HGNC:2034]	-	344	537	459	843	388	383	231	343	264	382	368	287	429	354	418	598	4.0132	3.90339	3.26712
ENSG00000196652	385.415	321.029	354.791	383.057	235.902	295.435	285.544	309.577	275.925	289.884	342.274	281.599	251.711	337.72	306.785	320.543	361.073	294.408	0.292417	0.0167752	0.425117	ZKSCAN5	7	99504651	99534700	+	6056	protein_coding	zinc finger with KRAB and SCAN domains 5 [Source:HGNC Symbol;Acc:HGNC:12867]	zf-C2H2	285	381	430	387	252	286	226	294	288	285	358	270	300	401	311	333	3.70097	3.0827	3.4069
ENSG00000183671	212.316	196.325	294.559	87.1034	16.8501	200.4	24.0059	69.497	148.501	90.5252	118.553	54.2338	104.04	50.5317	81.875	102.035	197.576	88.4207	1.15971	0.0168089	0.425117	GPR1	2	206175316	206218047	-	2834	protein_coding	G protein-coupled receptor 1 [Source:HGNC Symbol;Acc:HGNC:4463]	-	157	233	357	88	18	194	19	66	155	89	124	52	124	60	83	106	4.35668	4.02855	6.0443
ENSG00000168724	573.389	942.866	1400.19	1175.9	724.556	643.552	659.531	876.083	880.469	786.247	827.003	599.701	554.603	758.818	733.916	755.633	1023.08	733.343	0.481599	0.0168107	0.425117	DNAJC21	5	34929559	34958964	+	9556	protein_coding	DnaJ heat shock protein family (Hsp40) member C21 [Source:HGNC Symbol;Acc:HGNC:27030]	-	424	1119	1697	1188	774	623	522	832	919	773	865	575	661	901	744	785	3.48936	5.73781	8.52085
ENSG00000170242	1447	1679.29	1778.91	1985.56	1313.37	1387.3	1584.39	1688.99	730.051	1232.77	1238.11	1277.62	1143.61	1401.41	1164.01	1158	1722.69	1276.64	0.432789	0.016836	0.425117	USP47	11	11841423	11959323	+	11158	protein_coding	ubiquitin specific peptidase 47 [Source:HGNC Symbol;Acc:HGNC:20076]	-	1070	1993	2156	2006	1403	1343	1254	1604	762	1212	1295	1225	1363	1664	1180	1203	7.54143	8.75212	9.27128
ENSG00000141447	758.658	193.797	187.297	507.773	815.359	764.411	424.525	648.638	748.255	992.726	348.01	1348.55	908.676	427.835	946.988	1000.13	411.881	781.175	-0.925361	0.0168408	0.425117	OSBPL1A	18	24162044	24397880	-	8030	protein_coding	oxysterol binding protein like 1A [Source:HGNC Symbol;Acc:HGNC:16398]	-	561	230	227	513	871	740	336	616	781	976	364	1293	1083	508	960	1039	5.49419	1.40348	1.3564
ENSG00000132000	9.46632	296.594	451.328	214.789	37.4447	36.1546	45.4849	340.114	64.1909	12.2056	100.388	11.4725	56.2154	35.3722	57.2139	62.5684	243.044	71.5687	1.76517	0.0168668	0.425117	PODNL1	19	13931187	13953392	-	4168	protein_coding	podocan like 1 [Source:HGNC Symbol;Acc:HGNC:26275]	-	7	352	547	217	40	35	36	323	67	12	105	11	67	42	58	65	0.132077	4.13816	6.29705
ENSG00000168546	10.8187	8.42597	3.30038	2.96943	70.2089	9.29689	65.7004	4.21194	13.413	8.13709	5.73644	12.5155	25.1711	9.26414	20.7154	8.66331	6.37861	21.0862	-1.7409	0.0169151	0.425117	GFRA2	8	21690403	21812357	-	5716	protein_coding	GDNF family receptor alpha 2 [Source:HGNC Symbol;Acc:HGNC:4244]	-	8	10	4	3	75	9	52	4	14	8	6	12	30	11	21	9	0.110066	0.0857236	0.0335773
ENSG00000173376	240.715	846.81	365.518	483.028	1362.05	980.306	2030.39	991.911	1945.85	755.733	340.362	62.5775	1729.25	3335.09	148.953	5077.66	484.018	1563.35	-1.69127	0.016916	0.425117	NDNF	4	121035613	121073021	-	3556	protein_coding	neuron derived neurotrophic factor [Source:HGNC Symbol;Acc:HGNC:26256]	-	178	1005	443	488	1455	949	1607	942	2031	743	356	60	2061	3960	151	5275	3.93654	13.8483	5.9775
ENSG00000197653	4.057	16.8519	9.90115	19.7962	56.1671	20.6598	40.431	40.0134	23.9518	20.3427	5.73644	10.4296	22.654	37.8988	26.634	53.9051	12.6516	29.902	-1.22318	0.0169177	0.425117	DNAH10	12	123762188	123936206	+	16720	protein_coding	dynein axonemal heavy chain 10 [Source:HGNC Symbol;Acc:HGNC:2941]	-	3	20	12	20	60	20	32	38	25	20	6	10	27	45	27	56	0.0141105	0.058612	0.0344368
ENSG00000254995	0	0	0	0.989811	0.936119	7.23092	2.52694	0	8.62265	4.06855	0.956073	1.04296	5.87325	0	0	9.6259	0.247453	3.40695	-3.51778	0.0169482	1	STX16-NPEPL1	20	58651434	58715410	+	3859	protein_coding	STX16-NPEPL1 readthrough (NMD candidate) [Source:HGNC Symbol;Acc:HGNC:41993]	-	0	0	0	1	1	7	2	0	9	4	1	1	7	0	0	10	0	0	0
ENSG00000204176	74.3783	214.02	75.0837	74.2358	93.6119	168.377	218.58	223.233	389.936	241.061	222.765	272.212	187.944	87.5883	204.194	140.538	109.429	204.17	-0.896069	0.0169576	0.425117	SYT15	10	46578217	46594173	+	7158	protein_coding	synaptotagmin 15 [Source:HGNC Symbol;Acc:HGNC:17167]	-	55	254	91	75	100	163	173	212	407	237	233	261	224	104	207	146	0.604265	1.73874	0.609996
ENSG00000142959	24.342	35.3891	21.4525	17.8166	12.1695	20.6598	15.1616	9.47686	10.5388	4.06855	0	2.08592	10.0684	0.842195	13.8102	6.73813	24.75	8.80167	1.49995	0.016965	0.425117	BEST4	1	44783585	44787705	-	2047	protein_coding	bestrophin 4 [Source:HGNC Symbol;Acc:HGNC:17106]	-	18	42	26	18	13	20	12	9	11	4	0	2	12	1	14	7	0.69153	1.00537	0.609443
ENSG00000151881	166.337	227.501	322.613	226.667	270.538	170.443	142.772	162.16	161.914	163.759	154.884	144.971	136.763	133.909	147.967	205.032	235.779	166.259	0.507503	0.0169667	0.425117	TMEM267	5	43444252	43483893	-	3158	protein_coding	transmembrane protein 267 [Source:HGNC Symbol;Acc:HGNC:26139]	-	123	270	391	229	289	165	113	154	169	161	162	139	163	159	150	213	3.06302	4.18933	5.94076
ENSG00000003249	31.1036	49.7132	15.6768	9.89811	40.2531	50.6164	133.928	108.457	60.3586	152.571	7.64858	10.4296	44.4689	62.3224	146.98	64.4935	26.5979	73.5439	-1.46613	0.0169739	0.425117	DBNDD1	16	90004865	90020128	-	4791	protein_coding	dysbindin domain containing 1 [Source:HGNC Symbol;Acc:HGNC:28455]	-	23	59	19	10	43	49	106	103	63	150	8	10	53	74	149	67	0.377536	0.603418	0.190285
ENSG00000174227	531.466	920.958	727.735	845.299	1204.78	1140.42	888.218	910.831	1263.7	924.577	1472.35	1244.25	860.012	684.704	944.029	1299.5	756.365	1069.78	-0.499151	0.0169847	0.425117	PIGG	4	499210	540196	+	10895	protein_coding	phosphatidylinositol glycan anchor biosynthesis class G [Source:HGNC Symbol;Acc:HGNC:25985]	-	393	1093	882	854	1287	1104	703	865	1319	909	1540	1193	1025	813	957	1350	2.83675	4.9157	3.88435
ENSG00000171724	650.472	10770.1	4160.96	9733.8	5294.69	1715.79	1156.07	878.189	4336.24	509.586	2885.43	411.969	133.407	183.598	2998.8	536.163	6328.83	1753.33	1.85185	0.0170968	0.426094	VAT1L	16	77788530	77980107	+	4137	protein_coding	vesicle amine transport 1 like [Source:HGNC Symbol;Acc:HGNC:29315]	-	481	12782	5043	9834	5656	1661	915	834	4526	501	3018	395	159	218	3040	557	9.14357	151.393	58.4899
ENSG00000272106	77.0829	48.028	56.1065	45.5313	85.1868	97.1009	51.8022	62.1261	120.717	241.061	60.2326	182.518	114.109	53.0583	113.441	96.259	56.6872	106.468	-0.913897	0.0170976	0.426094	AL691432.2	1	1613758	1615795	-	2038	antisense	artifact	-	57	57	68	46	91	94	41	59	126	237	63	175	136	63	115	100	2.19951	1.37045	1.60097
ENSG00000230615	8.11399	15.1667	11.5513	5.93887	6.55283	2.06598	2.52694	0	7.66458	6.10282	5.73644	6.25775	0.839036	3.36878	0.986446	1.92518	10.1927	3.6689	1.48313	0.0171116	0.426094	AL139220.2	1	44030443	44115913	+	7999	lincRNA	uncharacterized LOC107984948 [Source:NCBI gene;Acc:107984948]	-	6	18	14	6	7	2	2	0	8	6	6	6	1	4	1	2	0.0589891	0.110263	0.0839788
ENSG00000121933	91.9586	139.028	19.8023	74.2358	28.0836	37.1876	12.6347	8.42387	22.0357	104.765	31.5504	55.2768	35.2395	26.108	18.7425	19.2518	81.2563	33.275	1.28684	0.0171149	0.426094	TMIGD3	1	111483348	111563962	-	2283	protein_coding	transmembrane and immunoglobulin domain containing 3 [Source:HGNC Symbol;Acc:HGNC:51375]	-	68	165	24	75	30	36	10	8	23	103	33	53	42	31	19	20	2.34239	3.54136	0.504409
ENSG00000239608	0	0	0	0	14.9779	1.03299	0	0	1.91615	0	0	2.08592	5.03422	2.52658	3.94578	0.96259	0	2.70684	-3.91678	0.0171209	1	RUVBL1-AS1	3	128075810	128079056	+	588	antisense	RUVBL1 antisense RNA 1 [Source:HGNC Symbol;Acc:HGNC:40514]	-	0	0	0	0	16	1	0	0	2	0	0	2	6	3	4	1	0	0	0
ENSG00000274128	17.5803	5.89818	92.4108	25.7351	0	9.29689	1.26347	22.1127	11.4969	1.01714	9.56073	8.34367	6.71229	31.1612	7.89157	3.85036	35.4061	9.39224	1.91269	0.0172022	0.426782	AC027807.2	15	83962176	83962583	+	408	sense_intronic	novel transcript, sense intronic to ADAMTSL3	-	13	7	112	26	0	9	1	21	12	1	10	8	8	37	8	4	2.50576	0.840679	13.1715
ENSG00000040199	357.016	802.152	954.636	1064.05	929.566	358.447	376.514	196.908	525.982	517.723	338.45	397.367	440.494	370.566	548.464	528.462	794.463	460.745	0.786489	0.0172023	0.426782	PHLPP2	16	71637835	71724701	-	12493	protein_coding	PH domain and leucine rich repeat protein phosphatase 2 [Source:HGNC Symbol;Acc:HGNC:29149]	-	264	952	1157	1075	993	347	298	187	549	509	354	381	525	440	556	549	1.66186	3.7339	4.44369
ENSG00000116106	94.6632	550.216	1453.82	1344.16	546.693	129.124	471.274	422.247	740.59	135.279	431.189	81.3508	211.437	346.142	131.197	347.495	860.715	332.835	1.37107	0.017211	0.426782	EPHA4	2	221418027	221574202	-	7554	protein_coding	EPH receptor A4 [Source:HGNC Symbol;Acc:HGNC:3388]	-	70	653	1762	1358	584	125	373	401	773	133	451	78	252	411	133	361	0.728748	4.23573	11.192
ENSG00000272325	355.663	230.029	209.574	147.482	275.219	356.381	355.035	438.041	375.565	250.216	282.998	474.546	307.926	414.36	336.378	260.862	235.687	343.961	-0.549206	0.0173065	0.428008	NUDT3	6	34279679	34392674	-	9905	protein_coding	nudix hydrolase 3 [Source:HGNC Symbol;Acc:HGNC:8050]	-	263	273	254	149	294	345	281	416	392	246	296	455	367	492	341	271	2.08813	1.35052	1.23043
ENSG00000148429	306.979	649.642	1269	653.275	517.674	489.636	331.029	826.593	408.139	320.398	400.594	417.183	375.888	302.348	363.999	411.989	719.724	430.456	0.742815	0.0173147	0.428008	USP6NL	10	11453946	11611754	-	14202	protein_coding	USP6 N-terminal like [Source:HGNC Symbol;Acc:HGNC:16858]	-	227	771	1538	660	553	474	262	785	426	315	419	400	448	359	369	428	1.25699	2.6601	5.19618
ENSG00000170364	325.912	228.344	200.498	273.188	201.266	213.829	228.688	190.59	212.692	145.451	204.6	113.682	169.485	208.022	170.655	193.481	256.985	187.703	0.449451	0.0173291	0.428008	SETMAR	3	4303304	4317567	+	3567	protein_coding	SET domain and mariner transposase fusion gene [Source:HGNC Symbol;Acc:HGNC:10762]	-	241	271	243	276	215	207	181	181	222	143	214	109	202	247	173	201	5.31337	3.72271	3.26874
ENSG00000185904	2.70466	3.37039	0	0	6.55283	3.09896	0	4.21194	1.91615	58.9939	0	2.08592	14.2636	9.26414	5.91868	26.9525	1.51876	11.1049	-2.89753	0.0173734	0.428535	LINC00839	10	42475543	42495336	+	2337	lincRNA	long intergenic non-protein coding RNA 839 [Source:HGNC Symbol;Acc:HGNC:28269]	-	2	4	0	0	7	3	0	4	2	58	0	2	17	11	6	28	0.0673019	0.0838675	0
ENSG00000207340	0	0	0.825096	0	1.87224	2.06598	5.05387	3.15895	2.87422	1.01714	0.956073	0	2.51711	3.36878	0.986446	3.85036	0.206274	2.3101	-2.94705	0.0174237	1	RNVU1-1	1	148362370	148362533	-	164	snRNA	RNA, variant U1 small nuclear 1 [Source:HGNC Symbol;Acc:HGNC:10133]	-	0	0	1	0	2	2	4	3	3	1	1	0	3	4	1	4	0	0	0.292573
ENSG00000169933	0	0	0	0	12.1695	0	7.58081	3.15895	0.958073	0	0.956073	0	23.493	0	0	0.96259	0	4.10659	-4.51041	0.017437	1	FRMPD4	X	12138466	12724523	+	8478	protein_coding	FERM and PDZ domain containing 4 [Source:HGNC Symbol;Acc:HGNC:29007]	-	0	0	0	0	13	0	6	3	1	0	1	0	28	0	0	1	0	0	0
ENSG00000176273	1813.48	2148.62	3227.78	1407.51	1119.6	1301.57	1345.59	612.837	1678.54	1099.52	2594.78	1400.69	596.555	1024.11	1203.46	1058.85	2149.35	1253.01	0.778689	0.0174373	0.429545	SLC35G1	10	93893973	93956062	+	6829	protein_coding	solute carrier family 35 member G1 [Source:HGNC Symbol;Acc:HGNC:26607]	-	1341	2550	3912	1422	1196	1260	1065	582	1752	1081	2714	1343	711	1216	1220	1100	15.4429	18.2968	27.4865
ENSG00000089123	178.508	166.834	146.867	222.708	131.057	130.157	121.293	78.9738	135.088	182.067	157.752	89.6944	121.66	141.489	111.468	128.025	178.729	127.394	0.486229	0.0174636	0.429628	TASP1	20	13389392	13638940	-	2905	protein_coding	taspase 1 [Source:HGNC Symbol;Acc:HGNC:15859]	-	132	198	178	225	140	126	96	75	141	179	165	86	145	168	113	133	3.57342	3.33973	2.94003
ENSG00000109854	109.539	153.353	443.077	157.38	233.094	63.0123	82.1255	87.3977	36.4068	135.279	106.124	78.2219	136.763	71.5866	139.089	24.0648	215.837	99.4303	1.11934	0.0177075	0.435055	HTATIP2	11	20363685	20383783	+	2797	protein_coding	HIV-1 Tat interactive protein 2 [Source:HGNC Symbol;Acc:HGNC:16637]	-	81	182	537	159	249	61	65	83	38	133	111	75	163	85	141	25	2.27745	3.18839	9.21211
ENSG00000113966	123.062	184.529	146.867	186.085	117.015	128.091	63.1734	166.372	87.1846	97.6451	127.158	89.6944	72.1571	112.012	70.0377	138.613	160.136	105.763	0.60013	0.0177652	0.435243	ARL6	3	97764521	97801242	+	4574	protein_coding	ADP ribosylation factor like GTPase 6 [Source:HGNC Symbol;Acc:HGNC:13210]	-	91	219	178	188	125	124	50	158	91	96	133	86	86	133	71	144	1.56459	2.34607	1.86724
ENSG00000272572	12.171	2.52779	2.47529	0.989811	10.2973	4.13195	17.6886	8.42387	21.0776	8.13709	3.82429	5.21479	10.0684	13.4751	20.7154	20.2144	4.54097	11.9391	-1.49242	0.0177858	0.435243	AL138762.1	10	100911103	100912739	-	1637	antisense	novel transcript, antisense to FAM178A	-	9	3	3	1	11	4	14	8	22	8	4	5	12	16	21	21	0.432364	0.0897977	0.0879326
ENSG00000186088	446.27	532.521	448.852	1351.09	425.934	454.515	462.43	348.538	413.887	340.741	210.336	465.159	441.333	629.962	484.345	201.181	694.684	406.53	0.773057	0.0177974	0.435243	GSAP	7	77310751	77416400	-	9001	protein_coding	gamma-secretase activating protein [Source:HGNC Symbol;Acc:HGNC:28042]	-	330	632	544	1365	455	440	366	331	432	335	220	446	526	748	491	209	2.88323	3.44048	2.89992
ENSG00000153975	67.6166	64.0373	37.9544	73.246	96.4202	88.837	137.718	63.1791	68.0232	110.868	74.5737	99.081	93.9721	59.7958	133.17	88.5583	60.7136	92.8497	-0.61607	0.01781	0.435243	ZUP1	6	116635618	116668794	-	2656	protein_coding	zinc finger containing ubiquitin peptidase 1 [Source:HGNC Symbol;Acc:HGNC:21224]	-	50	76	46	74	103	86	109	60	71	109	78	95	112	71	135	92	1.48046	1.4021	0.831012
ENSG00000102897	344.845	330.298	354.791	425.619	276.155	300.6	246.376	200.067	200.237	368.204	282.041	247.181	335.614	310.77	270.286	208.882	363.888	270.535	0.426975	0.0178315	0.435243	LYRM1	16	20899868	20925006	+	3593	protein_coding	LYR motif containing 1 [Source:HGNC Symbol;Acc:HGNC:25074]	-	255	392	430	430	295	291	195	190	209	362	295	237	400	369	274	217	5.58135	5.34591	5.74234
ENSG00000128609	1425.36	845.124	805.294	1520.35	760.128	837.754	1060.05	996.123	834.481	998.828	756.254	745.715	740.03	685.547	898.652	771.997	1149.03	840.463	0.450481	0.0178781	0.435811	NDUFA5	7	123536997	123558255	-	9851	protein_coding	NADH:ubiquinone oxidoreductase subunit A5 [Source:HGNC Symbol;Acc:HGNC:7688]	-	1054	1003	976	1536	812	811	839	946	871	982	791	715	882	814	911	802	8.41427	4.989	4.75387
ENSG00000141959	3391.65	2803.32	2354.82	2023.17	3561	2877.91	5209.28	2964.15	3760.44	4548.64	3010.67	4630.74	4033.25	2531.64	4439.01	3186.17	2643.24	3729.41	-0.496801	0.0179635	0.437321	PFKL	21	44300051	44327376	+	8926	protein_coding	phosphofructokinase, liver type [Source:HGNC Symbol;Acc:HGNC:8876]	-	2508	3327	2854	2044	3804	2786	4123	2815	3925	4472	3149	4440	4807	3006	4500	3310	22.0967	18.2637	15.3417
ENSG00000183625	0	0.842597	0	0	0.936119	2.06598	0	3.15895	3.83229	1.01714	10.5168	0	3.35614	3.36878	0.986446	2.88777	0.210649	2.6772	-3.18334	0.017992	1	CCR3	3	46163604	46266706	+	3568	protein_coding	C-C motif chemokine receptor 3 [Source:HGNC Symbol;Acc:HGNC:1604]	-	0	1	0	0	1	2	0	3	4	1	11	0	4	4	1	3	0	0.0137331	0
ENSG00000080031	73.0259	62.3521	75.0837	39.5925	11.2334	18.5938	24.0059	1.05298	24.9099	5.08568	59.2765	7.30071	31.8834	4.21097	55.241	11.5511	62.5136	21.1954	1.55949	0.0180211	0.438154	PTPRH	19	55181248	55209506	-	4344	protein_coding	protein tyrosine phosphatase, receptor type H [Source:HGNC Symbol;Acc:HGNC:9672]	-	54	74	91	40	12	18	19	1	26	5	62	7	38	5	56	12	0.977598	0.834708	1.00515
ENSG00000162543	179.86	134.815	48.6807	138.574	50.5504	18.5938	8.84428	67.391	103.472	44.754	57.3644	34.4176	60.4106	124.645	44.3901	67.3813	125.482	56.8512	1.13709	0.0180575	0.438241	UBXN10	1	20186085	20196048	+	5571	protein_coding	UBX domain protein 10 [Source:HGNC Symbol;Acc:HGNC:26354]	-	133	160	59	140	54	18	7	64	108	44	60	33	72	148	45	70	1.87748	1.40728	0.508155
ENSG00000146842	454.384	510.613	491.757	555.284	423.126	287.171	419.472	407.505	374.606	398.718	262.92	372.336	348.2	544.058	327.5	393.699	503.01	379.943	0.40518	0.0180843	0.438241	TMEM209	7	130164715	130207770	-	4759	protein_coding	transmembrane protein 209 [Source:HGNC Symbol;Acc:HGNC:21898]	-	336	606	596	561	452	278	332	387	391	392	275	357	415	646	332	409	5.55239	6.23949	6.00908
ENSG00000237487	1.35233	0	0	0	2.80836	1.03299	0	4.21194	0.958073	5.08568	16.2532	0	2.51711	0	4.93223	1.92518	0.338083	3.3104	-3.47852	0.0180907	1	VN1R48P	9	38504447	38505482	-	1036	processed_pseudogene	vomeronasal 1 receptor 48 pseudogene [Source:HGNC Symbol;Acc:HGNC:37368]	-	1	0	0	0	3	1	0	4	1	5	17	0	3	0	5	2	0.0759095	0	0
ENSG00000105793	412.461	285.64	261.555	299.913	304.239	261.346	199.628	226.392	218.441	224.787	255.271	198.162	249.194	272.871	227.869	273.376	314.892	242.631	0.36978	0.018095	0.438241	GTPBP10	7	90335223	90391455	+	10436	protein_coding	GTP binding protein 10 [Source:HGNC Symbol;Acc:HGNC:25106]	-	305	339	317	303	325	253	158	215	228	221	267	190	297	324	231	284	2.29838	1.59169	1.45748
ENSG00000260605	4.057	1.68519	19.8023	0	1.87224	2.06598	97.2871	0	0	0	0	0	0	0	1.97289	0	6.38612	8.59985	3.6855	0.0181329	1	AC027688.1	16	51035118	51038764	-	584	lincRNA	novel transcript	-	3	2	24	0	2	2	77	0	0	0	0	0	0	0	2	0	0.403984	0.167807	1.97186
ENSG00000119314	616.663	620.994	568.491	654.265	845.315	711.729	687.327	841.334	625.621	643.848	749.561	748.844	682.136	704.917	870.045	872.107	615.103	748.565	-0.283678	0.0181901	0.439636	PTBP3	9	112217716	112333667	-	8239	protein_coding	polypyrimidine tract binding protein 3 [Source:HGNC Symbol;Acc:HGNC:10253]	-	456	737	689	661	903	689	544	799	653	633	784	718	813	837	882	906	4.35258	4.38314	4.01257
ENSG00000125510	87.9016	81.7319	38.7795	40.5823	164.757	145.651	53.0657	146.365	82.3943	70.1824	51.6279	126.198	177.876	138.962	77.9292	109.735	62.2488	112.062	-0.854493	0.0181996	0.439636	OPRL1	20	64080173	64100643	+	3549	protein_coding	opioid related nociceptin receptor 1 [Source:HGNC Symbol;Acc:HGNC:8155]	-	65	97	47	41	176	141	42	139	86	69	54	121	212	165	79	114	1.44033	1.33924	0.635432
ENSG00000266066	31.1036	18.5371	15.6768	13.8574	14.0418	3.09896	6.31734	14.7418	2.87422	8.13709	11.4729	6.25775	3.35614	16.0017	9.86446	13.4763	19.7937	9.1367	1.09538	0.018301	0.441224	POLRMTP1	17	62136972	62140639	-	3668	processed_pseudogene	RNA polymerase mitochondrial pseudogene 1 [Source:HGNC Symbol;Acc:HGNC:28865]	-	23	22	19	14	15	3	5	14	3	8	12	6	4	19	10	14	0.493122	0.293891	0.248543
ENSG00000229852	41.9223	39.602	42.0799	33.6536	57.1032	45.4515	70.7542	60.0201	57.4844	87.4738	77.4419	59.4486	105.719	50.5317	24.6612	68.3439	39.3145	63.7028	-0.697742	0.0183152	0.441224	AC019205.1	6	73263215	73301401	+	6660	antisense	novel transcript, antisense to KHDC1	-	31	47	51	34	61	44	56	57	60	86	81	57	126	60	25	71	0.366053	0.345793	0.367429
ENSG00000235245	4.057	3.37039	4.12548	4.94906	10.2973	8.26391	18.952	11.5828	5.74844	27.4627	12.4289	3.12888	4.19518	10.9485	4.93223	11.5511	4.12548	10.791	-1.38236	0.0183361	0.441224	AL360181.2	10	133295187	133295977	-	626	antisense	novel transcript	-	3	4	5	5	11	8	15	11	6	27	13	3	5	13	5	12	0.37688	0.313096	0.383242
ENSG00000167272	558.513	429.724	467.829	516.681	421.253	402.865	368.933	279.041	456.043	400.752	355.659	418.226	389.313	475.84	383.728	348.458	493.187	391.676	0.329857	0.018366	0.441375	POP5	12	120578764	120581398	-	2173	protein_coding	POP5 homolog, ribonuclease P/MRP subunit [Source:HGNC Symbol;Acc:HGNC:17689]	-	413	510	567	522	450	390	292	265	476	394	372	401	464	565	389	362	14.9467	11.5001	12.5199
ENSG00000009830	139.29	104.482	152.643	120.757	208.754	199.367	303.232	160.054	253.889	200.376	196.951	155.401	145.153	108.643	205.181	152.089	129.293	190.758	-0.560133	0.0184532	0.442901	POMT2	14	77274956	77320884	-	10008	protein_coding	protein O-mannosyltransferase 2 [Source:HGNC Symbol;Acc:HGNC:19743]	-	103	124	185	122	223	193	240	152	265	197	206	149	173	129	208	158	0.809368	0.607109	0.886955
ENSG00000203485	1502.44	1321.19	1685.67	1109.58	1333.03	1510.23	2492.82	1721.63	3046.67	3547.77	3594.83	2415.49	1547.18	1479.74	3563.04	1540.14	1404.72	2316.05	-0.721343	0.0185193	0.443762	INF2	14	104689606	104722535	+	9488	protein_coding	inverted formin, FH2 and WH2 domain containing [Source:HGNC Symbol;Acc:HGNC:23791]	-	1111	1568	2043	1121	1424	1462	1973	1635	3180	3488	3760	2316	1844	1757	3612	1600	9.20864	8.09774	10.3317
ENSG00000142961	375.948	664.809	653.476	541.427	455.89	468.977	373.987	422.247	369.816	507.551	261.008	464.116	435.46	365.513	449.819	302.253	558.915	406.386	0.461907	0.0185366	0.443762	MOB3C	1	46607715	46616891	-	5916	protein_coding	MOB kinase activator 3C [Source:HGNC Symbol;Acc:HGNC:29800]	-	278	789	792	547	487	454	296	401	386	499	273	445	519	434	456	314	3.6955	6.53494	6.42354
ENSG00000146374	14.8757	146.612	0	531.529	8.42507	1.03299	21.479	12.6358	53.6521	0	1.91215	6.25775	30.2053	62.3224	0	26.9525	173.254	18.7396	3.20757	0.0185846	0.444343	RSPO3	6	127118604	127197765	+	3179	protein_coding	R-spondin 3 [Source:HGNC Symbol;Acc:HGNC:20866]	-	11	174	0	537	9	1	17	12	56	0	2	6	36	74	0	28	0.272119	2.68195	0
ENSG00000256594	12.171	5.89818	9.07606	14.8472	32.7642	21.6928	17.6886	23.1657	10.5388	14.2399	18.1654	13.5585	26.0101	15.1595	18.7425	15.4014	10.4981	18.9273	-0.876512	0.0186815	0.444437	AC010186.2	12	9648047	9658412	+	2825	transcribed_unprocessed_pseudogene	C-type lectin domain family 2 member D pseudogene [Source:NCBI gene;Acc:374443]	-	9	7	11	15	35	21	14	22	11	14	19	13	31	18	19	16	0.250542	0.121415	0.186832
ENSG00000142156	14057.5	7560.62	6337.56	4517.5	10494.8	8749.41	12130.6	11675.5	19970.1	11191.6	18276.3	9326.13	15331.7	14660.1	8531.77	25495.2	8118.29	13819.4	-0.767548	0.0186903	0.444437	COL6A1	21	45981737	46005050	+	5343	protein_coding	collagen type VI alpha 1 chain [Source:HGNC Symbol;Acc:HGNC:2211]	-	10395	8973	7681	4564	11211	8470	9601	11088	20844	11003	19116	8942	18273	17407	8649	26486	153.001	82.2896	68.9779
ENSG00000145882	202.85	332.826	255.78	316.74	261.177	145.651	150.353	136.888	270.177	228.856	152.016	108.468	218.149	91.7992	176.574	85.6705	277.049	168.815	0.715463	0.018693	0.444437	PCYOX1L	5	149358007	149369653	+	6069	protein_coding	prenylcysteine oxidase 1 like [Source:HGNC Symbol;Acc:HGNC:28477]	-	150	395	310	320	279	141	119	130	282	225	159	104	260	109	179	89	1.9437	3.18913	2.45088
ENSG00000177051	196.088	238.455	177.396	198.952	174.118	275.808	375.25	292.73	282.631	442.455	316.46	321.231	239.964	363.828	253.517	190.593	202.723	294.049	-0.535514	0.0187028	0.444437	FBXO46	19	45710629	45730904	-	3535	protein_coding	F-box protein 46 [Source:HGNC Symbol;Acc:HGNC:25069]	-	145	283	215	201	186	267	297	278	295	435	331	308	286	432	257	198	3.22578	3.92274	2.91828
ENSG00000184304	21.6373	40.4446	344.89	325.648	132.929	34.0886	96.0236	109.51	62.2747	12.2056	115.685	29.2028	58.7325	78.3241	29.5934	29.8403	183.155	65.7008	1.48035	0.0187074	0.444437	PRKD1	14	29576479	30191898	-	5187	protein_coding	protein kinase D1 [Source:HGNC Symbol;Acc:HGNC:9407]	-	16	48	418	329	142	33	76	104	65	12	121	28	70	93	30	31	0.242583	0.453438	3.86667
ENSG00000182150	342.14	336.196	391.096	453.334	292.069	329.523	248.903	322.213	296.044	245.13	335.582	254.482	269.331	306.559	301.852	391.774	380.691	299.455	0.346373	0.0187465	0.4448	ERCC6L2	9	95875701	96014571	+	10352	protein_coding	ERCC excision repair 6 like 2 [Source:HGNC Symbol;Acc:HGNC:26922]	-	253	399	474	458	312	319	197	306	309	241	351	244	321	364	306	407	1.922	1.88861	2.19701
ENSG00000158691	156.871	101.112	111.388	76.2155	120.759	183.872	127.61	185.325	139.879	184.102	200.775	137.671	109.914	266.134	164.736	164.603	111.396	165.448	-0.577201	0.0188015	0.445542	ZSCAN12	6	28378955	28399734	-	5495	protein_coding	zinc finger and SCAN domain containing 12 [Source:HGNC Symbol;Acc:HGNC:13172]	zf-C2H2	116	120	135	77	129	178	101	176	146	181	210	132	131	316	167	171	1.66015	1.07005	1.17881
ENSG00000165164	43.2746	38.7594	9.90115	30.6841	23.403	18.5938	16.4251	6.31791	14.3711	6.10282	7.64858	17.7303	15.9417	26.9502	14.7967	14.4389	30.6548	15.2267	0.99509	0.0188272	0.445585	CFAP47	X	35919734	36385319	+	11445	protein_coding	cilia and flagella associated protein 47 [Source:HGNC Symbol;Acc:HGNC:26708]	-	32	46	12	31	25	18	13	6	15	6	8	17	19	32	15	15	0.219882	0.19694	0.0503087
ENSG00000120088	0	0	0	0.989811	1.87224	1.03299	0	1.05298	0	0	0.956073	1.04296	5.87325	5.05317	26.634	3.85036	0.247453	3.94734	-3.73412	0.0188359	1	CRHR1	17	45784280	45835828	+	3285	protein_coding	corticotropin releasing hormone receptor 1 [Source:HGNC Symbol;Acc:HGNC:2357]	-	0	0	0	1	2	1	0	1	0	0	1	1	7	6	27	4	0	0	0
ENSG00000259645	10.8187	1.68519	2.47529	0.989811	0	0	0	0	0.958073	0	1.91215	0	1.67807	0	0	0	3.99224	0.379024	3.2283	0.0188367	1	AC027237.4	15	69391192	69392149	+	694	sense_intronic	novel transcript, sense intronic to PAQR5	-	8	2	3	1	0	0	0	0	1	0	2	0	2	0	0	0	0.906539	0.141209	0.207415
ENSG00000187773	0	1.68519	0	0	1.87224	7.23092	0	3.15895	3.83229	0	0.956073	3.12888	24.332	3.36878	1.97289	4.81295	0.421298	4.5555	-3.26377	0.0189309	0.447088	FAM69C	18	74434099	74457944	-	3843	protein_coding	family with sequence similarity 69 member C [Source:HGNC Symbol;Acc:HGNC:31729]	-	0	2	0	0	2	7	0	3	4	0	1	3	29	4	2	5	0	0.0255007	0
ENSG00000172322	8.11399	0	0.825096	14.8472	40.2531	28.9237	12.6347	38.9604	5.74844	0	57.3644	13.5585	15.9417	16.8439	31.5663	13.4763	5.94656	22.9393	-1.97318	0.0189697	0.447088	CLEC12A	12	9951316	9995694	+	3250	protein_coding	C-type lectin domain family 12 member A [Source:HGNC Symbol;Acc:HGNC:31713]	-	6	0	1	15	43	28	10	37	6	0	60	13	19	20	32	14	0.145186	0	0.0147637
ENSG00000008394	131.176	45.5002	122.939	18.8064	17.7863	2.06598	3.79041	63.1791	20.1195	21.3599	14.3411	94.9092	29.3663	10.9485	10.8509	14.4389	79.6055	25.263	1.65502	0.0190099	0.447088	MGST1	12	16347142	16609259	+	7440	protein_coding	microsomal glutathione S-transferase 1 [Source:HGNC Symbol;Acc:HGNC:7061]	-	97	54	149	19	19	2	3	60	21	21	15	91	35	13	11	15	1.02531	0.355642	0.960928
ENSG00000221890	28.399	94.3708	19.8023	27.7147	143.226	49.5834	73.2812	29.4836	86.2265	202.41	66.9251	57.3627	390.991	218.128	36.4985	43.3166	42.5717	116.453	-1.44979	0.0190183	0.447088	NPTXR	22	38818452	38843982	-	5784	protein_coding	neuronal pentraxin receptor [Source:HGNC Symbol;Acc:HGNC:7954]	-	21	112	24	28	153	48	58	28	90	199	70	55	466	259	37	45	0.285527	0.948817	0.199095
ENSG00000005700	815.456	598.244	590.769	728.501	1007.26	964.811	1339.28	1041.4	546.101	1022.22	935.039	960.565	860.012	625.751	1064.38	1097.35	683.242	955.348	-0.484183	0.019027	0.447088	IBTK	6	82169983	82247754	-	8722	protein_coding	inhibitor of Bruton tyrosine kinase [Source:HGNC Symbol;Acc:HGNC:17853]	-	603	710	716	736	1076	934	1060	989	570	1005	978	921	1025	743	1079	1140	5.43698	3.98873	3.93889
ENSG00000213079	688.337	444.048	568.491	445.415	839.698	865.644	846.524	972.957	460.833	622.488	713.23	755.102	730.801	548.269	705.309	780.661	536.573	736.793	-0.458588	0.0190342	0.447088	SCAF8	6	154733325	154834244	+	5481	protein_coding	SR-related CTD associated factor 8 [Source:HGNC Symbol;Acc:HGNC:20959]	-	509	527	689	450	897	838	670	924	481	612	746	724	871	651	715	811	7.30322	4.71133	6.03166
ENSG00000124225	1463.22	2356.74	2309.44	906.667	1520.26	2300.47	3187.73	2815.68	7381.95	8221.52	1761.09	1960.76	3251.27	3151.49	5702.64	1866.46	1759.02	3593.44	-1.03048	0.0191106	0.448319	PMEPA1	20	57648392	57711536	-	5619	protein_coding	prostate transmembrane protein, androgen induced 1 [Source:HGNC Symbol;Acc:HGNC:14107]	-	1082	2797	2799	916	1624	2227	2523	2674	7705	8083	1842	1880	3875	3742	5781	1939	15.1434	24.3908	23.9013
ENSG00000136051	862.788	749.911	831.697	969.025	803.19	734.455	576.142	734.983	531.73	701.824	821.267	724.856	714.02	667.018	641.19	615.095	853.355	688.814	0.308313	0.0191395	0.448434	WASHC4	12	105107324	105169134	+	7698	protein_coding	WASH complex subunit 4 [Source:HGNC Symbol;Acc:HGNC:29174]	-	638	890	1008	979	858	711	456	698	555	690	859	695	851	792	650	639	6.51777	5.66506	6.2829
ENSG00000271380	10.8187	18.5371	28.0533	5.93887	35.5725	28.9237	13.8982	18.9537	37.3648	40.6855	14.3411	39.6324	25.1711	38.741	68.0648	29.8403	15.837	32.5991	-1.02289	0.019178	0.448707	AL451085.2	1	154961825	154962623	+	799	antisense	uncharacterized LOC101928120 [Source:NCBI gene;Acc:101928120]	-	8	22	34	6	38	28	11	18	39	40	15	38	30	46	69	31	0.787407	1.34918	2.04178
ENSG00000173917	22.9896	16.0093	120.464	30.6841	11.2334	21.6928	10.1077	20.0067	10.5388	32.5484	241.886	39.6324	23.493	16.0017	31.5663	5.77554	47.5368	38.7069	1.22828	0.0192318	0.448707	HOXB2	17	48540894	48544989	-	2336	protein_coding	homeobox B2 [Source:HGNC Symbol;Acc:HGNC:5113]	Homeobox	17	19	146	31	12	21	8	19	11	32	253	38	28	19	32	6	0.572311	0.398541	2.99887
ENSG00000159399	543.637	325.242	290.434	91.0626	679.622	334.688	1547.75	692.864	340.116	913.389	624.316	209.635	618.37	549.953	1058.46	358.084	312.594	660.603	-1.08029	0.0192362	0.448707	HK2	2	74833981	74893359	+	6064	protein_coding	hexokinase 2 [Source:HGNC Symbol;Acc:HGNC:4923]	-	402	386	352	92	726	324	1225	658	355	898	653	201	737	653	1073	372	5.21342	3.11904	2.78523
ENSG00000143469	125.767	272.159	204.624	126.696	142.29	40.2865	60.6465	98.9805	0	0	13.385	28.1599	4.19518	3.36878	17.756	59.6806	182.311	39.0624	2.22374	0.0192471	0.448707	SYT14	1	209938174	210171389	+	13926	protein_coding	synaptotagmin 14 [Source:HGNC Symbol;Acc:HGNC:23143]	-	93	323	248	128	152	39	48	94	0	0	14	27	5	4	18	62	0.525185	1.1365	0.854482
ENSG00000213221	1.35233	0	0	0	0	0	2.52694	2.10597	1.91615	7.11996	5.73644	3.12888	4.19518	1.68439	0	3.85036	0.338083	2.68869	-3.17519	0.0192681	1	DNLZ	9	136359480	136363789	-	3144	protein_coding	DNL-type zinc finger [Source:HGNC Symbol;Acc:HGNC:33879]	-	1	0	0	0	0	0	2	2	2	7	6	3	5	2	0	4	0.0250135	0	0
ENSG00000117505	471.964	572.966	508.259	440.466	784.467	549.55	568.561	555.976	840.23	925.595	621.447	614.302	793.728	581.114	914.436	481.295	498.414	685.892	-0.460281	0.0193008	0.449398	DR1	1	93345888	93369498	+	10949	protein_coding	down-regulator of transcription 1 [Source:HGNC Symbol;Acc:HGNC:3017]	-	349	680	616	445	838	532	450	528	877	910	650	589	946	690	927	500	2.50673	3.04318	2.6995
ENSG00000112308	3484.96	2054.25	1632.04	2084.54	2590.24	4390.2	2657.07	3673.86	3072.54	3293.49	3219.1	3325.99	2630.38	3032.74	4588.95	2715.47	2313.95	3265.84	-0.497672	0.0193878	0.450825	C6orf62	6	24704861	24720836	-	4134	protein_coding	chromosome 6 open reading frame 62 [Source:HGNC Symbol;Acc:HGNC:20998]	-	2577	2438	1978	2106	2767	4250	2103	3489	3207	3238	3367	3189	3135	3601	4652	2821	49.023	28.8972	22.958
ENSG00000125319	110.891	118.806	99.8366	167.278	40.2531	69.2102	85.9159	41.0664	85.2685	58.9939	113.773	116.811	56.2154	101.906	39.4578	87.5957	124.203	74.7055	0.733564	0.0194108	0.450825	C17orf53	17	44141906	44162476	+	3005	protein_coding	chromosome 17 open reading frame 53 [Source:HGNC Symbol;Acc:HGNC:28460]	-	82	141	121	169	43	67	68	39	89	58	119	112	67	121	40	91	2.14598	2.29915	1.93205
ENSG00000044090	911.472	503.03	344.89	670.102	889.313	1239.59	759.345	1161.44	1215.79	775.058	625.272	886.515	456.436	1458.68	1007.16	1765.39	607.374	1020	-0.749067	0.0194344	0.450825	CUL7	6	43037617	43053945	-	5628	protein_coding	cullin 7 [Source:HGNC Symbol;Acc:HGNC:21024]	-	674	597	418	677	950	1200	601	1103	1269	762	654	850	544	1732	1021	1834	9.41807	5.19772	3.56369
ENSG00000152952	1359.09	738.957	824.271	735.43	942.672	1533.99	1952.06	1027.71	1413.16	1254.13	950.336	1734.44	1188.91	1032.53	1446.13	1489.13	914.438	1330.43	-0.541821	0.0194762	0.451235	PLOD2	3	146069440	146163653	-	7646	protein_coding	procollagen-lysine,2-oxoglutarate 5-dioxygenase 2 [Source:HGNC Symbol;Acc:HGNC:9082]	-	1005	877	999	743	1007	1485	1545	976	1475	1233	994	1663	1417	1226	1466	1547	10.3368	5.62028	6.26915
ENSG00000277258	1010.19	1140.03	1151.01	1100.67	828.465	873.908	765.662	931.891	935.079	664.19	1171.19	678.966	863.368	806.823	895.693	1003.98	1100.48	868.268	0.342143	0.0195444	0.45129	PCGF2	17	38733897	38749817	-	3511	protein_coding	polycomb group ring finger 2 [Source:HGNC Symbol;Acc:HGNC:12929]	-	747	1353	1395	1112	885	846	606	885	976	653	1225	651	1029	958	908	1043	16.7319	18.8825	19.0643
ENSG00000136918	2.70466	7.58337	9.90115	13.8574	3.74447	3.09896	0	2.10597	0.958073	4.06855	0.956073	3.12888	6.71229	0.842195	6.90512	2.88777	8.51164	2.9507	1.53012	0.0195449	0.45129	WDR38	9	124853417	124857890	+	1387	protein_coding	WD repeat domain 38 [Source:HGNC Symbol;Acc:HGNC:23745]	-	2	9	12	14	4	3	0	2	1	4	1	3	8	1	7	3	0.113399	0.31795	0.415128
ENSG00000121350	173.098	95.2134	317.662	302.882	142.29	152.882	80.862	200.067	59.4005	151.553	142.455	110.554	151.866	151.595	143.035	94.3338	222.214	131.741	0.754379	0.019551	0.45129	PYROXD1	12	21437615	21471252	+	5725	protein_coding	pyridine nucleotide-disulphide oxidoreductase domain 1 [Source:HGNC Symbol;Acc:HGNC:26162]	-	128	113	385	306	152	148	64	190	62	149	149	106	181	180	145	98	1.75829	0.967154	3.22673
ENSG00000197993	1.35233	0	0	0	0	2.06598	1.26347	11.5828	0	6.10282	0	5.21479	4.19518	0.842195	3.94578	1.92518	0.338083	3.09485	-3.37156	0.0196112	1	KEL	7	142941114	142962681	-	3978	protein_coding	Kell metallo-endopeptidase (Kell blood group) [Source:HGNC Symbol;Acc:HGNC:6308]	-	1	0	0	0	0	2	1	11	0	6	0	5	5	1	4	2	0.0197693	0	0
ENSG00000196972	114.948	18.5371	13.2015	14.8472	56.1671	109.497	160.461	52.6492	68.0232	108.834	85.0905	111.597	75.5133	61.4802	115.414	46.2043	40.3835	87.5775	-1.13774	0.019631	0.452577	SMIM10L2B	X	135094987	135098634	-	2737	protein_coding	small integral membrane protein 10 like 2B [Source:HGNC Symbol;Acc:HGNC:34500]	-	85	22	16	15	60	106	127	50	71	107	89	107	90	73	117	48	2.44231	0.393859	0.280493
ENSG00000253304	308.332	162.621	269.806	121.747	234.03	358.447	272.909	296.942	299.877	428.215	376.693	444.3	211.437	298.137	328.487	322.468	215.627	322.662	-0.583962	0.0197262	0.453595	TMEM200B	1	29119428	29123935	-	2639	protein_coding	transmembrane protein 200B [Source:HGNC Symbol;Acc:HGNC:33785]	-	228	193	327	123	250	347	216	282	313	421	394	426	252	354	333	335	6.79441	3.58352	5.94546
ENSG00000196576	3376.77	5465.92	3238.5	3869.17	5641.05	4527.59	3918.02	6306.32	4976.23	4953.46	4839.64	4720.43	7472.46	5396.78	5312.01	6178.87	3987.59	5353.57	-0.4249	0.0197484	0.453595	PLXNB2	22	50274979	50307627	-	7257	protein_coding	plexin B2 [Source:HGNC Symbol;Acc:HGNC:9104]	-	2497	6487	3925	3909	6026	4383	3101	5989	5194	4870	5062	4526	8906	6408	5385	6419	27.0594	43.8005	25.9513
ENSG00000241741	32.456	9.26856	10.7262	6.92868	2.80836	4.13195	2.52694	3.15895	5.74844	3.05141	5.73644	11.4725	13.4246	6.73756	4.93223	8.66331	14.8449	6.03273	1.25255	0.0197535	0.453595	RPL7AP30	4	112788083	112788878	-	796	processed_pseudogene	ribosomal protein L7a pseudogene 30 [Source:HGNC Symbol;Acc:HGNC:35757]	-	24	11	13	7	3	4	2	3	6	3	6	11	16	8	5	9	2.37112	0.67713	0.783624
ENSG00000138778	22.9896	54.7688	60.232	97.0015	50.5504	35.1216	21.479	22.1127	62.2747	26.4456	17.2093	22.9451	28.5272	21.0549	24.6612	46.2043	58.748	31.5488	0.901082	0.0197865	0.453595	CENPE	4	103105806	103198409	-	9444	protein_coding	centromere protein E [Source:HGNC Symbol;Acc:HGNC:1856]	-	17	65	73	98	54	34	17	21	65	26	18	22	34	25	25	48	0.141563	0.337248	0.370889
ENSG00000184471	0	0	0	0	0	0	16.4251	4.21194	3.83229	0	0.956073	3.12888	6.71229	2.52658	0	0	0	3.14943	-4.11134	0.0197885	1	C1QTNF8	16	1090005	1096244	-	1762	protein_coding	C1q and TNF related 8 [Source:HGNC Symbol;Acc:HGNC:31374]	-	0	0	0	0	0	0	13	4	4	0	1	3	8	3	0	0	0	0	0
ENSG00000204961	6.76166	5.89818	0	1.97962	106.718	0	15.1616	8.42387	5.74844	1.01714	4.78036	2.08592	10.9075	5.89536	39.4578	52.9425	3.65986	21.0948	-2.54882	0.0197964	0.453595	PCDHA9	5	140847463	141012344	+	10075	protein_coding	protocadherin alpha 9 [Source:HGNC Symbol;Acc:HGNC:8675]	-	5	7	0	2	114	0	12	8	6	1	5	2	13	7	40	55	0.0390284	0.0340444	0
ENSG00000168824	114.948	33.7039	61.8822	31.674	327.642	152.882	58.1196	66.338	331.493	36.6169	320.284	73.0071	44.4689	56.4271	136.13	313.804	60.5521	159.768	-1.4044	0.0198449	0.454149	NSG1	4	4348140	4419058	+	4355	protein_coding	neuronal vesicle trafficking associated 1 [Source:HGNC Symbol;Acc:HGNC:18790]	-	85	40	75	32	350	148	46	63	346	36	335	70	53	67	138	326	1.53492	0.450054	0.826324
ENSG00000142513	0	0.842597	0	0	3.74447	3.09896	3.79041	3.15895	3.83229	0	0	1.04296	5.87325	0	3.94578	2.88777	0.210649	2.61457	-3.13302	0.0198581	1	ACP4	19	50790415	50795224	+	1347	protein_coding	acid phosphatase 4 [Source:HGNC Symbol;Acc:HGNC:14376]	-	0	1	0	0	4	3	3	3	4	0	0	1	7	0	4	3	0	0.0363768	0
ENSG00000251143	0	0	0	0	2.80836	0	1.26347	0	1.91615	5.08568	2.86822	1.04296	4.19518	0	1.97289	0.96259	0	1.84296	-3.3589	0.0198915	1	AP002490.1	11	72014291	72020910	+	4233	antisense	uncharacterized LOC100128494 [Source:NCBI gene;Acc:100128494]	-	0	0	0	0	3	0	1	0	2	5	3	1	5	0	2	1	0	0	0
ENSG00000162591	109.539	110.38	245.879	116.798	166.629	145.651	250.167	183.219	330.535	487.209	775.375	288.899	485.802	106.117	239.706	161.715	145.649	301.752	-1.04959	0.0199473	0.455703	MEGF6	1	3489920	3611495	-	7039	protein_coding	multiple EGF like domains 6 [Source:HGNC Symbol;Acc:HGNC:3232]	-	81	131	298	118	178	141	198	174	345	479	811	277	579	126	243	168	0.904962	0.911912	2.03134
ENSG00000272316	16.228	9.26856	18.9772	17.8166	25.2752	42.3525	10.1077	21.0597	35.4487	52.8911	23.9018	19.8162	25.1711	16.0017	36.4985	53.9051	15.5726	30.2024	-0.96077	0.0199748	0.455703	AL021368.2	6	57908560	57913911	-	5352	lincRNA	novel transcript	-	12	11	23	18	27	41	8	20	37	52	25	19	30	19	37	56	0.176328	0.100709	0.2062
ENSG00000064199	32.456	93.5282	28.8784	79.1849	48.6782	52.6824	20.2155	32.6425	11.4969	54.9254	13.385	11.4725	18.4588	23.5815	17.756	25.9899	58.5119	27.6071	1.08753	0.0199859	0.455703	SPA17	11	124673798	124697518	+	5205	protein_coding	sperm autoantigenic protein 17 [Source:HGNC Symbol;Acc:HGNC:11210]	-	24	111	35	80	52	51	16	31	12	54	14	11	22	28	18	27	0.362616	1.04495	0.322645
ENSG00000185800	628.834	824.059	412.548	551.325	595.371	932.788	1008.25	1158.28	767.416	849.309	892.016	867.741	753.455	731.867	656.973	779.698	604.192	832.764	-0.462684	0.020027	0.456084	DMWD	19	45782947	45792802	-	5658	protein_coding	DM1 locus, WD repeat containing [Source:HGNC Symbol;Acc:HGNC:2936]	-	465	978	500	557	636	903	798	1100	801	835	933	832	898	869	666	810	6.46318	8.46971	4.24018
ENSG00000234127	1252.26	808.893	945.56	621.601	707.706	1682.74	1148.49	1771.12	1315.43	1207.34	2016.36	1316.21	921.262	1671.76	1119.62	1675.87	907.078	1379.49	-0.605432	0.0201143	0.457032	TRIM26	6	30184455	30213427	-	4377	protein_coding	tripartite motif containing 26 [Source:HGNC Symbol;Acc:HGNC:12962]	-	926	960	1146	628	756	1629	909	1682	1373	1187	2109	1262	1098	1985	1135	1741	16.6376	10.747	12.5628
ENSG00000058866	13.5233	15.1667	28.8784	162.329	14.0418	9.29689	6.31734	63.1791	9.58073	11.1885	9.56073	21.9021	38.5957	17.6861	3.94578	4.81295	54.9744	17.509	1.65011	0.0201347	0.457032	DGKG	3	186105668	186362237	-	10978	protein_coding	diacylglycerol kinase gamma [Source:HGNC Symbol;Acc:HGNC:2853]	-	10	18	35	164	15	9	5	60	10	11	10	21	46	21	4	5	0.0716363	0.0803418	0.152976
ENSG00000268225	28.399	17.6945	6.60077	74.2358	3.74447	8.26391	16.4251	6.31791	26.826	19.3256	11.4729	8.34367	13.4246	15.1595	12.8238	19.2518	31.7325	13.4483	1.23351	0.020142	0.457032	AC010487.1	19	52861807	52864151	-	1172	unprocessed_pseudogene	zinc finger protein pseudogene	-	21	21	8	75	4	8	13	6	28	19	12	8	16	18	13	20	1.40912	0.877979	0.327521
ENSG00000162706	2.70466	14.3241	4.12548	16.8268	25.2752	3.09896	176.886	0	68.0232	15.2571	5.73644	124.112	179.554	5.05317	9.86446	5.77554	9.49527	51.553	-2.43456	0.0201996	0.457543	CADM3	1	159171609	159203313	+	3847	protein_coding	cell adhesion molecule 3 [Source:HGNC Symbol;Acc:HGNC:17601]	-	2	17	5	17	27	3	140	0	71	15	6	119	214	6	10	6	0.040885	0.216531	0.0623627
ENSG00000139233	274.523	247.723	399.347	290.015	247.135	259.28	266.592	212.703	258.68	265.473	237.106	208.592	232.413	222.339	269.3	214.658	302.902	241.189	0.33168	0.0202514	0.457543	LLPH	12	66116555	66130768	-	7993	protein_coding	LLP homolog, long-term synaptic facilitation factor [Source:HGNC Symbol;Acc:HGNC:28229]	-	203	294	484	293	264	251	211	202	270	261	248	200	277	264	273	223	1.9973	1.80231	2.90545
ENSG00000178694	164.984	165.149	125.415	216.769	138.546	165.278	98.5506	125.305	109.22	131.211	127.158	143.928	110.753	133.909	129.224	97.2216	168.079	125.859	0.415064	0.0202735	0.457543	NSUN3	3	94062916	94128545	+	5635	protein_coding	NOP2/Sun RNA methyltransferase family member 3 [Source:HGNC Symbol;Acc:HGNC:26208]	-	122	196	152	219	148	160	78	119	114	129	133	138	132	159	131	101	1.70264	1.70433	1.29428
ENSG00000165449	455.736	1191.43	1762.41	2885.3	1117.73	363.612	1330.43	1145.65	640.951	96.628	192.171	395.281	500.066	597.116	693.472	934.675	1573.72	667.315	1.23799	0.0202939	0.457543	SLC16A9	10	59650761	59736002	-	4429	protein_coding	solute carrier family 16 member 9 [Source:HGNC Symbol;Acc:HGNC:23520]	-	337	1414	2136	2915	1194	352	1053	1088	669	95	201	379	596	709	703	971	5.98385	15.6436	23.1405
ENSG00000203952	4.057	31.1761	7.42586	52.46	7.48895	4.13195	6.31734	23.1657	4.79036	2.03427	3.82429	5.21479	17.6198	12.6329	8.87801	5.77554	23.7797	8.48949	1.48722	0.020328	0.457543	CCDC160	X	134237047	134246207	+	1790	protein_coding	coiled-coil domain containing 160 [Source:HGNC Symbol;Acc:HGNC:37286]	-	3	37	9	53	8	4	5	22	5	2	4	5	21	15	9	6	0.131803	1.01284	0.24125
ENSG00000265399	0	1.68519	3.30038	0	8.42507	2.06598	1.26347	7.37089	14.3711	5.08568	2.86822	1.04296	15.9417	5.89536	8.87801	0.96259	1.24639	6.18092	-2.20583	0.0203337	0.457543	AP005329.2	18	3190397	3247277	+	1771	antisense	novel transcript, antisense to MYOM1	-	0	2	4	0	9	2	1	7	15	5	3	1	19	7	9	1	0	0.0553355	0.108372
ENSG00000164440	36.513	9.26856	11.5513	6.92868	106.718	40.2865	1.26347	37.9074	91.0169	20.3427	39.199	8.34367	52.8593	10.9485	40.4443	216.583	16.0654	55.4927	-1.80377	0.0203477	0.457543	TXLNB	6	139240061	139292139	-	4937	protein_coding	taxilin beta [Source:HGNC Symbol;Acc:HGNC:21617]	-	27	11	14	7	114	39	1	36	95	20	41	8	63	13	41	225	0.430087	0.109175	0.136064
ENSG00000112562	1575.47	1912.69	336.639	601.805	2547.18	3072.11	1330.43	1804.82	3656.96	1445.35	1651.14	2011.87	1056.35	1594.27	1873.26	3265.11	1106.65	2109.07	-0.930641	0.0203603	0.457543	SMOC2	6	168441151	168673445	+	4032	protein_coding	SPARC related modular calcium binding 2 [Source:HGNC Symbol;Acc:HGNC:20323]	-	1165	2270	408	608	2721	2974	1053	1714	3817	1421	1727	1929	1259	1893	1899	3392	22.7228	27.5866	4.85531
ENSG00000245719	0	0.842597	0	1.97962	2.80836	2.06598	1.26347	4.21194	2.87422	4.06855	5.73644	5.21479	4.19518	3.36878	5.91868	0.96259	0.705555	3.55741	-2.30677	0.0203887	1	AC009292.1	15	67834310	67838879	-	1986	lincRNA	uncharacterized LOC101929076 [Source:NCBI gene;Acc:101929076]	-	0	1	0	2	3	2	1	4	3	4	6	5	5	4	6	1	0	0.0246725	0
ENSG00000086570	8.11399	155.88	36.3042	157.38	9.36119	10.3299	25.2694	48.4373	14.3711	5.08568	18.1654	3.12888	8.39036	8.42195	102.59	53.9051	89.4196	25.6214	1.80575	0.0204352	0.458186	FAT2	5	151504093	151568944	-	14537	protein_coding	FAT atypical cadherin 2 [Source:HGNC Symbol;Acc:HGNC:3596]	-	6	185	44	159	10	10	20	46	15	5	19	3	10	10	104	56	0.0324588	0.623576	0.14523
ENSG00000131462	499.01	797.096	1349.86	807.686	632.816	460.713	433.37	628.632	641.909	756.75	587.985	630.99	630.116	734.394	627.38	454.343	863.413	601.616	0.52224	0.0204552	0.458186	TUBG1	17	42609676	42615234	+	2411	protein_coding	tubulin gamma 1 [Source:HGNC Symbol;Acc:HGNC:12417]	-	369	946	1636	816	676	446	343	597	670	744	615	605	751	872	636	472	12.0361	19.2259	32.5584
ENSG00000136378	224.487	332.826	231.852	119.767	133.865	391.503	419.472	559.135	471.372	423.129	400.594	274.298	307.087	495.211	218.005	631.459	227.233	393.761	-0.792359	0.0204834	0.458186	ADAMTS7	15	78759203	78811431	-	7730	protein_coding	ADAM metallopeptidase with thrombospondin type 1 motif 7 [Source:HGNC Symbol;Acc:HGNC:223]	-	166	395	281	121	143	379	332	531	492	416	419	263	366	588	221	656	1.68883	2.50386	1.74423
ENSG00000275325	0	5.89818	0.825096	0	9.36119	12.3959	0	11.5828	3.83229	7.11996	48.7597	0	1.67807	5.05317	10.8509	16.364	1.68082	10.5832	-2.59093	0.0204869	0.458186	PDCD6IPP1	15	22727104	22744918	+	1283	transcribed_unprocessed_pseudogene	PDCD6IP pseudogene 1 [Source:HGNC Symbol;Acc:HGNC:49872]	-	0	7	1	0	10	12	0	11	4	7	51	0	2	6	11	17	0	0.26734	0.0373982
ENSG00000005812	1198.17	1149.3	1297.88	1090.77	1120.53	1078.44	742.92	877.136	730.051	874.738	1100.44	1093.02	712.342	915.466	1019	780.661	1184.03	920.395	0.363396	0.0205647	0.458997	FBXL3	13	76992598	77027195	-	7082	protein_coding	F-box and leucine rich repeat protein 3 [Source:HGNC Symbol;Acc:HGNC:13599]	-	886	1364	1573	1102	1197	1044	588	833	762	860	1151	1048	849	1087	1033	811	9.83861	9.43737	10.6574
ENSG00000132122	124.415	177.788	116.339	194.993	88.9313	116.728	118.766	132.676	91.975	128.159	123.333	112.64	119.143	124.645	97.6582	131.875	153.383	115.544	0.411553	0.0205722	0.458997	SPATA6	1	48295372	48472208	-	5939	protein_coding	spermatogenesis associated 6 [Source:HGNC Symbol;Acc:HGNC:18309]	-	92	211	141	197	95	113	94	126	96	126	129	108	142	148	99	137	1.21823	1.74085	1.13916
ENSG00000172572	83.8446	66.5651	81.6845	26.7249	94.548	80.5731	55.5926	308.524	60.3586	148.502	87.0026	55.2768	353.234	779.03	104.563	63.531	64.7048	182.561	-1.49781	0.0206253	0.459572	PDE3A	12	20369245	20684381	+	8398	protein_coding	phosphodiesterase 3A [Source:HGNC Symbol;Acc:HGNC:8778]	-	62	79	99	27	101	78	44	293	63	146	91	53	421	925	106	66	0.580593	0.460939	0.565636
ENSG00000277639	128.472	274.686	660.077	395.925	109.526	124.992	16.4251	143.206	170.537	37.6341	358.527	78.2219	26.0101	90.1148	39.4578	360.009	364.79	129.555	1.49371	0.0206472	0.459572	AC007906.2	16	53035690	53052873	-	1983	protein_coding	p53-regulated lncRNA 1 [Source:NCBI gene;Acc:105371267]	-	95	326	800	400	117	121	13	136	178	37	375	75	31	107	40	374	3.76753	8.05541	19.3573
ENSG00000101342	0	13.4815	9.07606	8.9083	1.87224	0	0	0	2.87422	0	5.73644	1.04296	0	0.842195	0	0	7.86648	1.03067	2.92611	0.0207215	1	TLDC2	20	36876121	36894235	+	2553	protein_coding	TBC/LysM-associated domain containing 2 [Source:HGNC Symbol;Acc:HGNC:16112]	-	0	16	11	9	2	0	0	0	3	0	6	1	0	1	0	0	0	0.307087	0.206737
ENSG00000205670	24.342	12.6389	14.8517	21.7758	17.7863	79.5401	120.03	26.3246	13.413	11.1885	22.9457	28.1599	91.4549	100.221	33.5392	24.0648	18.4021	47.389	-1.37123	0.0207317	0.460881	SMIM11A	21	34375480	34407866	+	4200	protein_coding	small integral membrane protein 11A [Source:HGNC Symbol;Acc:HGNC:1293]	-	18	15	18	22	19	77	95	25	14	11	24	27	109	119	34	25	0.337038	0.174999	0.205637
ENSG00000138036	170.394	278.899	139.441	337.526	168.501	181.806	174.359	207.438	139.879	181.05	160.62	102.21	131.729	131.382	164.736	168.453	231.565	159.347	0.54121	0.0207846	0.460881	DYNC2LI1	2	43774039	43810010	+	4618	protein_coding	dynein cytoplasmic 2 light intermediate chain 1 [Source:HGNC Symbol;Acc:HGNC:24595]	-	126	331	169	341	180	176	138	197	146	178	168	98	157	156	167	175	2.14572	3.5121	1.75594
ENSG00000081307	500.363	669.022	548.689	797.788	518.61	547.484	457.376	445.412	532.688	509.586	434.057	459.945	422.035	603.012	474.481	568.891	628.965	497.798	0.338249	0.0207888	0.460881	UBA5	3	132654446	132678097	+	6827	protein_coding	ubiquitin like modifier activating enzyme 5 [Source:HGNC Symbol;Acc:HGNC:23230]	-	370	794	665	806	554	530	362	423	556	501	454	441	503	716	481	591	4.26214	5.6988	4.67379
ENSG00000267640	18.9326	10.9538	0.825096	2.96943	66.4644	8.26391	7.58081	60.0201	7.66458	22.377	0.956073	16.6873	42.7908	1.68439	112.455	87.5957	8.42023	36.2117	-2.12417	0.0208046	0.460881	AC016582.3	19	37817359	37832160	+	6985	transcribed_unprocessed_pseudogene	uncharacterized LOC644554 [Source:NCBI gene;Acc:644554]	-	14	13	1	3	71	8	6	57	8	22	1	16	51	2	114	91	0.157622	0.0911947	0.00686928
ENSG00000145979	128.472	80.0467	54.4563	89.083	81.4423	116.728	147.826	85.2917	197.363	168.845	151.06	107.425	104.88	131.382	160.791	156.902	88.0144	134.161	-0.61738	0.0209056	0.461406	TBC1D7	6	13266542	13328583	-	8300	protein_coding	TBC1 domain family member 7 [Source:HGNC Symbol;Acc:HGNC:21066]	-	95	95	66	90	87	113	117	81	206	166	158	103	125	156	163	163	0.900123	0.560839	0.381543
ENSG00000064195	5.40933	23.5927	31.3537	41.5721	29.0197	16.5278	313.34	90.5566	22.0357	19.3256	52.584	84.4796	8.39036	101.063	196.303	58.718	25.4819	82.6953	-1.69105	0.0209058	0.461406	DLX3	17	49990005	49995224	-	2715	protein_coding	distal-less homeobox 3 [Source:HGNC Symbol;Acc:HGNC:2916]	Homeobox	4	28	38	42	31	16	248	86	23	19	55	81	10	120	199	61	0.115863	0.505337	0.67157
ENSG00000108582	2850.72	6573.1	10427.6	4707.54	3440.24	3468.77	1959.64	4798.45	2964.28	2828.66	4601.58	3841.22	2534.73	3308.14	3671.55	6675.56	6139.73	3674.4	0.740775	0.0209244	0.461406	CPD	17	30378905	30469989	+	12532	protein_coding	carboxypeptidase D [Source:HGNC Symbol;Acc:HGNC:2301]	-	2108	7801	12638	4756	3675	3358	1551	4557	3094	2781	4813	3683	3021	3928	3722	6935	13.2284	30.5016	48.3877
ENSG00000114405	139.29	109.538	181.521	174.207	165.693	96.0679	72.0177	85.2917	89.1008	129.176	67.8812	64.6634	99.8453	104.432	139.089	89.5209	151.139	100.232	0.59155	0.0209401	0.461406	C3orf14	3	62318973	62336213	+	4430	protein_coding	chromosome 3 open reading frame 14 [Source:HGNC Symbol;Acc:HGNC:25024]	-	103	130	220	176	177	93	57	81	93	127	71	62	119	124	141	93	1.82848	1.43791	2.38285
ENSG00000214046	915.529	790.356	863.876	1047.22	710.514	716.894	607.728	825.54	847.894	725.219	853.773	759.274	714.859	636.699	801.981	584.292	904.245	732.056	0.304155	0.0209517	0.461406	SMIM7	19	16630751	16660442	-	6020	protein_coding	small integral membrane protein 7 [Source:HGNC Symbol;Acc:HGNC:28419]	-	677	938	1047	1058	759	694	481	784	885	713	893	728	852	756	813	607	8.84399	7.63482	8.34502
ENSG00000019102	120.358	149.14	3.30038	3.95925	33.7003	1.03299	5.05387	1.05298	2.87422	4.06855	11.4729	0	33.5614	34.53	10.8509	29.8403	69.1892	14.0032	2.29893	0.0209927	0.461766	VSIG2	11	124747472	124752238	-	1432	protein_coding	V-set and immunoglobulin domain containing 2 [Source:HGNC Symbol;Acc:HGNC:17149]	-	89	177	4	4	36	1	4	1	3	4	12	0	40	41	11	31	4.88768	6.05651	0.134028
ENSG00000226310	0	0.842597	1.65019	0.989811	6.55283	2.06598	8.84428	3.15895	0.958073	6.10282	3.82429	2.08592	10.0684	0	4.93223	5.77554	0.87065	4.53078	-2.2716	0.0210176	0.46177	AL022157.1	X	57121662	57127243	+	665	antisense	novel transcript	-	0	1	2	1	7	2	7	3	1	6	4	2	12	0	5	6	0	0.0736836	0.144306
ENSG00000244257	4.057	0	1.65019	0	31.828	0	3.79041	2.10597	4.79036	5.08568	1.91215	5.21479	15.9417	0	16.7696	14.4389	1.4268	8.48979	-2.67259	0.0210592	0.462092	PKD1P1	16	16310341	16334190	+	6805	unprocessed_pseudogene	polycystin 1, transient receptor potential channel interacting pseudogene 1 [Source:HGNC Symbol;Acc:HGNC:30065]	-	3	0	2	0	34	0	3	2	5	5	2	5	19	0	17	15	0.0346696	0	0.014102
ENSG00000128203	14.8757	65.7225	212.05	63.3479	52.4226	21.6928	10.1077	74.7619	39.281	29.497	34.4186	27.1169	81.3865	30.319	20.7154	34.6533	88.999	38.0311	1.22897	0.0210892	0.462092	ASPHD2	22	26429273	26445015	+	3357	protein_coding	aspartate beta-hydroxylase domain containing 2 [Source:HGNC Symbol;Acc:HGNC:30437]	-	11	78	257	64	56	21	8	71	41	29	36	26	97	36	21	36	0.25769	1.13851	3.67332
ENSG00000198301	781.648	588.975	787.967	769.083	621.583	620.826	535.711	598.095	516.401	483.14	654.91	539.209	472.377	702.391	600.746	681.514	731.918	585.575	0.320845	0.0211281	0.462092	SDAD1	4	75940950	75990962	-	3491	protein_coding	SDA1 domain containing 1 [Source:HGNC Symbol;Acc:HGNC:25537]	-	578	699	955	777	664	601	424	568	539	475	685	517	563	834	609	708	13.0207	9.81115	13.126
ENSG00000232545	0	0	0	0	2.80836	0	2.52694	2.10597	3.83229	1.01714	3.82429	1.04296	0.839036	0.842195	0	0.96259	0	1.65015	-3.18603	0.021181	1	AC253536.3	22	24101689	24103354	+	558	sense_intronic	novel transcript	-	0	0	0	0	3	0	2	2	4	1	4	1	1	1	0	1	0	0	0
ENSG00000258545	4.057	69.9355	6.60077	85.1238	12.1695	6.19793	13.8982	8.42387	19.1615	5.08568	7.64858	18.7733	0	23.5815	4.93223	28.8777	41.4293	12.3958	1.74366	0.0211856	0.462092	RHOXF1-AS1	X	120036236	120146854	+	2495	antisense	RHOXF1 antisense RNA 1 [Source:HGNC Symbol;Acc:HGNC:51582]	-	3	83	8	86	13	6	11	8	20	5	8	18	0	28	5	30	0.0945599	1.63005	0.15385
ENSG00000148948	1.35233	0.842597	0.825096	4.94906	38.3809	0	31.5867	2.10597	14.3711	6.10282	3.82429	0	23.493	0	23.6747	5.77554	1.99227	12.4429	-2.64918	0.0212013	0.462092	LRRC4C	11	40114203	41459773	-	5356	protein_coding	leucine rich repeat containing 4C [Source:HGNC Symbol;Acc:HGNC:29317]	-	1	1	1	5	41	0	25	2	15	6	4	0	28	0	24	6	0.014683	0.00914854	0.00895853
ENSG00000120437	204.202	162.621	162.544	257.351	270.538	203.499	420.735	277.988	254.847	684.533	273.437	261.783	262.618	188.652	350.188	342.682	196.68	315.958	-0.68429	0.0212271	0.462092	ACAT2	6	159760328	159779055	+	4299	protein_coding	acetyl-CoA acetyltransferase 2 [Source:HGNC Symbol;Acc:HGNC:94]	-	151	193	197	260	289	197	333	264	266	673	286	251	313	224	355	356	2.76227	2.1998	2.19875
ENSG00000178966	96.0156	124.704	149.342	100.961	104.845	71.2762	97.2871	87.3977	99.6396	84.4224	74.5737	104.296	93.133	90.957	75.9563	100.109	117.756	90.3245	0.391309	0.0212369	0.462092	RMI1	9	83980711	84004074	+	3507	protein_coding	RecQ mediated genome instability 1 [Source:HGNC Symbol;Acc:HGNC:25764]	-	71	148	181	102	112	69	77	83	104	83	78	100	111	108	77	104	1.59213	2.06785	2.4764
ENSG00000108231	27.0466	121.334	15.6768	30.6841	33.7003	12.3959	30.3232	10.5298	20.1195	10.1714	3.82429	10.4296	40.2737	26.9502	6.90512	26.9525	48.6854	19.3813	1.33081	0.0212537	0.462092	LGI1	10	93757809	93806272	+	11108	protein_coding	leucine rich glioma inactivated 1 [Source:HGNC Symbol;Acc:HGNC:6572]	-	20	144	19	31	36	12	24	10	21	10	4	10	48	32	7	28	0.141596	0.635213	0.082072
ENSG00000186340	244.772	393.493	160.894	44.5415	410.956	668.343	416.945	3254.77	668.735	254.284	111.861	182.518	177.876	261.923	634.285	573.704	210.925	634.684	-1.58913	0.0212583	0.462092	THBS2	6	169215780	169254044	-	6412	protein_coding	thrombospondin 2 [Source:HGNC Symbol;Acc:HGNC:11786]	-	181	467	195	45	439	647	330	3091	698	250	117	175	212	311	643	596	2.21994	3.56875	1.45921
ENSG00000089063	3127.94	3237.26	3505.83	3437.61	3161.27	3311.76	2816.27	2646.15	2705.6	2518.43	2792.69	2808.69	2846.85	3114.44	2858.72	3060.07	3327.16	2886.75	0.205013	0.0212794	0.462092	TMEM230	20	5068232	5113103	-	3051	protein_coding	transmembrane protein 230 [Source:HGNC Symbol;Acc:HGNC:15876]	-	2313	3842	4249	3473	3377	3206	2229	2513	2824	2476	2921	2693	3393	3698	2898	3179	59.6197	61.7032	66.8224
ENSG00000160867	9.46632	18.5371	2.47529	2.96943	0.936119	2.06598	56.8561	17.9007	79.52	56.9597	39.199	21.9021	18.4588	26.108	10.8509	16.364	8.36204	28.9268	-1.78815	0.0213913	0.463982	FGFR4	5	177086886	177098144	+	4829	protein_coding	fibroblast growth factor receptor 4 [Source:HGNC Symbol;Acc:HGNC:3691]	-	7	22	3	3	1	2	45	17	83	56	41	21	22	31	11	17	0.113998	0.223233	0.0298086
ENSG00000227076	1.35233	0	0.825096	0	0.936119	7.23092	0	7.37089	0.958073	3.05141	1.91215	8.34367	1.67807	5.89536	3.94578	0.96259	0.544357	3.52375	-2.84921	0.021394	1	AL158166.1	10	127934698	127936167	+	371	sense_intronic	novel transcript	-	1	0	1	0	1	7	0	7	1	3	2	8	2	7	4	1	0.211974	0	0.129331
ENSG00000196353	8.11399	108.695	2.47529	24.7453	25.2752	6.19793	2.52694	0	6.70651	1.01714	0	7.30071	15.9417	21.0549	2.95934	4.81295	36.0074	7.81611	2.19868	0.0214568	0.464864	CPNE4	3	131533555	132285410	-	6427	protein_coding	copine 4 [Source:HGNC Symbol;Acc:HGNC:2317]	-	6	129	3	25	27	6	2	0	7	1	0	7	19	25	3	5	0.0734174	0.983499	0.022397
ENSG00000278341	1.35233	0	0	0	0.936119	1.03299	0	0	4.79036	4.06855	2.86822	3.12888	4.19518	1.68439	11.8374	0	0.338083	2.8785	-3.28017	0.021475	1	AC138028.6	16	88708956	88710437	-	1482	antisense	novel transcript, antisense to CTU2	-	1	0	0	0	1	1	0	0	5	4	3	3	5	2	12	0	0.053065	0	0
ENSG00000110723	12.171	49.7132	26.4031	135.604	18.7224	11.3629	69.4908	43.1724	8.62265	13.2228	16.2532	10.4296	20.1369	10.1063	21.7018	23.1022	55.9729	22.1937	1.34435	0.0215384	0.465558	EXPH5	11	108505431	108593738	-	10843	protein_coding	exophilin 5 [Source:HGNC Symbol;Acc:HGNC:30578]	-	9	59	32	137	20	11	55	41	9	13	17	10	24	12	22	24	0.0652753	0.266621	0.141605
ENSG00000004139	47.3316	405.289	447.202	393.945	126.376	97.1009	36.6406	284.306	137.962	185.119	132.894	101.167	313.8	96.0102	84.8344	166.528	323.442	146.895	1.13937	0.0215386	0.465558	SARM1	17	28364356	28404049	+	11137	protein_coding	sterile alpha and TIR motif containing 1 [Source:HGNC Symbol;Acc:HGNC:17074]	-	35	481	542	398	135	94	29	270	144	182	139	97	374	114	86	173	0.247147	2.11626	2.33512
ENSG00000166016	79.7876	455.845	788.792	267.249	285.516	206.598	229.951	174.795	180.118	78.3195	93.6951	105.339	367.498	183.598	153.886	259.899	397.918	193.268	1.04303	0.0215891	0.466109	ABTB2	11	34150988	34358008	-	4973	protein_coding	ankyrin repeat and BTB domain containing 2 [Source:HGNC Symbol;Acc:HGNC:23842]	-	59	541	956	270	305	200	182	166	188	77	98	101	438	218	156	270	0.933017	5.33054	9.22395
ENSG00000218227	16.228	9.26856	7.42586	15.837	1.87224	2.06598	8.84428	7.37089	4.79036	5.08568	7.64858	7.30071	7.55133	2.52658	5.91868	8.66331	12.1898	5.80322	1.05841	0.0216231	0.466305	AC136632.1	5	178055604	178056194	+	591	processed_pseudogene	ribosomal protein L19 (RPL19) pseudogene	-	12	11	9	16	2	2	7	7	5	5	8	7	9	3	6	9	1.5968	0.912006	0.730689
ENSG00000227008	70.3213	16.0093	4.12548	6.92868	14.0418	6.19793	12.6347	2.10597	5.74844	4.06855	12.4289	12.5155	10.0684	12.6329	6.90512	9.6259	24.3462	9.08118	1.3961	0.0216587	0.466305	AL009174.1	X	133670971	133671386	+	416	processed_pseudogene	ribosomal protein S24 (RPS24) pseudogene	-	52	19	5	7	15	6	10	2	6	4	13	12	12	15	7	10	9.83029	2.23796	0.576705
ENSG00000183298	246.124	16.0093	65.1826	33.6536	12.1695	40.2865	65.7004	24.2186	22.9937	46.7883	59.2765	23.988	64.6058	34.53	32.5527	27.9151	90.2425	37.9188	1.24411	0.021673	0.466305	RPSAP19	1	101786340	101787219	-	880	processed_pseudogene	ribosomal protein SA pseudogene 19 [Source:HGNC Symbol;Acc:HGNC:36508]	-	182	19	79	34	13	39	52	23	24	46	62	23	77	41	33	29	16.2647	1.05795	4.30747
ENSG00000156795	302.922	148.297	142.742	190.044	78.634	117.761	99.814	197.961	121.675	113.919	139.587	170.002	129.212	103.59	172.628	98.1842	196.001	128.581	0.603382	0.0217135	0.466641	WDYHV1	8	123416725	123470028	+	4930	protein_coding	WDYHV motif containing 1 [Source:HGNC Symbol;Acc:HGNC:25490]	-	224	176	173	192	84	114	79	188	127	112	146	163	154	123	175	102	3.5732	1.74928	1.68375
ENSG00000171428	64.9119	85.1022	82.5096	74.2358	69.2728	45.4515	40.431	24.2186	46.9456	67.131	34.4186	61.5345	45.308	48.0051	70.0377	61.6058	76.6899	51.1967	0.585787	0.0217509	0.466908	NAT1	8	18170477	18223689	+	3168	protein_coding	N-acetyltransferase 1 [Source:HGNC Symbol;Acc:HGNC:7645]	-	48	101	100	75	74	44	32	23	49	66	36	59	54	57	71	64	1.19155	1.56217	1.51458
ENSG00000241685	754.601	465.113	378.719	612.693	329.514	343.985	500.334	345.379	339.158	464.832	342.274	398.41	397.703	410.149	558.328	408.138	552.782	403.184	0.453241	0.0218723	0.468975	ARPC1A	7	99325910	99366262	+	2053	protein_coding	actin related protein 2/3 complex subunit 1A [Source:HGNC Symbol;Acc:HGNC:703]	-	558	552	459	619	352	333	396	328	354	457	358	382	474	487	566	424	21.3748	13.1748	10.7276
ENSG00000235760	0	0	0	0	5.61671	1.03299	0	0	0.958073	0	1.91215	1.04296	1.67807	9.26414	0	7.70072	0	2.43382	-3.76776	0.0218802	1	HCG2040054	2	47527008	47535199	+	1295	antisense	uncharacterized LOC644093 [Source:NCBI gene;Acc:644093]	-	0	0	0	0	6	1	0	0	1	0	2	1	2	11	0	8	0	0	0
ENSG00000050165	9958.57	17482.2	20626.6	18507.5	5700.96	10341.2	6146.78	23780.6	2770.75	7620.39	11716.7	7190.16	5570.36	6326.57	1691.76	5508.9	16643.7	7863.76	1.0817	0.0219167	0.46939	DKK3	11	11963106	12009769	-	5059	protein_coding	dickkopf WNT signaling pathway inhibitor 3 [Source:HGNC Symbol;Acc:HGNC:2893]	-	7364	20748	24999	18698	6090	10011	4865	22584	2892	7492	12255	6894	6639	7512	1715	5723	114.474	200.957	237.102
ENSG00000181350	18.9326	166.834	705.457	62.3581	45.8698	44.4185	35.3771	300.101	47.9036	63.0625	144.367	29.2028	30.2053	62.3224	4.93223	26.9525	238.396	69.5595	1.77837	0.0219952	0.469579	LRRC75A	17	16441577	16492153	-	3695	protein_coding	leucine rich repeat containing 75A [Source:HGNC Symbol;Acc:HGNC:32403]	-	14	198	855	63	49	43	28	285	50	62	151	28	36	74	5	28	0.297968	2.62569	11.1027
ENSG00000280195	2.70466	1.68519	9.90115	4.94906	16.8501	9.29689	5.05387	12.6358	11.4969	10.1714	16.2532	28.1599	9.2294	5.05317	8.87801	8.66331	4.81002	11.8118	-1.26137	0.021996	0.469579	AC245140.2	X	154396878	154398816	-	1939	antisense	novel transcript, antisense to RPL10	-	2	2	12	5	18	9	4	12	12	10	17	27	11	6	9	9	0.0811163	0.0505411	0.296948
ENSG00000086200	308.332	358.104	424.099	408.792	367.895	312.995	304.496	344.326	266.344	285.815	279.173	293.071	261.779	294.768	278.178	358.084	374.832	303.91	0.305853	0.0220466	0.469579	IPO11	5	62403972	62628582	+	7540	protein_coding	importin 11 [Source:HGNC Symbol;Acc:HGNC:20628]	-	228	425	514	413	393	303	241	327	278	281	292	281	312	350	282	372	2.37804	2.76191	3.27091
ENSG00000128513	469.259	278.899	268.156	415.721	306.111	326.424	169.305	236.921	231.854	261.404	304.987	228.408	300.375	260.238	258.449	266.638	358.009	262.593	0.44259	0.0220781	0.469579	POT1	7	124822386	124929983	-	5897	protein_coding	protection of telomeres 1 [Source:HGNC Symbol;Acc:HGNC:17284]	-	347	331	325	420	327	316	134	225	242	257	319	219	358	309	262	277	4.62759	2.75036	2.64442
ENSG00000152208	2.70466	0	0	0	5.61671	11.3629	3.79041	2.10597	3.83229	2.03427	0	0	14.2636	2.52658	0.986446	4.81295	0.676166	4.27768	-3.07227	0.0220842	0.469579	GRID2	4	92303622	93810157	+	10951	protein_coding	glutamate ionotropic receptor delta type subunit 2 [Source:HGNC Symbol;Acc:HGNC:4576]	-	2	0	0	0	6	11	3	2	4	2	0	0	17	3	1	5	0.0143626	0	0
ENSG00000280649	36.513	53.0836	40.4297	44.5415	130.12	65.0783	26.5328	77.9208	58.4424	76.2853	53.5401	67.7923	72.1571	55.5849	97.6582	68.3439	43.6419	70.788	-0.695384	0.02212	0.469579	AC245100.8	1	148458814	148459871	+	1058	TEC	TEC	-	27	63	49	45	139	63	21	74	61	75	56	65	86	66	99	71	2.00694	2.91775	2.22222
ENSG00000124275	440.86	480.28	603.145	526.58	478.357	526.824	334.819	305.365	384.187	335.655	442.662	348.348	429.587	441.31	369.917	377.335	512.716	397.864	0.366454	0.0221489	0.469579	MTRR	5	7851186	7906025	+	6498	protein_coding	5-methyltetrahydrofolate-homocysteine methyltransferase reductase [Source:HGNC Symbol;Acc:HGNC:7473]	-	326	570	731	532	511	510	265	290	401	330	463	334	512	524	375	392	3.94543	4.29821	5.39778
ENSG00000127152	6.76166	16.0093	2.47529	13.8574	38.3809	45.4515	1.26347	40.0134	9.58073	11.1885	24.8579	21.9021	92.294	14.3173	17.756	25.0273	9.77591	28.5028	-1.54305	0.0221754	0.469579	BCL11B	14	99169287	99271524	-	7855	protein_coding	B cell CLL/lymphoma 11B [Source:HGNC Symbol;Acc:HGNC:13222]	zf-C2H2	5	19	3	14	41	44	1	38	10	11	26	21	110	17	18	26	0.0500587	0.118522	0.0183254
ENSG00000012048	67.6166	113.751	169.97	91.0626	74.8895	67.1442	29.0598	53.7022	101.556	91.5423	61.1887	57.3627	83.0646	80.0085	58.2003	83.7454	110.6	70.122	0.66039	0.0221774	0.469579	BRCA1	17	43044295	43170245	-	9187	protein_coding	BRCA1, DNA repair associated [Source:HGNC Symbol;Acc:HGNC:1100]	-	50	135	206	92	80	65	23	51	106	90	64	55	99	95	59	87	0.428009	0.720033	1.0759
ENSG00000183770	12.171	14.3241	13.2015	1.97962	319.216	40.2865	212.263	4.21194	4.79036	1.01714	90.8269	18.7733	1.67807	23.5815	6.90512	1.92518	10.4191	60.4563	-2.53519	0.022179	0.469579	FOXL2	3	138944224	138947140	-	2917	protein_coding	forkhead box L2 [Source:HGNC Symbol;Acc:HGNC:1092]	Fork	9	17	16	2	341	39	168	4	5	1	95	18	2	28	7	2	0.24264	0.285565	0.263185
ENSG00000165186	1.35233	0	0	0	0	1.03299	5.05387	60.0201	0	0	0	0	7.55133	13.4751	0	294.553	0.338083	31.8072	-4.62233	0.0222433	0.469579	PTCHD1	X	23334016	23404372	+	13714	protein_coding	patched domain containing 1 [Source:HGNC Symbol;Acc:HGNC:26392]	-	1	0	0	0	0	1	4	57	0	0	0	0	9	16	0	306	0.00573445	0	0
ENSG00000237991	90.6062	18.5371	27.2282	3.95925	16.8501	13.4288	12.6347	10.5298	18.2034	15.2571	23.9018	11.4725	20.1369	19.3705	12.8238	14.4389	35.0827	15.754	1.13084	0.0223143	0.469579	RPL35P1	1	236981339	236981708	+	370	processed_pseudogene	ribosomal protein L35 pseudogene 1 [Source:HGNC Symbol;Acc:HGNC:36695]	-	67	22	33	4	18	13	10	10	19	15	25	11	24	23	13	15	14.2406	2.91349	4.27947
ENSG00000241489	0	0	1.65019	0.989811	1.87224	2.06598	1.26347	0	1.91615	7.11996	6.69251	2.08592	13.4246	0.842195	10.8509	5.77554	0.660001	4.49245	-2.68984	0.0223342	0.469579	AC244197.3	X	149482543	149533935	-	3311	protein_coding	novel transcript	-	0	0	2	1	2	2	1	0	2	7	7	2	16	1	11	6	0	0	0.0289833
ENSG00000118508	425.985	339.566	336.639	258.341	280.836	431.789	607.728	568.612	304.667	530.945	541.137	457.859	792.889	466.576	619.488	423.54	340.133	502.172	-0.563157	0.0223354	0.469579	RAB32	6	146543693	146554965	+	1217	protein_coding	RAB32, member RAS oncogene family [Source:HGNC Symbol;Acc:HGNC:9772]	-	315	403	408	261	300	418	481	540	318	522	566	439	945	554	628	440	20.3552	16.2258	16.086
ENSG00000077616	5.40933	34.5465	7.42586	0.989811	8.42507	28.9237	8.84428	84.2387	16.2872	53.9083	72.6615	2.08592	5.87325	17.6861	69.0512	259.899	12.0929	52.3237	-2.10375	0.0223918	0.469579	NAALAD2	11	90131515	90192894	+	7254	protein_coding	N-acetylated alpha-linked acidic dipeptidase 2 [Source:HGNC Symbol;Acc:HGNC:14526]	-	4	41	9	1	9	28	7	80	17	53	76	2	7	21	70	270	0.0433649	0.276948	0.0595309
ENSG00000169330	16.228	5.05558	14.0266	3.95925	17.7863	15.4948	12.6347	35.8015	23.9518	26.4456	48.7597	16.6873	15.1027	25.2658	5.91868	13.4763	9.81736	21.4438	-1.15008	0.0223941	0.469579	KIAA1024	15	79432516	79472290	+	6800	protein_coding	KIAA1024 [Source:HGNC Symbol;Acc:HGNC:29172]	-	12	6	17	4	19	15	10	34	25	26	51	16	18	30	6	14	0.138781	0.0432349	0.119955
ENSG00000065809	282.637	875.458	5001.73	1059.1	293.005	379.107	1319.06	2238.64	511.611	333.621	1079.41	257.611	418.679	442.152	362.026	306.104	1804.73	661.752	1.44775	0.0224234	0.469579	FAM107B	10	14518557	14774897	-	7019	protein_coding	family with sequence similarity 107 member B [Source:HGNC Symbol;Acc:HGNC:23726]	-	209	1039	6062	1070	313	367	1044	2126	534	328	1129	247	499	525	367	318	2.34168	7.25325	41.4398
ENSG00000184194	194.736	121.334	255.78	117.788	474.612	322.292	304.496	393.816	262.512	322.432	380.517	195.033	181.232	90.1148	307.771	301.291	172.409	294.677	-0.773074	0.0224501	0.469579	GPR173	X	53049091	53080615	+	4608	protein_coding	G protein-coupled receptor 173 [Source:HGNC Symbol;Acc:HGNC:18186]	-	144	144	310	119	507	312	241	374	274	317	398	187	216	107	312	313	2.45757	1.53124	3.22795
ENSG00000148090	285.342	264.575	231.027	461.252	214.371	258.247	157.934	179.007	251.015	242.079	241.886	268.04	175.359	216.444	284.096	186.743	310.549	222.935	0.477239	0.0224556	0.469579	AUH	9	91213815	91361913	-	2258	protein_coding	AU RNA binding methylglutaconyl-CoA hydratase [Source:HGNC Symbol;Acc:HGNC:890]	-	211	314	280	466	229	250	125	170	262	238	253	257	209	257	288	194	7.34877	6.81394	5.94992
ENSG00000235586	0	0	0	0	4.68059	2.06598	0	0	0.958073	3.05141	0	1.04296	3.35614	0	5.91868	3.85036	0	2.07702	-3.53123	0.0224561	1	AC011247.2	2	38601598	38602178	+	233	antisense	novel transcript	-	0	0	0	0	5	2	0	0	1	3	0	1	4	0	6	4	0	0	0
ENSG00000187912	8.11399	5.89818	1.65019	7.91849	22.4668	16.5278	2.52694	57.9141	18.2034	0	0	12.5155	145.153	74.9553	10.8509	5.77554	5.89521	30.5741	-2.38696	0.0224627	0.469579	CLEC17A	19	14583084	14611157	+	2238	protein_coding	C-type lectin domain containing 17A [Source:HGNC Symbol;Acc:HGNC:34520]	-	6	7	2	8	24	16	2	55	19	0	0	12	173	89	11	6	0.210837	0.153261	0.0428793
ENSG00000273447	0	12.6389	14.0266	22.7657	12.1695	1.03299	2.52694	3.15895	3.83229	2.03427	0.956073	3.12888	1.67807	0	7.89157	2.88777	12.3578	3.44145	1.85635	0.0224656	0.469579	AC004067.1	4	109692004	109692703	+	700	antisense	novel transcript, antisense to CASP6	-	0	15	17	23	13	1	2	3	4	2	1	3	2	0	8	3	0	1.04999	1.16527
ENSG00000275367	41.9223	16.8519	39.6046	27.7147	249.944	67.1442	24.0059	28.4306	36.4068	53.9083	63.1008	122.026	76.3523	23.5815	82.8615	51.9799	31.5234	73.3118	-1.22239	0.0224781	0.469579	AC092111.1	12	8217758	8221115	+	3358	lincRNA	novel transcript	-	31	20	48	28	267	65	19	27	38	53	66	117	91	28	84	54	0.726001	0.291838	0.685864
ENSG00000158445	131.176	541.79	882.028	1049.2	905.227	181.806	247.64	329.584	91.975	234.959	133.85	98.0381	450.562	55.5849	139.089	187.705	651.048	254.668	1.35438	0.022507	0.469657	KCNB1	20	49293394	49484297	-	17733	protein_coding	potassium voltage-gated channel subfamily B member 1 [Source:HGNC Symbol;Acc:HGNC:6231]	-	97	643	1069	1060	967	176	196	313	96	231	140	94	537	66	141	195	0.430175	1.77673	2.8925
ENSG00000155093	814.104	1087.79	1099.03	2161.75	1234.74	655.948	128.874	653.903	441.672	417.026	910.181	986.639	1024.46	451.416	435.023	653.599	1290.67	666.124	0.954146	0.0225902	0.470037	PTPRN2	7	157539056	158587788	-	4833	protein_coding	protein tyrosine phosphatase, receptor type N2 [Source:HGNC Symbol;Acc:HGNC:9677]	-	602	1291	1332	2184	1319	635	102	621	461	410	952	946	1221	536	441	679	9.79571	13.0889	13.2241
ENSG00000235316	27.0466	14.3241	21.4525	27.7147	53.3588	48.5505	70.7542	32.6425	30.6583	31.5312	41.1111	23.988	24.332	21.8971	37.485	42.354	22.6345	38.2219	-0.762071	0.0226209	0.470037	DUSP8P5	10	73731824	73733638	+	1815	processed_pseudogene	dual specificity phosphatase 8 pseudogene 5 [Source:HGNC Symbol;Acc:HGNC:45003]	-	20	17	26	28	57	47	56	31	32	31	43	23	29	26	38	44	0.866582	0.458949	0.687344
ENSG00000106610	281.285	133.973	178.221	324.658	200.329	190.07	194.574	105.298	151.375	54.9254	158.708	120.983	91.4549	137.278	141.062	147.276	229.534	141.111	0.700432	0.0226711	0.470037	STAG3L4	7	67302621	67362950	+	3192	transcribed_unprocessed_pseudogene	stromal antigen 3-like 4 (pseudogene) [Source:HGNC Symbol;Acc:HGNC:33887]	-	208	159	216	328	214	184	154	100	158	54	166	116	109	163	143	153	5.12456	2.44077	3.2469
ENSG00000285219	9.46632	6.74077	7.42586	12.8675	33.7003	12.3959	1.26347	9.47686	30.6583	20.3427	11.4729	31.2888	33.5614	11.7907	41.4307	22.1396	9.12513	21.6268	-1.25696	0.0226842	0.470037	AL591485.1	6	8435568	9294133	+	48393	bidirectional_promoter_lncRNA	uncharacterized LOC100506207 [Source:NCBI gene;Acc:100506207]	-	7	8	9	13	36	12	1	9	32	20	12	30	40	14	42	23	0.0113755	0.00810028	0.00892354
ENSG00000230409	173.098	82.5745	70.9583	98.9811	87.059	30.9896	101.077	66.338	50.7779	54.9254	54.4961	76.136	64.6058	69.9022	58.2003	88.5583	106.403	66.9222	0.661611	0.0226859	0.470037	TCEA1P2	3	37275693	37276598	+	906	processed_pseudogene	transcription elongation factor A1 pseudogene 2 [Source:HGNC Symbol;Acc:HGNC:29891]	-	128	98	86	100	93	30	80	63	53	54	57	73	77	83	59	92	11.1106	5.30018	4.55457
ENSG00000151650	41.9223	66.5651	26.4031	87.1034	119.823	130.157	49.2753	128.464	107.304	93.5766	75.5298	56.3198	308.765	132.225	81.875	50.0547	55.4985	111.114	-1.00259	0.0226998	0.470037	VENTX	10	133237404	133241929	+	2911	protein_coding	VENT homeobox [Source:HGNC Symbol;Acc:HGNC:13639]	Homeobox	31	79	32	88	128	126	39	122	112	92	79	54	368	157	83	52	0.837482	1.32977	0.527455
ENSG00000125999	2.70466	0	0.825096	0	2.80836	5.16494	0	0	6.70651	7.11996	0.956073	39.6324	2.51711	3.36878	0.986446	7.70072	0.88244	6.41344	-2.99775	0.0227011	0.470037	BPIFB1	20	33273480	33309878	+	3101	protein_coding	BPI fold containing family B member 1 [Source:HGNC Symbol;Acc:HGNC:16108]	-	2	0	1	0	3	5	0	0	7	7	1	38	3	4	1	8	0.0507206	0	0.015473
ENSG00000103591	677.518	1065.04	914.206	1247.16	742.342	629.09	1027.2	726.559	647.657	637.745	796.409	508.964	619.209	870.829	710.241	756.596	975.982	722.737	0.434431	0.0227826	0.470244	AAGAB	15	67201033	67255195	-	3833	protein_coding	alpha and gamma adaptin binding protein [Source:HGNC Symbol;Acc:HGNC:25662]	-	501	1264	1108	1260	793	609	813	690	676	627	833	488	738	1034	720	786	10.2791	16.1585	13.8701
ENSG00000185215	244.772	398.548	216.175	495.895	507.376	483.439	539.501	881.348	500.114	486.191	599.458	719.641	821.416	347.826	459.684	244.498	338.848	549.208	-0.696129	0.0228044	0.470244	TNFAIP2	14	103123442	103137439	+	5029	protein_coding	TNF alpha induced protein 2 [Source:HGNC Symbol;Acc:HGNC:11895]	-	181	473	262	501	542	468	427	837	522	478	627	690	979	413	466	254	2.83043	4.60863	2.49975
ENSG00000227057	742.43	324.4	393.571	323.668	370.703	610.496	985.506	786.579	631.37	733.356	763.902	680.009	489.158	715.866	622.447	602.582	446.017	665.998	-0.580617	0.0228757	0.470244	WDR46	6	33279108	33289527	-	3115	protein_coding	WD repeat domain 46 [Source:HGNC Symbol;Acc:HGNC:13923]	-	549	385	477	327	396	591	780	747	659	721	799	652	583	850	631	626	13.8602	6.05613	7.34747
ENSG00000115317	365.13	213.177	198.023	197.962	289.261	289.237	361.352	336.955	320.954	406.855	301.163	326.446	278.56	330.983	340.324	263.75	243.573	320.487	-0.402732	0.0229332	0.470244	HTRA2	2	74529377	74533348	+	3001	protein_coding	HtrA serine peptidase 2 [Source:HGNC Symbol;Acc:HGNC:14348]	-	270	253	240	200	309	280	286	320	335	400	315	313	332	393	345	274	7.07545	4.13092	3.83727
ENSG00000102935	1121.08	2174.74	2888.66	2294.38	1915.3	1410.03	1365.81	1223.57	2033.03	905.252	1489.56	1349.59	1725.06	1390.46	1295.2	1500.68	2119.72	1466.96	0.531449	0.0229338	0.470244	ZNF423	16	49487524	49857919	-	8997	protein_coding	zinc finger protein 423 [Source:HGNC Symbol;Acc:HGNC:16762]	zf-C2H2	829	2581	3501	2318	2046	1365	1081	1162	2122	890	1558	1294	2056	1651	1313	1559	7.24624	14.0567	18.6712
ENSG00000180747	48.684	41.2872	64.3575	64.3377	43.0615	42.3525	31.5867	31.5895	45.9875	44.754	48.7597	29.2028	36.9176	44.6363	27.6205	23.1022	54.6666	37.4642	0.544277	0.0230144	0.470244	SMG1P3	16	21446683	21520444	-	7107	transcribed_unprocessed_pseudogene	SMG1 pseudogene 3 [Source:HGNC Symbol;Acc:HGNC:49860]	-	36	49	78	65	46	41	25	30	48	44	51	28	44	53	28	24	0.398357	0.337833	0.526606
ENSG00000103723	146.052	101.112	174.92	151.441	181.607	27.8907	31.5867	11.5828	54.6101	43.7369	33.4625	30.2458	127.534	106.959	52.2816	20.2144	143.381	60.1426	1.25064	0.0230439	0.470244	AP3B2	15	82659281	82709914	-	9108	protein_coding	adaptor related protein complex 3 subunit beta 2 [Source:HGNC Symbol;Acc:HGNC:567]	-	108	120	212	153	194	27	25	11	57	43	35	29	152	127	53	21	0.932517	0.645581	1.11684
ENSG00000111647	496.306	483.65	718.659	617.642	545.757	508.23	511.705	498.062	453.168	465.849	467.52	500.62	454.758	423.624	400.497	457.23	579.064	473.918	0.291331	0.0230594	0.470244	UHRF1BP1L	12	100028455	100142848	-	6616	protein_coding	UHRF1 binding protein 1 like [Source:HGNC Symbol;Acc:HGNC:29102]	-	367	574	871	624	583	492	405	473	473	458	489	480	542	503	406	475	4.36241	4.25117	6.31684
ENSG00000187742	800.581	955.504	681.529	899.738	605.669	605.331	750.5	430.671	658.196	667.242	697.933	517.307	602.428	768.924	784.225	665.15	834.338	646.131	0.368825	0.0230863	0.470244	SECISBP2	9	89318506	89359662	+	9813	protein_coding	SECIS binding protein 2 [Source:HGNC Symbol;Acc:HGNC:30972]	-	592	1134	826	909	647	586	594	409	687	656	730	496	718	913	795	691	4.74434	5.66244	4.03883
ENSG00000273312	1.35233	0.842597	0	0	17.7863	3.09896	0	8.42387	0	2.03427	2.86822	2.08592	4.19518	5.89536	0	3.85036	0.548732	4.18653	-3.09923	0.0230864	0.470244	AL121749.1	10	35604485	35608153	-	3634	antisense	novel transcript	-	1	1	0	0	19	3	0	8	0	2	3	2	5	7	0	4	0.0216407	0.0134837	0
ENSG00000156345	227.192	248.566	172.445	286.055	142.29	133.255	136.455	230.604	148.501	229.873	96.5634	111.597	166.129	163.386	145.008	217.545	233.565	160.1	0.544211	0.0231003	0.470244	CDK20	9	87966441	87974753	-	5727	protein_coding	cyclin dependent kinase 20 [Source:HGNC Symbol;Acc:HGNC:21420]	-	168	295	209	289	152	129	108	219	155	226	101	107	198	194	147	226	2.30695	2.52399	1.75104
ENSG00000245571	37.8653	120.491	94.061	143.523	82.3784	42.3525	61.91	68.444	55.5682	58.9939	48.7597	40.6754	59.5716	56.4271	77.9292	93.3713	98.985	62.1984	0.676824	0.0231234	0.470244	FAM111A-DT	11	59130133	59143015	-	2645	lincRNA	FAM111A divergent transcript [Source:HGNC Symbol;Acc:HGNC:53752]	-	28	143	114	145	88	41	49	65	58	58	51	39	71	67	79	97	0.832508	2.64913	2.06803
ENSG00000073910	47.3316	237.612	410.898	763.144	235.902	86.771	169.305	207.438	98.6815	390.581	105.168	77.1789	69.64	229.077	136.13	118.399	364.747	160.356	1.18643	0.0231291	0.470244	FRY	13	31846713	32299122	+	18849	protein_coding	FRY microtubule binding protein [Source:HGNC Symbol;Acc:HGNC:20367]	-	35	282	498	771	252	84	134	197	103	384	110	74	83	272	138	123	0.146028	0.733083	1.26771
ENSG00000196810	266.409	444.891	373.769	475.109	738.598	624.958	370.196	678.122	474.246	389.563	468.476	572.584	490.836	523.845	513.938	682.477	390.045	543.987	-0.478333	0.0231451	0.470244	CTBP1-DT	4	1249300	1288291	+	7820	antisense	CTBP1 divergent transcript [Source:HGNC Symbol;Acc:HGNC:28307]	-	197	528	453	480	789	605	293	644	495	383	490	549	585	622	521	709	1.98114	3.30841	2.77951
ENSG00000176978	3438.98	1736.59	1550.36	2329.03	3068.6	2816.96	3450.53	3968.7	2627.99	2828.66	2523.08	3603.42	2602.69	3207.08	3060.94	3237.19	2263.74	3082.99	-0.446349	0.0231613	0.470244	DPP7	9	137110542	137115177	-	2820	protein_coding	dipeptidyl peptidase 7 [Source:HGNC Symbol;Acc:HGNC:14892]	-	2543	2061	1879	2353	3278	2727	2731	3769	2743	2781	2639	3455	3102	3808	3103	3363	70.9175	35.8114	31.9709
ENSG00000177732	196.088	635.318	542.913	250.422	460.57	569.177	1001.93	471.737	1073.04	665.208	329.845	531.909	787.855	961.787	637.244	880.77	406.185	697.589	-0.778527	0.0231827	0.470244	SOX12	20	325595	330224	+	4630	protein_coding	SRY-box 12 [Source:HGNC Symbol;Acc:HGNC:11198]	HMG	145	754	658	253	492	551	793	448	1120	654	345	510	939	1142	646	915	2.46288	7.97963	6.81903
ENSG00000213760	22.9896	53.9262	42.0799	78.1951	35.5725	72.3092	250.167	110.563	92.9331	135.279	64.0569	29.2028	90.6159	60.638	275.218	101.072	49.2977	109.802	-1.15046	0.0232338	0.470244	ATP6V1G2	6	31544462	31548427	-	2147	protein_coding	ATPase H+ transporting V1 subunit G2 [Source:HGNC Symbol;Acc:HGNC:862]	-	17	64	51	79	38	70	198	105	97	133	67	28	108	72	279	105	0.622692	1.46063	1.13977
ENSG00000156239	499.01	380.854	405.947	442.446	459.634	327.457	320.921	358.015	325.745	247.164	373.824	230.494	258.423	310.77	210.113	370.597	432.064	316.096	0.449575	0.0232551	0.470244	N6AMT1	21	28872191	28885371	-	4865	protein_coding	N-6 adenine-specific DNA methyltransferase 1 [Source:HGNC Symbol;Acc:HGNC:16021]	-	369	452	492	447	491	317	254	340	340	243	391	221	308	369	213	385	5.96485	4.55248	4.85243
ENSG00000083535	308.332	260.362	248.354	397.904	254.624	251.016	140.245	239.027	214.608	242.079	245.711	217.978	156.9	279.609	201.235	241.61	303.738	223.72	0.438963	0.0232727	0.470244	PIBF1	13	72782059	73016461	+	4253	protein_coding	progesterone immunomodulatory binding factor 1 [Source:HGNC Symbol;Acc:HGNC:23352]	-	228	309	301	402	272	243	111	227	224	238	257	209	187	332	204	251	4.21595	3.56005	3.39585
ENSG00000186862	18.9326	118.806	136.141	90.0728	33.7003	45.4515	68.2273	62.1261	39.281	87.4738	31.5504	66.7493	48.6641	40.4254	37.485	25.0273	90.9881	48.8468	0.906951	0.0232996	0.470244	PDZD7	10	101007683	101032295	-	6609	protein_coding	PDZ domain containing 7 [Source:HGNC Symbol;Acc:HGNC:26257]	-	14	141	165	91	36	44	54	59	41	86	33	64	58	48	38	26	0.16659	1.04538	1.19791
ENSG00000182919	362.425	246.038	197.198	362.271	189.096	182.839	130.137	202.173	207.902	268.524	152.016	174.174	222.345	271.187	179.533	267.6	291.983	203.96	0.513583	0.023326	0.470244	C11orf54	11	93741591	93764749	+	6269	protein_coding	chromosome 11 open reading frame 54 [Source:HGNC Symbol;Acc:HGNC:30204]	-	268	292	239	366	202	177	103	192	217	264	159	167	265	322	182	278	3.36196	2.28232	1.82927
ENSG00000198015	673.461	776.874	613.046	991.791	592.563	538.187	696.171	472.79	622.747	614.351	445.53	491.233	557.12	668.703	678.675	685.364	763.793	588.62	0.376067	0.0233313	0.470244	MRPL42	12	93467488	93516213	+	16393	protein_coding	mitochondrial ribosomal protein L42 [Source:HGNC Symbol;Acc:HGNC:14493]	-	498	922	743	1002	633	521	551	449	650	604	466	471	664	794	688	712	2.38906	2.75591	2.17474
ENSG00000249139	0	6.74077	1.65019	33.6536	0	2.06598	0	0	2.87422	0	0	0	0	2.52658	4.93223	0	10.5111	1.03325	3.33718	0.0233318	0.470244	EPPIN-WFDC6	20	45536986	45547426	-	1156	protein_coding	EPPIN-WFDC6 readthrough [Source:HGNC Symbol;Acc:HGNC:38825]	-	0	8	2	34	0	2	0	0	3	0	0	0	0	3	5	0	0	0.339098	0.0830137
ENSG00000172296	6798.17	9266.03	14939.2	8404.49	1876.92	5745.48	5921.88	4863.73	7351.29	6029.59	3185.63	10418.1	4693.57	2189.71	6066.64	7637.19	9851.97	5498.31	0.841479	0.0233351	0.470244	SPTLC3	20	13008979	13169103	+	8520	protein_coding	serine palmitoyltransferase long chain base subunit 3 [Source:HGNC Symbol;Acc:HGNC:16253]	-	5027	10997	18106	8491	2005	5562	4687	4619	7673	5928	3332	9989	5594	2600	6150	7934	46.4008	63.2451	101.967
ENSG00000140479	2.70466	35.3891	14.8517	10.8879	18.7224	7.23092	210.999	126.358	31.6164	12.2056	25.814	4.17183	255.067	57.2692	16.7696	11.5511	15.9583	64.8146	-2.01253	0.0233399	0.470244	PCSK6	15	101297142	101525202	-	13239	protein_coding	proprotein convertase subtilisin/kexin type 6 [Source:HGNC Symbol;Acc:HGNC:8569]	-	2	42	18	11	20	7	167	120	33	12	27	4	304	68	17	12	0.0118804	0.155449	0.0652371
ENSG00000227508	0	0.842597	0.825096	0.989811	13.1057	11.3629	1.26347	3.15895	0.958073	1.01714	0.956073	5.21479	1.67807	3.36878	3.94578	2.88777	0.664376	4.07645	-2.53051	0.023383	1	LINC01624	6	170272474	170279887	+	3611	lincRNA	long intergenic non-protein coding RNA 1624 [Source:HGNC Symbol;Acc:HGNC:52051]	-	0	1	1	1	14	11	1	3	1	1	1	5	2	4	4	3	0	0.0135695	0.0132877
ENSG00000174326	85.1969	4.21298	11.5513	8.9083	14.0418	38.2206	18.952	89.5037	68.9812	247.164	31.5504	160.616	26.0101	132.225	286.069	20.2144	27.4674	94.4623	-1.79628	0.0234115	0.471179	SLC16A11	17	7041630	7043923	-	2041	protein_coding	solute carrier family 16 member 11 [Source:HGNC Symbol;Acc:HGNC:23093]	-	63	5	14	9	15	37	15	85	72	243	33	154	31	157	290	21	2.42747	0.120038	0.329126
ENSG00000124574	390.824	301.65	284.658	365.24	435.295	550.583	279.227	499.115	686.938	460.763	541.137	355.649	332.258	527.214	425.158	556.377	335.593	470.81	-0.490409	0.0234823	0.472096	ABCC10	6	43427366	43450430	+	8083	protein_coding	ATP binding cassette subfamily C member 10 [Source:HGNC Symbol;Acc:HGNC:52]	-	289	358	345	369	465	533	221	474	717	453	566	341	396	626	431	578	2.81178	2.17022	2.04797
ENSG00000274659	0	0	0	0	0	2.06598	0	3.15895	0	3.05141	0.956073	2.08592	2.51711	2.52658	0.986446	1.92518	0	1.60614	-3.16148	0.0234966	1	LINC02371	12	2740093	2742855	+	567	lincRNA	long intergenic non-protein coding RNA 2371 [Source:HGNC Symbol;Acc:HGNC:53293]	-	0	0	0	0	0	2	0	3	0	3	1	2	3	3	1	2	0	0	0
ENSG00000177519	10.8187	0	0	6.92868	8.42507	1.03299	1557.86	2.10597	94.8492	10.1714	0	19.8162	7.55133	18.5283	65.1054	59.6806	4.43683	153.76	-2.53757	0.0236171	0.473877	RPRM	2	153477338	153478808	-	1471	protein_coding	reprimo, TP53 dependent G2 arrest mediator homolog [Source:HGNC Symbol;Acc:HGNC:24201]	-	8	0	0	7	9	1	1233	2	99	10	0	19	9	22	66	62	0.427694	0	0
ENSG00000168887	513.886	315.974	189.772	366.23	590.691	516.494	386.621	345.379	610.292	509.586	478.992	465.159	357.429	611.433	512.952	727.718	346.466	509.396	-0.559432	0.0236216	0.473877	C2orf68	2	85606654	85612066	-	4413	protein_coding	chromosome 2 open reading frame 68 [Source:HGNC Symbol;Acc:HGNC:34353]	-	380	375	230	370	631	500	306	328	637	501	501	446	426	726	520	756	6.77183	4.1638	2.50076
ENSG00000183682	0	1.68519	0	0	1.87224	0	12.6347	3.15895	7.66458	2.03427	0.956073	0	9.2294	5.89536	3.94578	0.96259	0.421298	4.0295	-3.06622	0.0236278	1	BMP8A	1	39491646	39525935	+	1692	protein_coding	bone morphogenetic protein 8a [Source:HGNC Symbol;Acc:HGNC:21650]	-	0	2	0	0	2	0	10	3	8	2	1	0	11	7	4	1	0	0.0579191	0
ENSG00000271843	12.171	10.9538	7.42586	15.837	3.74447	7.23092	2.52694	7.37089	7.66458	11.1885	4.78036	2.08592	4.19518	3.36878	7.89157	5.77554	11.5969	5.65197	1.02739	0.0236955	0.474849	AC012557.1	3	64008082	64008692	-	611	lincRNA	novel transcript	-	9	13	9	16	4	7	2	7	8	11	5	2	5	4	8	6	1.1584	1.04254	0.706771
ENSG00000234336	0	0	1.65019	2.96943	5.61671	3.09896	3.79041	3.15895	0.958073	5.08568	12.4289	2.08592	9.2294	4.21097	0.986446	9.6259	1.15491	5.02303	-2.08436	0.023743	0.474923	JAZF1-AS1	7	28180322	28243917	+	4092	antisense	JAZF1 antisense RNA 1 [Source:HGNC Symbol;Acc:HGNC:41218]	-	0	0	2	3	6	3	3	3	1	5	13	2	11	5	1	10	0	0	0.0234516
ENSG00000197114	48.684	55.6114	78.3841	36.623	71.145	64.0453	80.862	76.8679	87.1846	73.2339	62.1447	100.124	69.64	75.7975	71.0241	83.7454	54.8256	76.3179	-0.464133	0.0237549	0.474923	ZGPAT	20	63707465	63736142	+	3335	protein_coding	zinc finger CCCH-type and G-patch domain containing [Source:HGNC Symbol;Acc:HGNC:15948]	-	36	66	95	37	76	62	64	73	91	72	65	96	83	90	72	87	0.848912	0.969707	1.3668
ENSG00000185090	50.0363	510.613	208.749	225.677	124.504	70.2432	130.137	136.888	119.759	117.988	84.1344	76.136	185.427	237.499	57.2139	22.1396	248.769	113.506	1.1331	0.0237896	0.474923	MANEAL	1	37793802	37801137	+	3018	protein_coding	mannosidase endo-alpha like [Source:HGNC Symbol;Acc:HGNC:26452]	-	37	606	253	228	133	68	103	130	125	116	88	73	221	282	58	23	0.964137	9.83889	4.02234
ENSG00000162068	37.8653	34.5465	4.12548	1.97962	32.7642	64.0453	75.8081	36.8544	35.4487	10.1714	39.199	105.339	26.0101	84.2195	25.6476	77.9698	19.6292	51.1231	-1.39182	0.0238008	0.474923	NTN3	16	2471499	2474145	+	1986	protein_coding	netrin 3 [Source:HGNC Symbol;Acc:HGNC:8030]	-	28	41	5	2	35	62	60	35	37	10	41	101	31	100	26	81	1.10875	1.01157	0.1208
ENSG00000158220	21.6373	147.454	244.228	218.748	99.2286	12.3959	31.5867	151.63	45.0294	26.4456	107.08	5.21479	12.5855	26.108	32.5527	95.2964	158.017	53.7628	1.55673	0.0238282	0.474965	ESYT3	3	138434586	138481686	+	9816	protein_coding	extended synaptotagmin 3 [Source:HGNC Symbol;Acc:HGNC:24295]	-	16	175	296	221	106	12	25	144	47	26	112	5	15	31	33	99	0.128186	0.873567	1.44689
ENSG00000057657	83.8446	89.3152	44.5552	74.2358	93.6119	185.938	72.0177	274.829	91.0169	193.256	134.806	109.511	154.383	74.9553	83.8479	77.9698	72.9877	128.845	-0.821868	0.0239	0.475887	PRDM1	6	106086320	106109939	+	6392	protein_coding	PR/SET domain 1 [Source:HGNC Symbol;Acc:HGNC:9346]	zf-C2H2	62	106	54	75	100	180	57	261	95	190	141	105	184	89	85	81	0.762801	0.812572	0.405354
ENSG00000214432	2.70466	0.842597	3.30038	1.97962	5.61671	4.13195	3.79041	1.05298	11.4969	8.13709	4.78036	3.12888	12.5855	9.26414	3.94578	8.66331	2.20682	6.38284	-1.5655	0.0239681	0.476235	VPS33B-DT	15	91022619	91036611	+	3429	antisense	VPS33B divergent transcript [Source:HGNC Symbol;Acc:HGNC:51413]	-	2	1	4	2	6	4	3	1	12	8	5	3	15	11	4	9	0.0458689	0.0142898	0.0559719
ENSG00000100003	45.9793	145.769	708.758	118.777	49.6143	79.5401	65.7004	179.007	114.969	69.1653	141.499	108.468	155.222	144.015	68.0648	192.518	254.821	113.982	1.1621	0.0240401	0.476235	SEC14L2	22	30396857	30425317	+	5985	protein_coding	SEC14 like lipid binding 2 [Source:HGNC Symbol;Acc:HGNC:10699]	-	34	173	859	120	53	77	52	170	120	68	148	104	185	171	69	200	0.446757	1.41636	6.88662
ENSG00000130749	523.352	907.476	846.549	768.094	1047.52	1138.35	962.763	882.401	950.408	845.241	1210.39	1184.8	949.789	899.464	846.371	846.117	761.368	980.301	-0.362573	0.0240845	0.476235	ZC3H4	19	47064187	47113752	-	6502	protein_coding	zinc finger CCCH-type containing 4 [Source:HGNC Symbol;Acc:HGNC:17808]	-	387	1077	1026	776	1119	1102	762	838	992	831	1266	1136	1132	1068	858	879	4.6808	8.11636	7.57143
ENSG00000163788	434.099	650.485	1257.45	634.469	399.723	512.362	505.387	681.281	492.449	516.706	671.163	312.888	351.556	584.483	401.484	489.958	744.125	493.287	0.594379	0.0240883	0.476235	SNRK	3	43286512	43424764	+	6981	protein_coding	SNF related kinase [Source:HGNC Symbol;Acc:HGNC:30598]	-	321	772	1524	641	427	496	400	647	514	508	702	300	419	694	407	509	3.61613	5.41866	10.4748
ENSG00000205832	12.171	7.58337	0.825096	0.989811	6.55283	17.5608	27.7963	14.7418	10.5388	15.2571	7.64858	15.6444	20.9759	3.36878	7.89157	14.4389	5.39232	13.5346	-1.38135	0.0240958	0.476235	C16orf96	16	4556490	4600714	+	3823	protein_coding	chromosome 16 open reading frame 96 [Source:HGNC Symbol;Acc:HGNC:40031]	-	9	9	1	1	7	17	22	14	11	15	8	15	25	4	8	15	0.185137	0.115353	0.0125508
ENSG00000239474	5.40933	4.21298	1.65019	3.95925	26.2113	6.19793	13.8982	2.10597	914.001	14.2399	7.64858	3.12888	8.39036	16.0017	6.90512	6.73813	3.80794	85.4556	-1.42001	0.0240966	0.476235	KLHL41	2	169509702	169526262	+	2620	protein_coding	kelch like family member 41 [Source:HGNC Symbol;Acc:HGNC:16905]	-	4	5	2	4	28	6	11	2	954	14	8	3	10	19	7	7	0.120065	0.0935107	0.0366274
ENSG00000198087	505.772	250.251	226.901	362.271	555.118	511.329	448.531	480.161	428.259	462.797	369.044	652.892	279.399	485.946	609.624	558.302	336.299	486.784	-0.536927	0.0241313	0.476235	CD2AP	6	47477789	47627263	+	6751	protein_coding	CD2 associated protein [Source:HGNC Symbol;Acc:HGNC:14258]	-	374	297	275	366	593	495	355	456	447	455	386	626	333	577	618	580	4.35672	2.15566	1.95453
ENSG00000171611	4.057	0	0	0.989811	1.87224	4.13195	1.26347	3.15895	5.74844	3.05141	17.2093	8.34367	10.9075	4.21097	0.986446	1.92518	1.2617	5.23413	-2.27805	0.0242302	0.476235	PTCRA	6	42915989	42925835	+	1168	protein_coding	pre T cell antigen receptor alpha [Source:HGNC Symbol;Acc:HGNC:21290]	-	3	0	0	1	2	4	1	3	6	3	18	8	13	5	1	2	0.201992	0	0
ENSG00000160233	45.9793	73.3059	48.6807	4.94906	89.8674	22.7257	132.664	204.279	194.489	153.588	36.3308	61.5345	70.479	76.6397	97.6582	73.1569	43.2287	101.118	-1.22343	0.0242761	0.476235	LRRC3	21	44455486	44462196	+	5869	protein_coding	leucine rich repeat containing 3 [Source:HGNC Symbol;Acc:HGNC:14965]	-	34	87	59	5	96	22	105	194	203	151	38	59	84	91	99	76	0.455587	0.726353	0.482353
ENSG00000189056	217.725	42.9724	0.825096	0	29.9558	19.6268	104.868	2.10597	18721.7	344.809	113.773	1530.02	87.2598	3282.88	2249.1	9.6259	65.3807	2207.98	-3.35622	0.0242814	0.476235	RELN	7	103471784	103989516	-	12642	protein_coding	reelin [Source:HGNC Symbol;Acc:HGNC:9957]	-	161	51	1	0	32	19	83	2	19541	339	119	1467	104	3898	2280	10	1.00154	0.197673	0.00379544
ENSG00000105928	229.896	262.89	208.749	490.946	253.688	146.684	92.2332	226.392	126.466	113.919	102.3	142.885	244.999	259.396	171.642	259.899	298.121	178.375	0.739911	0.0243107	0.476235	GSDME	7	24698351	24758113	-	8843	protein_coding	gasdermin E [Source:HGNC Symbol;Acc:HGNC:2810]	-	170	312	253	496	271	142	73	215	132	112	107	137	292	308	174	270	1.51184	1.72881	1.37277
ENSG00000105352	4.057	4.21298	4.12548	3.95925	13.1057	8.26391	10.1077	12.6358	2.87422	15.2571	76.4858	10.4296	2.51711	5.89536	6.90512	3.85036	4.08868	14.0273	-1.77769	0.0243288	0.476235	CEACAM4	19	41618971	41627074	-	1364	protein_coding	carcinoembryonic antigen related cell adhesion molecule 4 [Source:HGNC Symbol;Acc:HGNC:1816]	-	3	5	5	4	14	8	8	12	3	15	80	10	3	7	7	4	0.172967	0.179617	0.175887
ENSG00000177054	129.824	218.232	376.244	368.21	183.479	154.948	136.455	157.948	226.105	211.564	148.191	235.709	137.602	136.436	260.422	108.773	273.127	174.803	0.646427	0.0243324	0.476235	ZDHHC13	11	19117099	19176422	+	7763	protein_coding	zinc finger DHHC-type containing 13 [Source:HGNC Symbol;Acc:HGNC:18413]	-	96	259	456	372	196	150	108	150	236	208	155	226	164	162	264	113	0.972518	1.63479	2.81846
ENSG00000198814	97.3679	99.4264	70.9583	197.962	94.548	56.8144	68.2273	94.7686	47.9036	96.628	93.6951	59.4486	83.0646	72.4288	72.0106	80.8576	116.429	76.6996	0.600601	0.024365	0.476235	GK	X	30653359	30731456	+	5359	protein_coding	glycerol kinase [Source:HGNC Symbol;Acc:HGNC:4289]	-	72	118	86	200	101	55	54	90	50	95	98	57	99	86	73	84	1.05659	1.07892	0.770002
ENSG00000141052	0	1.68519	0	2.96943	3.74447	3.09896	1.26347	0	1.91615	8.13709	0.956073	16.6873	2.51711	10.9485	30.5798	3.85036	1.16366	6.97495	-2.55448	0.0243758	0.476235	MYOCD	17	12665890	12768949	+	8875	protein_coding	myocardin [Source:HGNC Symbol;Acc:HGNC:16067]	-	0	2	0	3	4	3	1	0	2	8	1	16	3	13	31	4	0	0.0110422	0
ENSG00000247627	22.9896	69.0929	3.30038	14.8472	5.61671	2.06598	35.3771	3.15895	4.79036	4.06855	20.0775	5.21479	3.35614	4.21097	2.95934	12.5137	27.5575	8.61751	1.69326	0.0243878	0.476235	MTND4P12	5	134926660	134928036	-	1377	processed_pseudogene	MT-ND4 pseudogene 12 [Source:HGNC Symbol;Acc:HGNC:42199]	-	17	82	4	15	6	2	28	3	5	4	21	5	4	5	3	13	0.970892	2.91791	0.139381
ENSG00000182952	814.104	506.401	660.077	612.693	595.371	988.57	890.745	962.428	890.05	853.378	907.313	887.558	538.661	843.037	1011.11	1060.77	648.319	869.083	-0.423863	0.0243949	0.476235	HMGN4	6	26538405	26546254	+	1274	protein_coding	high mobility group nucleosomal binding domain 4 [Source:HGNC Symbol;Acc:HGNC:4989]	-	602	601	800	619	636	957	705	914	929	839	949	851	642	1001	1025	1102	37.1606	23.1152	30.1299
ENSG00000141934	28.399	53.0836	124.59	9.89811	7.48895	42.3525	334.819	133.729	656.28	290.901	14.3411	207.549	46.986	304.875	77.9292	135.725	53.9925	187.748	-1.79503	0.0244025	0.476235	PLPP2	19	281040	291504	-	7059	protein_coding	phospholipid phosphatase 2 [Source:HGNC Symbol;Acc:HGNC:9230]	-	21	63	151	10	8	41	265	127	685	286	15	199	56	362	79	141	0.233955	0.43731	1.02639
ENSG00000107099	504.42	501.345	223.601	570.131	832.21	808.83	390.412	796.056	507.779	381.426	575.556	901.116	1236.74	904.517	655	719.055	449.874	725.725	-0.690854	0.0244237	0.476235	DOCK8	9	214854	465259	+	13784	protein_coding	dedicator of cytokinesis 8 [Source:HGNC Symbol;Acc:HGNC:19191]	-	373	595	271	576	889	783	309	756	530	375	602	864	1474	1074	664	747	2.12809	2.11512	0.943347
ENSG00000139289	703.213	345.465	70.9583	31.674	1047.52	326.424	582.459	422.247	338.2	2420.79	371.912	128.284	1601.72	183.598	3453.55	551.564	287.827	952.355	-1.72723	0.0244269	0.476235	PHLDA1	12	76025447	76033932	-	8069	protein_coding	pleckstrin homology like domain family A member 1 [Source:HGNC Symbol;Acc:HGNC:8933]	-	520	410	86	32	1119	316	461	401	353	2380	389	123	1909	218	3501	573	5.06804	2.48976	0.511395
ENSG00000198963	0	0	0.825096	0	4.68059	1.03299	7.58081	2.10597	0.958073	0	22.9457	0	20.1369	0	0	0	0.206274	4.95342	-4.05852	0.0244732	0.476489	RORB	9	74497365	74693177	+	9591	protein_coding	RAR related orphan receptor B [Source:HGNC Symbol;Acc:HGNC:10259]	THR-like	0	0	1	0	5	1	6	2	1	0	24	0	24	0	0	0	0	0	0.0050028
ENSG00000130818	412.461	436.465	447.202	532.518	245.263	386.338	200.892	363.28	364.068	354.981	365.22	310.802	387.635	412.675	363.012	388.886	457.162	345.254	0.404368	0.0244909	0.476489	ZNF426	19	9523224	9538645	-	7545	protein_coding	zinc finger protein 426 [Source:HGNC Symbol;Acc:HGNC:20725]	zf-C2H2	305	518	542	538	262	374	159	345	380	349	382	298	462	490	368	404	3.17905	3.36405	3.44681
ENSG00000085741	5.40933	10.9538	2.47529	0	14.0418	34.0886	0	10.5298	54.6101	9.15423	40.1551	5.21479	13.4246	4.21097	31.5663	4.81295	4.70959	18.4841	-1.96946	0.0245694	0.477204	WNT11	11	76186325	76210736	-	2401	protein_coding	Wnt family member 11 [Source:HGNC Symbol;Acc:HGNC:12776]	-	4	13	3	0	15	33	0	10	57	9	42	5	16	5	32	5	0.131016	0.265304	0.0599524
ENSG00000233045	193.383	152.51	305.286	42.5619	6.55283	180.773	42.9579	10.5298	102.514	28.4798	4.78036	105.339	36.9176	21.8971	70.0377	2.88777	173.435	51.1389	1.76273	0.0246065	0.477204	AC097523.1	2	138278574	138279210	+	637	processed_pseudogene	ribosomal protein L15 (RPL15) pseudogene	-	143	181	370	43	7	175	34	10	107	28	5	101	44	26	71	3	17.6544	13.923	27.8702
ENSG00000128283	331.321	535.049	502.484	188.064	298.622	606.364	1086.58	965.587	568.137	700.807	1366.23	600.744	764.362	539.005	325.527	496.697	389.229	693.222	-0.831787	0.0246115	0.477204	CDC42EP1	22	37560447	37569405	+	2573	protein_coding	CDC42 effector protein 1 [Source:HGNC Symbol;Acc:HGNC:17014]	-	245	635	609	190	319	587	860	917	593	689	1429	576	911	640	330	516	7.48829	12.0928	11.3568
ENSG00000180176	10.8187	38.7594	16.5019	24.7453	82.3784	22.7257	179.413	33.6955	82.3943	1.01714	213.204	38.5895	36.0786	61.4802	27.6205	42.354	22.7063	68.4125	-1.58495	0.0246719	0.477204	TH	11	2163929	2171877	-	3243	protein_coding	tyrosine hydroxylase [Source:HGNC Symbol;Acc:HGNC:11782]	-	8	46	20	25	88	22	142	32	86	1	223	37	43	73	28	44	0.193999	0.69503	0.295911
ENSG00000170624	385.415	588.975	528.062	374.149	382.873	525.791	4087.32	836.07	4549.89	1787.11	224.677	579.885	91.4549	2439.84	747.726	647.823	469.15	1408.37	-1.58572	0.0247105	0.477204	SGCD	5	155870344	156767788	+	10584	protein_coding	sarcoglycan delta [Source:HGNC Symbol;Acc:HGNC:10807]	-	285	699	640	378	409	509	3235	794	4749	1757	235	556	109	2897	758	673	2.11764	3.23608	2.9014
ENSG00000116035	14.8757	0.842597	0	0	58.9755	35.1216	82.1255	4.21194	7.66458	0	59.2765	28.1599	0	6.73756	3.94578	16.364	3.92956	25.2152	-2.73568	0.0247365	0.477204	VAX2	2	70900590	70965373	+	2961	protein_coding	ventral anterior homeobox 2 [Source:HGNC Symbol;Acc:HGNC:12661]	Homeobox	11	1	0	0	63	34	65	4	8	0	62	27	0	8	4	17	0.292153	0.0165483	0
ENSG00000162729	784.353	996.792	565.191	593.887	1205.72	933.821	2382.9	1884.84	918.792	1089.35	1340.41	648.72	670.39	1214.44	1264.62	839.379	735.055	1199.45	-0.70624	0.0247471	0.477204	IGSF8	1	160091340	160098943	-	2592	protein_coding	immunoglobulin superfamily member 8 [Source:HGNC Symbol;Acc:HGNC:17813]	-	580	1183	685	600	1288	904	1886	1790	959	1071	1402	622	799	1442	1282	872	17.5974	22.3636	12.6804
ENSG00000261655	1.35233	3.37039	0	0	13.1057	2.06598	5.05387	5.26492	10.5388	2.03427	0	12.5155	2.51711	0.842195	11.8374	5.77554	1.18068	5.9626	-2.32155	0.0247493	0.477204	AC100803.2	8	141353403	141355365	-	1963	sense_overlapping	novel transcript, overlapping to GPR20	-	1	4	0	0	14	2	4	5	11	2	0	12	3	1	12	6	0.0400623	0.0998464	0
ENSG00000278768	73.0259	80.0467	80.8594	86.1136	34.6364	50.6164	39.1675	49.4903	58.4424	81.3709	57.3644	51.105	53.6983	67.3756	82.8615	42.354	80.0114	55.7069	0.522042	0.0247574	0.477204	BACE1-AS	11	117288453	117293571	+	4680	processed_transcript	BACE1 antisense RNA [Source:HGNC Symbol;Acc:HGNC:37125]	-	54	95	98	87	37	49	31	47	61	80	60	49	64	80	84	44	0.907411	0.99465	1.00475
ENSG00000054116	547.694	501.345	580.868	529.549	390.361	473.109	456.112	515.962	491.491	472.969	406.331	515.221	470.699	453.943	465.603	430.278	539.864	461.84	0.225485	0.0248622	0.478065	TRAPPC3	1	36136570	36156053	-	3527	protein_coding	trafficking protein particle complex 3 [Source:HGNC Symbol;Acc:HGNC:19942]	-	405	595	704	535	417	458	361	490	513	465	425	494	561	539	472	447	9.03037	8.26616	9.57733
ENSG00000161904	979.088	792.041	1164.21	521.631	808.807	1292.27	1284.95	1527.88	1206.21	1537.91	1875.81	1169.16	762.684	1173.18	1279.42	1183.02	864.243	1258.44	-0.542034	0.024881	0.478065	LEMD2	6	33771202	33789136	-	6788	protein_coding	LEM domain containing 2 [Source:HGNC Symbol;Acc:HGNC:21244]	-	724	940	1411	527	864	1251	1017	1451	1259	1512	1962	1121	909	1393	1297	1229	8.38789	6.78545	9.97384
ENSG00000176406	0	0.842597	0	0	0.936119	0	5.05387	1.05298	5.74844	0	0	0	35.2395	0	8.87801	2.88777	0.210649	4.98306	-4.0704	0.0248975	0.478065	RIMS2	8	103500748	104256094	+	13619	protein_coding	regulating synaptic membrane exocytosis 2 [Source:HGNC Symbol;Acc:HGNC:17283]	-	0	1	0	0	1	0	4	1	6	0	0	0	42	0	9	3	0	0.00359789	0
ENSG00000169087	112.244	120.491	124.59	255.371	131.057	137.387	64.4369	95.8216	87.1846	96.628	132.894	100.124	69.64	122.96	101.604	73.1569	153.174	101.075	0.599519	0.0249043	0.478065	HSPBAP1	3	122740003	122793824	-	5434	protein_coding	HSPB1 associated protein 1 [Source:HGNC Symbol;Acc:HGNC:16389]	-	83	143	151	258	140	133	51	91	91	95	139	96	83	146	103	76	1.2012	1.28946	1.33332
ENSG00000175556	37.8653	16.8519	28.8784	63.3479	80.5062	53.7154	94.7601	75.8149	25.868	78.3195	158.708	40.6754	32.7224	47.1629	74.9699	93.3713	36.7359	71.3828	-0.962036	0.0249369	0.478199	LONRF3	X	118974614	119018355	+	4041	protein_coding	LON peptidase N-terminal domain and ring finger 3 [Source:HGNC Symbol;Acc:HGNC:21152]	-	28	20	35	64	86	52	75	72	27	77	166	39	39	56	76	97	0.544911	0.242512	0.415582
ENSG00000156256	780.296	690.929	638.624	1197.67	779.787	643.552	578.669	573.876	554.724	615.368	654.91	645.591	678.78	720.077	654.014	630.497	826.88	644.154	0.359439	0.0250344	0.47938	USP16	21	29024629	29054488	+	5694	protein_coding	ubiquitin specific peptidase 16 [Source:HGNC Symbol;Acc:HGNC:12614]	-	577	820	774	1210	833	623	458	545	579	605	685	619	809	855	663	655	7.9692	7.05649	6.5223
ENSG00000163331	73.0259	124.704	65.1826	0.989811	3.74447	1454.45	1075.21	566.506	210.776	68.1482	39.199	32.3317	46.986	72.4288	1555.63	18.2892	65.9757	428.641	-2.69942	0.0250616	0.47938	DAPL1	2	158795317	158862781	+	1325	protein_coding	death associated protein like 1 [Source:HGNC Symbol;Acc:HGNC:21490]	-	54	148	79	1	4	1408	851	538	220	67	41	31	56	86	1577	19	3.20504	5.47316	2.86081
ENSG00000133067	14.8757	22.7501	20.6274	1.97962	11.2334	9.29689	60.6465	21.0597	134.13	34.5827	8.60466	60.4916	33.5614	186.125	20.7154	11.5511	15.0582	49.3332	-1.70902	0.0250754	0.47938	LGR6	1	202193901	202319781	+	4583	protein_coding	leucine rich repeat containing G protein-coupled receptor 6 [Source:HGNC Symbol;Acc:HGNC:19719]	-	11	27	25	2	12	9	48	20	140	34	9	58	40	221	21	12	0.188755	0.288673	0.261738
ENSG00000165682	0	0	0	0	4.68059	1.03299	1.26347	1.05298	1.91615	0	4.78036	1.04296	0	0	1.97289	3.85036	0	1.7994	-3.31728	0.0251244	1	CLEC1B	12	9985642	10013424	-	3670	protein_coding	C-type lectin domain family 1 member B [Source:HGNC Symbol;Acc:HGNC:24356]	-	0	0	0	0	5	1	1	1	2	0	5	1	0	0	2	4	0	0	0
ENSG00000100565	0	0	0	0	2.80836	4.13195	0	3.15895	1.91615	0	0	1.04296	7.55133	0	0.986446	2.88777	0	2.04033	-3.50944	0.0251467	1	LRRC74A	14	76826372	76870302	+	2305	protein_coding	leucine rich repeat containing 74A [Source:HGNC Symbol;Acc:HGNC:23346]	-	0	0	0	0	3	4	0	3	2	0	0	1	9	0	1	3	0	0	0
ENSG00000158050	97.3679	44.6576	18.1521	32.6638	309.855	72.3092	130.137	97.9275	33.5325	184.102	108.036	367.121	116.626	27.7924	31.5663	41.3914	48.2104	126.7	-1.40005	0.0251864	0.481012	DUSP2	2	96143166	96145440	-	1932	protein_coding	dual specificity phosphatase 2 [Source:HGNC Symbol;Acc:HGNC:3068]	-	72	53	22	33	331	70	103	93	35	181	113	352	139	33	32	43	2.93077	1.34419	0.546378
ENSG00000212829	62.2073	3.37039	5.77567	16.8268	7.48895	10.3299	3.79041	8.42387	7.66458	9.15423	4.78036	1.04296	21.8149	2.52658	7.89157	3.85036	22.045	7.39656	1.54623	0.0252937	0.482087	RPS26P3	9	9090898	9091245	+	348	processed_pseudogene	ribosomal protein S26 pseudogene 3 [Source:HGNC Symbol;Acc:HGNC:23411]	-	46	4	7	17	8	10	3	8	8	9	5	1	26	3	8	4	10.3952	0.563214	0.965153
ENSG00000158481	6.76166	3.37039	4.12548	2.96943	13.1057	17.5608	5.05387	12.6358	27.7841	12.2056	20.0775	15.6444	10.0684	0.842195	9.86446	0.96259	4.30674	12.1505	-1.52362	0.0253053	0.482087	CD1C	1	158289786	158293630	+	1435	protein_coding	CD1c molecule [Source:HGNC Symbol;Acc:HGNC:1636]	-	5	4	5	3	14	17	4	12	29	12	21	15	12	1	10	1	0.274015	0.136584	0.167184
ENSG00000183307	27.0466	35.3891	53.6312	112.838	117.015	76.4411	49.2753	104.245	66.107	82.3881	61.1887	282.642	244.16	149.068	185.452	51.0173	57.2264	122.417	-1.09563	0.0253308	0.482087	TMEM121B	22	17116299	17121367	-	5069	protein_coding	transmembrane protein 121B [Source:HGNC Symbol;Acc:HGNC:1844]	-	20	42	65	114	125	74	39	99	69	81	64	271	291	177	188	53	0.310287	0.405994	0.615274
ENSG00000041353	18.9326	173.575	1024.77	179.156	205.946	12.3959	140.245	25.2716	188.74	182.067	22.9457	64.6634	37.7566	26.9502	279.164	71.2317	349.108	104.782	1.7372	0.0253798	0.482087	RAB27B	18	54717860	54895516	+	7432	protein_coding	RAB27B, member RAS oncogene family [Source:HGNC Symbol;Acc:HGNC:9767]	-	14	206	1242	181	220	12	111	24	197	179	24	62	45	32	283	74	0.148142	1.35817	8.0185
ENSG00000041880	476.021	689.244	1023.94	1199.65	561.671	696.234	606.465	766.573	630.412	606.214	542.093	414.054	775.269	491	552.41	527.499	847.215	597.491	0.504773	0.0253943	0.482087	PARP3	3	51942345	51948867	+	2928	protein_coding	poly(ADP-ribose) polymerase family member 3 [Source:HGNC Symbol;Acc:HGNC:273]	-	352	818	1241	1212	600	674	480	728	658	596	567	397	924	583	560	548	9.45426	13.6891	20.3366
ENSG00000215559	16.228	53.0836	94.8861	250.422	1.87224	104.332	5.05387	65.285	2.87422	1.01714	20.0775	3.12888	6.71229	55.5849	15.7831	19.2518	103.655	25.0811	2.04763	0.0253974	0.482087	ANKRD20A11P	21	13909574	13980437	-	4842	transcribed_unprocessed_pseudogene	ankyrin repeat domain 20 family member A11, pseudogene [Source:HGNC Symbol;Acc:HGNC:42024]	-	12	63	115	253	2	101	4	62	3	1	21	3	8	66	16	20	0.1949	0.637541	1.13959
ENSG00000248569	18.9326	12.6389	14.0266	18.8064	28.0836	21.6928	37.9041	21.0597	34.4906	23.3941	21.9897	30.2458	36.0786	12.6329	21.7018	23.1022	16.1012	26.0313	-0.705826	0.025439	0.482386	CRSP8P	5	80351021	80351956	-	936	processed_pseudogene	mediator complex subunit 27 pseudogene [Source:NCBI gene;Acc:441089]	-	14	15	17	19	30	21	30	20	36	23	23	29	43	15	22	24	1.17627	0.78525	0.871466
ENSG00000185942	0	0	0	0	2.80836	0	10.1077	0	0.958073	0	0	1.04296	3.35614	8.42195	0	6.73813	0	2.78611	-3.94401	0.0254981	1	NKAIN3	8	62248591	62999652	+	2924	protein_coding	sodium/potassium transporting ATPase interacting 3 [Source:HGNC Symbol;Acc:HGNC:26829]	-	0	0	0	0	3	0	8	0	1	0	0	1	4	10	0	7	0	0	0
ENSG00000157833	244.772	193.797	208.749	29.6943	356.661	314.028	208.472	475.949	207.902	309.21	308.812	282.642	196.334	321.718	243.652	343.645	169.253	297.419	-0.814442	0.0255065	0.483177	GAREM2	2	26173091	26189663	+	5939	protein_coding	GRB2 associated regulator of MAPK1 subtype 2 [Source:HGNC Symbol;Acc:HGNC:27172]	-	181	230	253	30	381	304	165	452	217	304	323	271	234	382	247	357	2.39674	1.89761	2.04402
ENSG00000114529	119.005	218.232	106.437	274.178	168.501	86.771	146.562	128.464	79.52	47.8054	155.84	67.7923	71.3181	91.7992	72.997	142.463	179.463	104.986	0.775111	0.0255581	0.483664	C3orf52	3	112086335	112131004	+	6021	protein_coding	chromosome 3 open reading frame 52 [Source:HGNC Symbol;Acc:HGNC:26255]	-	88	259	129	277	180	84	116	122	83	47	163	65	85	109	74	148	1.1494	2.10777	1.02801
ENSG00000078549	5.40933	0.842597	5.77567	0	17.7863	12.3959	3.79041	10.5298	29.7003	2.03427	29.6383	5.21479	260.101	8.42195	0	9.6259	3.0069	32.4366	-1.94722	0.0256032	0.483743	ADCYAP1R1	7	31052461	31111479	+	6832	protein_coding	ADCYAP receptor type I [Source:HGNC Symbol;Acc:HGNC:242]	-	4	1	7	0	19	12	3	10	31	2	31	5	310	10	0	10	0.0460435	0.00717207	0.0491618
ENSG00000165526	550.399	311.761	332.514	428.588	302.366	343.985	285.544	279.041	238.56	268.524	303.075	392.152	272.687	410.991	254.503	279.151	405.815	302.548	0.420065	0.025614	0.483743	RPUSD4	11	126202094	126211692	-	4083	protein_coding	RNA pseudouridylate synthase domain containing 4 [Source:HGNC Symbol;Acc:HGNC:25898]	-	407	370	403	433	323	333	226	265	249	264	317	376	325	488	258	290	7.83919	4.44033	4.73591
[truncated: 605 more rows]
[truncated: 13 more columns]
