# Supplementary material for: GSTM1 null genotype underpins recurrence of NF2 meningiomas
Source: Front Oncol. 2024 Dec 12;14:1506708. doi: 10.3389/fonc.2024.1506708 (PMC11669715; doi:10.3389/fonc.2024.1506708)
Supplement: Supplementary File 2 — GSTM+ meningioma vs. GSTM- meningioma differently expressed genes (DEG). [file Table2.xlsx]

## Sheet: GSTM1_negvsGSTM1_pos_deg_all
gene_id	RF1	RM1	RM2	RM4	PF3	PF4	PF6	PF7	PM5	PF1	PF2	PF5	PM1	PM2	PM3	PM4	GSTM1_neg	GSTM1_pos	log2FoldChange	pvalue	padj	gene_name	gene_chr	gene_start	gene_end	gene_strand	gene_length	gene_biotype	gene_description	tf_family	RF1_count	RM1_count	RM2_count	RM4_count	PF3_count	PF4_count	PF6_count	PF7_count	PM5_count	PF1_count	PF2_count	PF5_count	PM1_count	PM2_count	PM3_count	PM4_count	RF1_fpkm	RM1_fpkm	RM2_fpkm
ENSG00000134184	0	0	0	0	0	0	0	0	0	545.757	51.6494	430.175	1217.13	35.2395	874.198	625.407	0	539.937	-11.4957	8.21958e-33	1.87045e-28	GSTM1	1	109687814	109709039	+	2512	protein_coding	glutathione S-transferase mu 1 [Source:HGNC Symbol;Acc:HGNC:4632]	-	0	0	0	0	0	0	0	0	0	583	50	449	1167	42	1038	634	0	0	0
ENSG00000197769	18.9326	477.752	559.415	5.93887	147.826	23.1657	9.15423	223.721	73.1569	7.48895	2.06598	10.5388	0	5.87325	2.52658	18.7425	171.007	6.74801	4.66428	2.14854e-08	0.000244461	MAP1LC3C	1	241995490	241999073	-	1182	protein_coding	microtubule associated protein 1 light chain 3 gamma [Source:HGNC Symbol;Acc:HGNC:13353]	-	14	567	678	6	117	22	9	234	76	8	2	11	0	7	3	19	0.931465	23.5049	27.5226
ENSG00000274370	20.285	15.1667	9.90115	8.9083	31.5867	5.26492	66.1139	28.6822	46.2043	115.143	75.4081	223.231	179.389	83.9036	80.8507	407.402	25.7904	166.475	-2.69156	4.45453e-08	0.000337891	AC130371.2	17	83098377	83098987	+	611	lincRNA	novel transcript	-	15	18	12	9	25	5	65	30	48	123	73	233	172	100	96	413	1.93066	1.44352	0.942361
ENSG00000270074	10.8187	7.58337	4.95058	1.97962	3.79041	0	5.08568	2.86822	2.88777	27.1474	11.3629	22.0357	22.9451	16.7807	13.4751	29.5934	4.44048	20.4772	-2.22308	2.72501e-07	0.00155026	AC087203.3	8	12412827	12414373	+	1547	lincRNA	novel transcript	-	8	9	6	2	3	0	5	3	3	29	11	23	22	20	16	30	0.406683	0.285066	0.186097
ENSG00000106541	140.643	0.842597	2.47529	0	59.383	67.391	45.7712	0.956073	20.2144	893.993	266.511	494.366	1269.28	1071.45	404.254	2022.21	37.5196	917.438	-4.61586	8.36875e-07	0.0031868	AGR2	7	16791811	16833433	-	2845	protein_coding	anterior gradient 2, protein disulphide isomerase family member [Source:HGNC Symbol;Acc:HGNC:328]	-	104	1	3	0	47	64	45	1	21	955	258	516	1217	1277	480	2050	2.8748	0.0172231	0.050596
ENSG00000226306	39.2176	154.195	0	248.443	3.79041	350.644	35.5998	99.4316	31.7655	0	4.13195	16.2872	2.08592	3.35614	4.21097	7.89157	107.01	5.4234	4.30361	8.40253e-07	0.0031868	NPY6R	5	137801193	137810751	+	2988	transcribed_processed_pseudogene	neuropeptide Y receptor Y6 (pseudogene) [Source:HGNC Symbol;Acc:HGNC:7959]	-	29	183	0	251	3	333	35	104	33	0	4	17	2	4	5	8	0.763262	3.00098	0
ENSG00000275708	27.0466	40.4446	5.77567	10.8879	46.7483	20.0067	113.919	173.049	16.364	5.61671	3.09896	4.79036	3.12888	12.5855	2.52658	10.8509	50.4714	6.08542	3.04776	1.66688e-06	0.00541879	MIR3648-1	21	8208473	8208652	+	180	miRNA	microRNA 3648-1 [Source:HGNC Symbol;Acc:HGNC:38941]	-	20	48	7	11	37	19	112	181	17	6	3	5	3	15	3	11	8.73803	13.0666	1.86596
ENSG00000069869	154.166	185.371	662.552	1049.2	886.955	293.783	649.95	2102.4	2063.79	190.032	159.08	103.472	94.9092	238.286	368.039	118.374	894.242	181.742	2.29836	3.83006e-06	0.0108946	NEDD4	15	55826922	55993746	-	9122	protein_coding	neural precursor cell expressed, developmentally down-regulated 4, E3 ubiquitin protein ligase [Source:HGNC Symbol;Acc:HGNC:7727]	-	114	220	803	1060	702	279	639	2199	2144	203	154	108	91	284	437	120	0.982813	1.18175	4.2238
ENSG00000164849	24.342	8.42597	8.25096	13.8574	10.1077	24.2186	31.5312	11.4729	9.6259	20.5946	44.4185	49.8198	68.8353	48.6641	34.53	66.0919	15.7592	47.5649	-1.60489	5.63568e-06	0.0135336	GPR146	7	1044576	1059261	+	3160	protein_coding	G protein-coupled receptor 146 [Source:HGNC Symbol;Acc:HGNC:21718]	-	18	10	10	14	8	23	31	12	10	22	43	52	66	58	41	67	0.447962	0.155062	0.151841
ENSG00000174963	278.58	305.863	304.46	321.689	190.784	217.968	452.626	256.228	284.927	719.875	664.211	469.456	579.885	462.309	320.876	779.292	290.347	570.844	-0.97419	5.94727e-06	0.0135336	ZIC4	3	147386046	147406860	-	8568	protein_coding	Zic family member 4 [Source:HGNC Symbol;Acc:HGNC:20393]	zf-C2H2	206	363	369	325	151	207	445	268	296	769	643	490	556	551	381	790	1.89079	2.07596	2.06645
ENSG00000275215	35.1606	26.1205	1.65019	9.89811	69.4908	5.26492	46.7883	43.9793	20.2144	0.936119	0	0.958073	4.17183	9.2294	0.842195	4.93223	28.7297	3.00998	3.23997	7.09704e-06	0.0146818	RNA5-8SN2	21	8395607	8395759	+	153	rRNA	RNA, 5.8S ribosomal N2 [Source:HGNC Symbol;Acc:HGNC:53521]	-	26	31	2	10	55	5	46	46	21	1	0	1	4	11	1	5	13.364	9.92802	0.627214
ENSG00000261888	37.8653	51.3984	53.6312	27.7147	41.6945	15.7948	387.529	74.5737	107.81	161.949	110.53	1056.75	382.766	234.091	206.338	2200.76	88.668	621.884	-2.8097	2.04912e-05	0.0367954	AC144831.1	17	83104255	83106910	+	2656	lincRNA	novel transcript	-	28	61	65	28	33	15	381	78	112	173	107	1103	367	279	245	2231	0.82906	1.12537	1.17426
ENSG00000134363	5.40933	7.58337	4.95058	0.989811	3.79041	3.15895	3.05141	21.0336	10.5885	52.4226	18.5938	131.256	7.30071	8.39036	200.442	2.95934	6.72844	60.195	-3.15613	2.10204e-05	0.0367954	FST	5	53480409	53487134	+	2969	protein_coding	follistatin [Source:HGNC Symbol;Acc:HGNC:3971]	-	4	9	6	1	3	3	3	22	11	56	18	137	7	10	238	3	0.105951	0.148534	0.0969658
ENSG00000118729	16.228	39.602	6.60077	1.97962	15.1616	3.15895	10.1714	0.956073	7.70072	26.2113	43.3855	298.919	81.3508	9.2294	51.3739	55.241	11.2844	80.8158	-2.83886	2.50711e-05	0.0386525	CASQ2	1	115700007	115768781	-	2769	protein_coding	calsequestrin 2 [Source:HGNC Symbol;Acc:HGNC:1513]	-	12	47	8	2	12	3	10	1	8	28	42	312	78	11	61	56	0.340812	0.831701	0.138626
ENSG00000137460	82.4922	257.835	817.67	241.514	147.826	263.246	62.0453	342.274	88.5583	102.973	61.9793	45.9875	81.3508	46.986	79.1663	69.0512	255.94	69.642	1.87915	2.71733e-05	0.0386525	FHDC1	4	152936352	152979696	+	6593	protein_coding	FH2 domain containing 1 [Source:HGNC Symbol;Acc:HGNC:29363]	-	61	306	991	244	117	250	61	358	92	110	60	48	78	56	94	70	0.727617	2.27421	7.2122
ENSG00000172260	1.35233	3.37039	2.47529	1.97962	3.79041	0	1.01714	0.956073	1.92518	77.6979	7.23092	56.5263	0	52.8593	0.842195	0.986446	1.87405	28.0204	-3.9002	2.7177e-05	0.0386525	NEGR1	1	71395940	72282734	-	13406	protein_coding	neuronal growth regulator 1 [Source:HGNC Symbol;Acc:HGNC:17302]	-	1	4	3	2	3	0	1	1	2	83	7	59	0	63	1	1	0.0058662	0.0146202	0.0107374
ENSG00000148408	2.70466	0	1.65019	0	2.52694	0	2.03427	4.78036	4.81295	9.36119	2.06598	28.7422	4.17183	62.0887	5.05317	28.6069	2.0566	20.0129	-3.29681	3.23949e-05	0.0431791	CACNA1B	9	137877789	138124624	+	9897	protein_coding	calcium voltage-gated channel subunit alpha1 B [Source:HGNC Symbol;Acc:HGNC:1389]	-	2	0	2	0	2	0	2	5	5	10	2	30	4	74	6	29	0.0158921	0	0.00969625
ENSG00000189056	217.725	42.9724	0.825096	0	104.868	2.10597	344.809	113.773	9.6259	29.9558	19.6268	18721.7	1530.02	87.2598	3282.88	2249.1	92.9672	3702.93	-5.31624	3.45583e-05	0.0431791	RELN	7	103471784	103989516	-	12642	protein_coding	reelin [Source:HGNC Symbol;Acc:HGNC:9957]	-	161	51	1	0	83	2	339	119	10	32	19	19541	1467	104	3898	2280	1.00154	0.197673	0.00379544
ENSG00000107282	56.7979	107.01	47.8556	68.297	35.3771	93.7156	52.8911	35.3747	79.895	175.99	79.5401	107.304	119.94	186.266	128.014	202.221	64.1349	142.754	-1.15197	3.74471e-05	0.0431791	APBA1	9	69427530	69672306	-	11384	protein_coding	amyloid beta precursor protein binding family A member 1 [Source:HGNC Symbol;Acc:HGNC:578]	-	42	127	58	69	28	89	52	37	83	188	77	112	115	222	152	205	0.290142	0.54664	0.244462
ENSG00000175745	2382.81	910.004	1461.25	2605.18	760.608	1860.62	2097.34	1051.68	1618.11	3862.43	4909.79	9207.08	1928.43	3413.2	2620.07	3579.81	1638.62	4217.26	-1.36388	3.79496e-05	0.0431791	NR2F1	5	93583224	93594615	+	4314	protein_coding	nuclear receptor subfamily 2 group F member 1 [Source:HGNC Symbol;Acc:HGNC:7975]	RXR-like	1762	1080	1771	2632	602	1767	2062	1100	1681	4126	4753	9610	1849	4068	3111	3629	32.1205	12.2669	19.6977
ENSG00000181885	18.9326	12.6389	245.879	35.6332	17.6886	24.2186	30.5141	12.4289	40.4288	66.4644	39.2536	45.0294	70.9212	68.801	63.1646	61.1597	48.7069	59.2563	-1.17867	4.47135e-05	0.0482669	CLDN7	17	7259903	7263983	-	2492	protein_coding	claudin 7 [Source:HGNC Symbol;Acc:HGNC:2049]	-	14	15	298	36	14	23	30	13	42	71	38	47	68	82	75	62	0.441811	0.294941	5.7378
ENSG00000198727	101096	80302.8	58174.2	112731	157215	61029.9	68911	155858	112095	46193.7	53541.9	66850.5	49604.1	50350.6	47765.1	56803.5	100824	53015.6	0.927341	4.66634e-05	0.0482669	MT-CYB	MT	14747	15887	+	1141	protein_coding	mitochondrially encoded cytochrome b [Source:HGNC Symbol;Acc:HGNC:7427]	-	74757	95304	70506	113891	124431	57959	67750	163019	116451	49346	51832	69776	47561	60010	56715	57584	5152.55	4092.78	2964.95
ENSG00000102230	6.76166	93.5282	193.898	226.667	48.0118	293.783	17.2913	27.7261	146.314	26.2113	22.7257	22.0357	2.08592	31.8834	26.108	9.86446	117.109	20.1306	2.53873	4.87969e-05	0.0482792	PCYT1B	X	24558087	24672677	-	5555	protein_coding	phosphate cytidylyltransferase 1, choline, beta [Source:HGNC Symbol;Acc:HGNC:8755]	-	5	111	235	229	38	279	17	29	152	28	22	23	2	38	31	10	0.0707851	0.97911	2.02984
ENSG00000165443	0	0.842597	0	0	0	0	1.01714	2.86822	1.92518	7.48895	3.09896	6.70651	9.38663	55.3764	0	11.8374	0.739237	13.4135	-4.13897	5.37614e-05	0.0491195	PHYHIPL	10	59176590	59247774	+	4093	protein_coding	phytanoyl-CoA 2-hydroxylase interacting protein like [Source:HGNC Symbol;Acc:HGNC:29378]	-	0	1	0	0	0	0	1	3	2	8	3	7	9	66	0	12	0	0.0119716	0
ENSG00000176438	102.777	208.964	179.046	141.543	121.293	51.5962	108.834	149.147	160.753	281.772	228.29	231.854	331.661	374.21	195.389	258.449	135.995	271.661	-0.995287	5.53774e-05	0.0491195	SYNE3	14	95407266	95475836	-	18164	protein_coding	spectrin repeat containing nuclear envelope family member 3 [Source:HGNC Symbol;Acc:HGNC:19861]	-	76	248	217	143	96	49	107	156	167	301	221	242	318	446	232	262	0.329047	0.66901	0.573226
ENSG00000185774	8.11399	16.0093	15.6768	16.8268	1.26347	14.7418	72.2167	14.3411	1501.64	34.6364	95.0349	462.749	157.487	31.0443	41.2675	75.9563	184.537	128.311	-2.52855	5.61218e-05	0.0491195	KCNIP4	4	20728616	21948799	-	4256	protein_coding	potassium voltage-gated channel interacting protein 4 [Source:HGNC Symbol;Acc:HGNC:30083]	-	6	19	19	17	1	14	71	15	1560	37	92	483	151	37	49	77	0.110868	0.218748	0.214205
ENSG00000144847	6.76166	357.261	117.164	725.532	13.8982	136.888	28.4798	34.4186	72.1943	39.317	55.7814	15.3292	4.17183	8.39036	11.7907	7.89157	165.844	20.3817	3.02644	6.57484e-05	0.0554137	IGSF11	3	118900557	119146068	-	4899	protein_coding	immunoglobulin superfamily member 11 [Source:HGNC Symbol;Acc:HGNC:16669]	-	5	424	142	733	11	130	28	36	75	42	54	16	4	10	14	8	0.0802636	4.24083	1.39078
ENSG00000047365	48.684	69.0929	15.6768	69.2868	82.1255	57.9141	69.1653	34.4186	93.3713	184.415	98.1339	71.8555	149.143	140.119	181.914	163.75	59.9706	141.333	-1.23912	6.8894e-05	0.0559912	ARAP2	4	35948221	36244509	-	12428	protein_coding	ArfGAP with RhoGAP domain, ankyrin repeat and PH domain 2 [Source:HGNC Symbol;Acc:HGNC:16924]	-	36	82	19	70	65	55	68	36	97	197	95	75	143	167	216	166	0.227802	0.3233	0.073355
ENSG00000196990	0	0.842597	0.825096	0.989811	0	0	0	0	0	45.8698	0	1.91615	1.04296	44.4689	5.05317	0	0.295278	14.0501	-5.27218	7.54923e-05	0.0571268	FAM163B	9	133578415	133586197	-	1353	protein_coding	family with sequence similarity 163 member B [Source:HGNC Symbol;Acc:HGNC:33277]	-	0	1	1	1	0	0	0	0	0	49	0	2	1	53	6	0	0	0.0362155	0.0354633
ENSG00000239608	0	0	0	0	0	0	0	0	0.96259	14.9779	1.03299	1.91615	2.08592	5.03422	2.52658	3.94578	0.106954	4.50279	-4.27306	7.75032e-05	0.0571268	RUVBL1-AS1	3	128075810	128079056	+	588	antisense	RUVBL1 antisense RNA 1 [Source:HGNC Symbol;Acc:HGNC:40514]	-	0	0	0	0	0	0	0	0	1	16	1	2	2	6	3	4	0	0	0
ENSG00000182329	8.11399	32.8613	269.806	53.4498	15.1616	7.37089	4.06855	6.69251	8.66331	5.61671	9.29689	1.91615	2.08592	2.51711	5.89536	8.87801	45.132	5.17231	3.13173	7.78226e-05	0.0571268	KIAA2012	2	202073289	202205203	+	7943	protein_coding	KIAA2012 [Source:HGNC Symbol;Acc:HGNC:51250]	-	6	39	327	54	12	7	4	7	9	6	9	2	2	3	7	9	0.059405	0.240587	1.97533
ENSG00000179455	0	0	0	0	0	0	0	0	0	2.80836	0	1.91615	42.7613	1.67807	0	37.485	0	12.3784	-6.04683	8.57853e-05	0.0610041	MKRN3	15	23565674	23630075	+	5735	protein_coding	makorin ring finger protein 3 [Source:HGNC Symbol;Acc:HGNC:7114]	-	0	0	0	0	0	0	0	0	0	3	0	2	41	2	0	38	0	0	0
ENSG00000145217	41.9223	71.6207	47.8556	54.4396	50.5387	53.7022	44.754	51.6279	73.1569	165.693	130.157	109.22	65.7064	107.397	67.3756	72.0106	54.402	102.508	-0.91018	9.30445e-05	0.0641612	SLC26A1	4	979073	993440	-	4293	protein_coding	solute carrier family 26 member 1 [Source:HGNC Symbol;Acc:HGNC:10993]	-	31	85	58	55	40	51	44	54	76	177	126	114	63	128	80	73	0.56788	0.970176	0.648253
ENSG00000259479	4.057	2.52779	1.65019	0	0	0	3.05141	0	2.88777	58.9755	10.3299	0	2.08592	5.87325	64.849	8.87801	1.57491	21.5702	-3.78431	0.000100277	0.067115	SORD2P	15	44825747	44884694	-	2925	transcribed_unprocessed_pseudogene	sorbitol dehydrogenase 2, pseudogene [Source:HGNC Symbol;Acc:HGNC:49919]	-	3	3	2	0	0	0	3	0	3	63	10	0	2	7	77	9	0.0806588	0.050256	0.0328081
ENSG00000060982	404.347	1820.85	11053.8	222.708	1403.71	1215.14	655.036	171.137	154.014	400.659	164.245	245.267	360.864	260.101	201.285	417.267	1900.08	292.812	2.69815	0.000107537	0.0699177	BCAT1	12	24810022	24949459	-	11775	protein_coding	branched chain amino acid transaminase 1 [Source:HGNC Symbol;Acc:HGNC:976]	-	299	2161	13397	225	1111	1154	644	179	160	428	159	256	346	310	239	423	1.99695	8.99262	54.5914
ENSG00000100784	51.3886	32.0187	18.1521	32.6638	21.479	48.4373	27.4627	69.7933	17.3266	97.3563	105.365	59.4005	70.9212	73.8352	45.4785	157.831	35.4136	87.1697	-1.30143	0.000116249	0.0718651	RPS6KA5	14	90847862	91060636	-	27976	protein_coding	ribosomal protein S6 kinase A5 [Source:HGNC Symbol;Acc:HGNC:10434]	-	38	38	22	33	17	46	27	73	18	104	102	62	68	88	54	160	0.10682	0.0665565	0.0377324
ENSG00000141655	182.565	201.381	157.593	218.748	113.712	184.272	193.256	140.543	143.426	378.192	232.422	227.063	846.882	204.725	258.554	436.009	170.611	369.121	-1.11241	0.000116849	0.0718651	TNFRSF11A	18	62325287	62391292	+	8999	protein_coding	TNF receptor superfamily member 11a [Source:HGNC Symbol;Acc:HGNC:11908]	-	135	239	191	221	90	175	190	147	149	404	225	237	812	244	307	442	1.17977	1.30136	1.0184
ENSG00000171772	0	3.37039	0	0	0	7.37089	0	0	5.77554	46.8059	28.9237	42.1552	8.34367	6.71229	7.57975	4.93223	1.8352	20.779	-3.48146	0.000124093	0.0726098	SYCE1	10	133553901	133569835	-	3874	protein_coding	synaptonemal complex central element protein 1 [Source:HGNC Symbol;Acc:HGNC:28852]	-	0	4	0	0	0	7	0	0	6	50	28	44	8	8	9	5	0	0.0505933	0
ENSG00000102802	89.2539	534.206	198.848	79.1849	147.826	481.214	41.7026	1619.59	821.09	49.6143	254.115	93.8911	35.4606	54.5374	22.7393	21.7018	445.879	76.0085	2.5534	0.000124441	0.0726098	MEDAG	13	30906191	30925572	+	2374	protein_coding	mesenteric estrogen dependent adipogenesis [Source:HGNC Symbol;Acc:HGNC:25926]	-	66	634	241	80	117	457	41	1694	853	53	246	98	34	65	27	22	2.18635	13.0858	4.87095
ENSG00000162636	315.093	209.807	216.175	283.086	217.317	266.405	234.959	125.246	290.702	556.055	261.346	567.179	327.489	349.878	434.573	462.643	239.865	422.737	-0.818791	0.000128966	0.0733689	FAM102B	1	108560089	108644900	+	9355	protein_coding	family with sequence similarity 102 member B [Source:HGNC Symbol;Acc:HGNC:27637]	-	233	249	262	286	172	253	231	131	302	594	253	592	314	417	516	469	1.9587	1.30421	1.3438
ENSG00000265107	6.76166	53.0836	4501.72	7.91849	6.31734	4790.03	33.5655	1105.22	32.7281	41.1892	133.255	11.4969	38.5895	57.0545	36.2144	64.119	1170.82	54.5598	4.42375	0.000148377	0.082353	GJA5	1	147756199	147773362	-	3292	protein_coding	gap junction protein alpha 5 [Source:HGNC Symbol;Acc:HGNC:4279]	-	5	63	5456	8	5	4549	33	1156	34	44	129	12	37	68	43	65	0.119445	0.93772	79.5228
ENSG00000247627	22.9896	69.0929	3.30038	14.8472	35.3771	3.15895	4.06855	20.0775	12.5137	5.61671	2.06598	4.79036	5.21479	3.35614	4.21097	2.95934	20.6029	4.03061	2.35352	0.000162132	0.087044	MTND4P12	5	134926660	134928036	-	1377	processed_pseudogene	MT-ND4 pseudogene 12 [Source:HGNC Symbol;Acc:HGNC:42199]	-	17	82	4	15	28	3	4	21	13	6	2	5	5	4	5	3	0.970892	2.91791	0.139381
ENSG00000211892	6.76166	0.842597	0.825096	201.921	29.0598	9.47686	9.15423	4.78036	4.81295	71.145	30.9896	1072.08	78.2219	29.3663	34.53	31.5663	29.7372	192.557	-2.11295	0.000167419	0.087044	IGHG4	14	105620506	105626066	-	2740	IG_C_gene	immunoglobulin heavy constant gamma 4 (G4m marker) [Source:HGNC Symbol;Acc:HGNC:5528]	-	5	1	1	204	23	9	9	5	5	76	30	1119	75	35	41	32	0.143508	0.0178831	0.0175116
ENSG00000065809	282.637	875.458	5001.73	1059.1	1319.06	2238.64	333.621	1079.41	306.104	293.005	379.107	511.611	257.611	418.679	442.152	362.026	1388.42	380.599	1.86719	0.000168304	0.087044	FAM107B	10	14518557	14774897	-	7019	protein_coding	family with sequence similarity 107 member B [Source:HGNC Symbol;Acc:HGNC:23726]	-	209	1039	6062	1070	1044	2126	328	1129	318	313	367	534	247	499	525	367	2.34168	7.25325	41.4398
ENSG00000162849	31.1036	19.3797	4.12548	9.89811	7.58081	111.616	13.2228	18.1654	41.3914	222.796	171.476	28.7422	46.9331	276.043	191.178	34.5256	28.4982	138.813	-2.28621	0.000188502	0.0953236	KIF26B	1	245154985	245709431	+	14403	protein_coding	kinesin family member 26B [Source:HGNC Symbol;Acc:HGNC:25484]	-	23	23	5	10	6	106	13	19	43	238	166	30	45	329	227	35	0.125583	0.0782469	0.0166569
ENSG00000187699	14.8757	27.8057	41.2548	172.227	29.0598	101.086	12.2056	143.411	20.2144	14.0418	16.5278	32.5745	10.4296	15.1027	7.57975	6.90512	62.4601	14.7373	2.08532	0.000203089	0.0990113	C2orf88	2	189879609	190203484	+	5997	protein_coding	chromosome 2 open reading frame 88 [Source:HGNC Symbol;Acc:HGNC:28191]	-	11	33	50	174	23	96	12	150	21	15	16	34	10	18	9	7	0.14425	0.269633	0.400049
ENSG00000260802	10.8187	31.1761	30.5286	6.92868	1.26347	5.26492	3.05141	3.82429	55.8302	4.68059	5.16494	1.91615	0	0	0.842195	0.986446	16.5207	1.94147	3.10878	0.000209891	0.0990113	SERTM2	X	111511662	111522399	+	4758	protein_coding	serine rich and transmembrane domain containing 2 [Source:HGNC Symbol;Acc:HGNC:48576]	-	8	37	37	7	1	5	3	4	58	5	5	2	0	0	1	1	0.132227	0.381039	0.373125
ENSG00000099960	27.0466	203.066	15.6768	83.1441	45.4849	11.5828	68.1482	87.0026	449.53	14.9779	16.5278	0.958073	5.21479	53.6983	0	8.87801	110.076	14.3221	2.93974	0.000215009	0.0990113	SLC7A4	22	21028718	21032840	-	2447	protein_coding	solute carrier family 7 member 4 [Source:HGNC Symbol;Acc:HGNC:11062]	-	20	241	19	84	36	11	67	91	467	16	16	1	5	64	0	9	0.642765	4.82587	0.372561
ENSG00000124491	1674.19	1800.63	335.814	2781.37	1094.16	1914.33	2480.8	1129.12	1373.62	4962.37	2776.67	3177.93	4531.65	2736.1	2613.33	6254.07	1620.45	3864.59	-1.25394	0.000216686	0.0990113	F13A1	6	6144085	6321013	-	4690	protein_coding	coagulation factor XIII A chain [Source:HGNC Symbol;Acc:HGNC:3531]	-	1238	2137	407	2810	866	1818	2439	1181	1427	5301	2688	3317	4345	3261	3103	6340	20.7589	22.3267	4.16389
ENSG00000250602	10.8187	24.4353	17.327	23.7555	2.52694	20.0067	24.4113	13.385	22.1396	6.55283	5.16494	12.4549	2.08592	3.35614	3.36878	6.90512	17.6451	5.69838	1.64577	0.000219762	0.0990113	AC093535.1	5	126372477	126509021	-	2878	antisense	novel transcript, antisense to GRAMD3	-	8	29	21	24	2	19	24	14	23	7	5	13	2	4	4	7	0.218603	0.493742	0.350111
ENSG00000183307	27.0466	35.3891	53.6312	112.838	49.2753	104.245	82.3881	61.1887	51.0173	117.015	76.4411	66.107	282.642	244.16	149.068	185.452	64.1134	160.126	-1.31941	0.000221901	0.0990113	TMEM121B	22	17116299	17121367	-	5069	protein_coding	transmembrane protein 121B [Source:HGNC Symbol;Acc:HGNC:1844]	-	20	42	65	114	39	99	81	64	53	125	74	69	271	291	177	188	0.310287	0.405994	0.615274
ENSG00000183072	0	0	0	0	122.556	0	1.01714	0	0	65.5283	2.06598	10.5388	2.08592	1.67807	5.89536	4.93223	13.7304	13.2464	-3.78618	0.000242625	0.106176	NKX2-5	5	173232109	173235357	-	2094	protein_coding	NK2 homeobox 5 [Source:HGNC Symbol;Acc:HGNC:2488]	Homeobox	0	0	0	0	97	0	1	0	0	70	2	11	2	2	7	5	0	0	0
ENSG00000126882	186.622	251.094	121.289	228.646	73.2812	264.299	156.639	216.072	233.909	387.553	339.853	197.363	499.577	507.617	448.048	288.042	192.428	381.15	-0.985311	0.000253619	0.108893	FAM78A	9	131258076	131276547	-	5499	protein_coding	family with sequence similarity 78 member A [Source:HGNC Symbol;Acc:HGNC:25465]	-	138	298	147	231	58	251	154	226	243	414	329	206	479	605	532	292	1.97357	2.65537	1.28266
ENSG00000231412	43.2746	97.7412	79.2092	594.877	12.6347	8.42387	15.2571	23.9018	2.88777	14.0418	8.26391	0	19.8162	18.4588	8.42195	11.8374	97.5785	11.5486	3.07933	0.000281862	0.118779	AC005392.2	19	43329295	43331430	-	301	lincRNA	novel transcript	-	32	116	96	601	10	8	15	25	3	15	8	0	19	22	10	12	8.36064	18.8836	15.3032
ENSG00000268894	6.76166	10.9538	20.6274	2.96943	34.1137	38.9604	32.5484	108.036	7.70072	0	8.26391	9.58073	2.08592	5.03422	8.42195	3.94578	29.1857	5.33321	2.45076	0.000305306	0.122522	PLCE1-AS1	10	94279277	94287478	-	2317	antisense	PLCE1 antisense RNA 1 [Source:HGNC Symbol;Acc:HGNC:45193]	-	5	13	25	3	27	37	32	113	8	0	8	10	2	6	10	4	0.169707	0.274922	0.517716
ENSG00000119698	5.40933	0.842597	0	0	2.52694	0	1.01714	2.86822	2.88777	6.55283	5.16494	12.4549	3.12888	22.654	0	72.997	1.728	17.5647	-3.39255	0.000308093	0.122522	PPP4R4	14	94146128	94279735	+	4974	protein_coding	protein phosphatase 4 regulatory subunit 4 [Source:HGNC Symbol;Acc:HGNC:23788]	-	4	1	0	0	2	0	1	3	3	7	5	13	3	27	0	74	0.0632427	0.00985115	0
ENSG00000259583	35.1606	10.1112	16.5019	25.7351	64.4369	13.6888	36.6169	43.9793	38.5036	184.415	47.5175	56.5263	50.062	74.6742	98.5368	71.0241	31.6372	83.2509	-1.40447	0.000311424	0.122522	AC015712.2	15	100892859	100919283	-	6792	antisense	uncharacterized LOC101927751 [Source:NCBI gene;Acc:101927751]	-	26	12	20	26	51	13	36	46	40	197	46	59	48	89	117	72	0.301045	0.0865717	0.141289
ENSG00000171873	12.171	19.3797	2.47529	0	1.26347	3.15895	0	127.158	51.0173	0	0	1.91615	2.08592	2.51711	2.52658	0	24.0693	1.29225	4.20671	0.000312281	0.122522	ADRA1D	20	4220631	4249074	-	2790	protein_coding	adrenoceptor alpha 1D [Source:HGNC Symbol;Acc:HGNC:280]	-	9	23	3	0	1	3	0	133	53	0	0	2	2	3	3	0	0.253685	0.403939	0.0515934
ENSG00000187678	60.8549	289.011	916.682	86.1136	663.321	1295.17	427.197	1007.7	321.505	102.037	211.763	211.734	71.9641	107.397	195.389	220.964	563.062	160.178	1.81379	0.000321905	0.124157	SPRY4	5	142310427	142326455	-	6565	protein_coding	sprouty RTK signaling antagonist 4 [Source:HGNC Symbol;Acc:HGNC:15533]	-	45	343	1111	87	525	1230	420	1054	334	109	205	221	69	128	232	224	0.539056	2.56007	8.12001
ENSG00000101605	9.46632	30.3335	8.25096	6.92868	24.0059	24.2186	15.2571	20.0775	39.4662	44.9337	22.7257	304.667	26.074	78.8694	19.3705	53.2681	19.7783	78.5584	-1.98822	0.000333682	0.126555	MYOM1	18	3066807	3220108	-	6574	protein_coding	myomesin 1 [Source:HGNC Symbol;Acc:HGNC:7613]	-	7	36	10	7	19	23	15	21	41	48	22	318	25	94	23	54	0.0837384	0.268328	0.0729874
ENSG00000231419	0	1.68519	0	0.989811	2.52694	0	1.01714	5.73644	10.5885	1.87224	4.13195	16.2872	0	2.51711	293.084	116.401	2.50489	62.0419	-4.62447	0.000351879	0.130058	LINC00689	7	159006522	159030195	+	9158	processed_transcript	long intergenic non-protein coding RNA 689 [Source:HGNC Symbol;Acc:HGNC:27217]	-	0	2	0	1	2	0	1	6	11	2	4	17	0	3	348	118	0	0.0107009	0
ENSG00000130787	365.13	252.779	306.111	178.166	341.137	184.272	421.095	259.096	353.271	410.956	345.018	456.043	452.644	930.491	456.47	921.341	295.673	567.566	-0.941526	0.00035435	0.130058	HIP1R	12	122834453	122862960	+	7102	protein_coding	huntingtin interacting protein 1 related [Source:HGNC Symbol;Acc:HGNC:18415]	-	270	300	371	180	270	175	414	271	367	439	334	476	434	1109	542	934	2.98978	2.06982	2.50652
ENSG00000140968	300.218	312.603	113.863	329.607	195.838	515.962	263.438	203.644	163.64	430.615	324.358	270.177	702.954	868.402	882.62	665.851	266.535	592.14	-1.15219	0.000373482	0.134904	IRF8	16	85898803	85922609	+	5162	protein_coding	interferon regulatory factor 8 [Source:HGNC Symbol;Acc:HGNC:5358]	IRF	222	371	138	333	155	490	259	213	170	460	314	282	674	1035	1048	675	3.38214	3.52167	1.28274
ENSG00000065243	384.062	390.122	396.046	479.069	414.418	416.982	578.751	387.209	414.876	997.903	505.131	628.496	507.921	687.171	504.475	701.363	429.06	647.494	-0.593786	0.000390741	0.138653	PKN2	1	88684222	88836255	+	6897	protein_coding	protein kinase N2 [Source:HGNC Symbol;Acc:HGNC:9406]	-	284	463	480	484	328	396	569	405	431	1066	489	656	487	819	599	711	3.23828	3.28937	3.33932
ENSG00000232628	4.057	3.37039	1.65019	6.92868	0	6.31791	1.01714	7.64858	0.96259	14.9779	29.9567	4.79036	3.12888	18.4588	21.8971	12.8238	3.55027	15.1476	-2.08956	0.000407889	0.138653	AC092809.2	1	224208747	224213279	-	962	sense_intronic	uncharacterized LOC101927143 [Source:NCBI gene;Acc:101927143]	-	3	4	2	7	0	6	1	8	1	16	29	5	3	22	26	13	0.245246	0.203741	0.0997545
ENSG00000136235	1593.05	3854.88	5354.87	3234.7	735.339	2664.05	2096.32	2725.76	794.137	1341.46	943.118	393.768	84.4796	255.906	109.485	1548.72	2561.46	668.134	1.93889	0.000409172	0.138653	GPNMB	7	23235967	23275108	+	6040	protein_coding	glycoprotein nmb [Source:HGNC Symbol;Acc:HGNC:4462]	-	1178	4575	6490	3268	582	2530	2061	2851	825	1433	913	411	81	305	130	1570	15.3379	37.1148	51.5567
ENSG00000149328	682.928	1675.08	726.085	647.337	1211.67	797.109	1369.07	817.442	262.787	189.096	647.684	374.606	450.558	166.968	560.902	204.194	909.945	370.573	1.29623	0.000412243	0.138653	GLB1L2	11	134331874	134378341	+	7280	protein_coding	galactosidase beta 1 like 2 [Source:HGNC Symbol;Acc:HGNC:25129]	-	505	1988	880	654	959	757	1346	855	273	202	627	391	432	199	666	207	5.45527	13.3807	5.80001
ENSG00000133055	9.46632	5.05558	0	1.97962	2.52694	6.31791	1.01714	0.956073	2.88777	28.0836	3.09896	90.0588	14.6014	7.55133	13.4751	0.986446	3.35637	22.5508	-2.77479	0.000414326	0.138653	MYBPH	1	203167811	203175813	-	1805	protein_coding	myosin binding protein H [Source:HGNC Symbol;Acc:HGNC:7552]	-	7	6	0	2	2	6	1	1	3	30	3	94	14	9	16	1	0.304984	0.16288	0
ENSG00000177354	9.46632	6.74077	11.5513	0	0	1.05298	8.13709	0.956073	14.4389	110.462	12.3959	152.334	5.21479	2.51711	32.8456	11.8374	5.81594	46.8009	-3.0031	0.000425981	0.140487	C10orf71	10	49299193	49327487	+	5411	protein_coding	chromosome 10 open reading frame 71 [Source:HGNC Symbol;Acc:HGNC:26973]	-	7	8	14	0	0	1	8	1	15	118	12	159	5	3	39	12	0.101736	0.0724444	0.124145
ENSG00000228549	0	0	0	0	0	0	0	0	0.96259	6.55283	3.09896	0.958073	1.04296	2.51711	3.36878	3.94578	0.106954	3.06921	-3.71925	0.000442368	0.143808	BX284668.2	1	16870945	16874092	+	2963	lincRNA	novel transcript	-	0	0	0	0	0	0	0	0	1	7	3	1	1	3	4	4	0	0	0
ENSG00000152377	22.9896	21.9075	2.47529	2.96943	20.2155	2.10597	5.08568	2.86822	2.88777	86.1229	17.5608	120.717	21.9021	117.465	5.89536	3.94578	9.27834	53.3727	-2.53723	0.000457319	0.145727	SPOCK1	5	136975298	137598379	-	6222	protein_coding	SPARC (osteonectin), cwcv and kazal like domains proteoglycan 1 [Source:HGNC Symbol;Acc:HGNC:11251]	-	17	26	3	3	16	2	5	3	3	92	17	126	21	140	7	4	0.21487	0.204756	0.023135
ENSG00000104081	98.7202	95.2134	42.905	119.767	55.5926	144.259	107.817	66.9251	114.548	211.563	325.391	82.3943	98.0381	318.834	147.384	288.042	93.9719	210.235	-1.16211	0.000461081	0.145727	BMF	15	40087890	40108892	-	5447	protein_coding	Bcl2 modifying factor [Source:HGNC Symbol;Acc:HGNC:24132]	-	73	113	52	121	44	137	106	70	119	226	315	86	94	380	175	292	1.05395	1.01651	0.458061
ENSG00000167889	1.35233	4.21298	4.95058	0	0	3.15895	0	6.69251	5.77554	21.5307	11.3629	6.70651	3.12888	80.5475	9.26414	5.91868	2.90477	19.7799	-2.7426	0.000476601	0.148569	MGAT5B	17	76868456	76950393	+	6386	protein_coding	alpha-1,6-mannosylglycoprotein 6-beta-N-acetylglucosaminyltransferase B [Source:HGNC Symbol;Acc:HGNC:24140]	-	1	5	6	0	0	3	0	7	6	23	11	7	3	96	11	6	0.0123148	0.0383649	0.0450816
ENSG00000156026	522	764.235	723.609	840.35	845.261	640.214	824.898	569.819	640.123	335.13	559.88	648.615	302.458	422.035	422.782	509.006	707.834	457.13	0.631099	0.000496551	0.152696	MCU	10	72692131	72887694	+	4533	protein_coding	mitochondrial calcium uniporter [Source:HGNC Symbol;Acc:HGNC:23526]	-	386	907	877	849	669	608	811	596	665	358	542	677	290	503	502	516	6.69665	9.80424	9.28306
ENSG00000231760	4.057	0	8.25096	2.96943	3.79041	3.15895	2.03427	14.3411	0	0	0	0	0	0	0	0.986446	4.28912	0.140921	4.2155	0.00051952	0.157629	AL355312.2	6	149796151	149799150	-	2117	antisense	novel transcript	-	3	0	10	3	3	3	2	15	0	0	0	0	0	0	0	1	0.111444	0	0.22665
ENSG00000237484	8.11399	13.4815	4.12548	13.8574	1.26347	3.15895	1.01714	8.60466	6.73813	20.5946	18.5938	12.4549	23.988	16.7807	25.2658	14.7967	6.70675	18.925	-1.47979	0.000541125	0.160944	LINC01684	21	24428740	24547942	+	4970	lincRNA	long intergenic non-protein coding RNA 1684 [Source:HGNC Symbol;Acc:HGNC:52472]	-	6	16	5	14	1	3	1	9	7	22	18	13	23	20	30	15	0.0949404	0.157745	0.0482715
ENSG00000248874	2.70466	0.842597	0	0	0	0	0	0	0	0	4.13195	0.958073	0	87.2598	1.68439	73.9835	0.39414	24.0025	-6.04282	0.00054459	0.160944	C5orf17	5	23951348	24178263	+	1984	lincRNA	chromosome 5 open reading frame 17 (putative) [Source:HGNC Symbol;Acc:HGNC:26630]	-	2	1	0	0	0	0	0	0	0	0	4	1	0	104	2	75	0.0792765	0.0246974	0
ENSG00000196218	151.461	396.863	65.1826	189.054	156.67	272.723	84.4224	112.817	156.902	399.723	284.072	970.528	207.549	801.28	332.667	236.747	176.233	461.795	-1.38961	0.000559487	0.163227	RYR1	19	38433699	38587564	+	15965	protein_coding	ryanodine receptor 1 [Source:HGNC Symbol;Acc:HGNC:10483]	-	112	471	79	191	124	259	83	118	163	427	275	1013	199	955	395	240	0.551703	1.44559	0.23743
ENSG00000138039	5.40933	12.6389	16.5019	0	2.52694	5.26492	0	43.9793	64.4935	0.936119	0	2.87422	1.04296	1.67807	0	3.94578	16.7572	1.49674	3.49245	0.00057499	0.164314	LHCGR	2	48686775	48755730	-	4999	protein_coding	luteinizing hormone/choriogonadotropin receptor [Source:HGNC Symbol;Acc:HGNC:6585]	-	4	15	20	0	2	5	0	46	67	1	0	3	1	2	0	4	0.0629264	0.147028	0.191966
ENSG00000128815	166.337	208.964	160.069	216.769	77.0716	279.041	134.262	137.674	151.127	292.069	320.226	220.357	281.599	421.196	319.192	228.855	170.146	297.642	-0.806017	0.000577656	0.164314	WDFY4	10	48684876	48982956	+	13678	protein_coding	WDFY family member 4 [Source:HGNC Symbol;Acc:HGNC:29323]	-	123	248	194	219	61	265	132	144	157	312	310	230	270	502	379	232	0.707194	0.888427	0.680544
ENSG00000154188	54.0933	69.9355	10.7262	6.92868	10.1077	26.3246	21.3599	43.0233	72.1943	162.885	167.344	155.208	59.4486	213.954	13.4751	95.6853	34.9659	124	-1.82558	0.000602611	0.168207	ANGPT1	8	107249482	107498055	-	7128	protein_coding	angiopoietin 1 [Source:HGNC Symbol;Acc:HGNC:484]	-	40	83	13	7	8	25	21	45	75	174	162	162	57	255	16	97	0.441315	0.570562	0.0875091
ENSG00000248712	32.456	64.0373	26.4031	38.6026	36.6406	21.0597	33.5655	14.3411	16.364	13.1057	3.09896	22.9937	11.4725	16.7807	10.9485	10.8509	31.4967	12.7502	1.30096	0.000609574	0.168207	CCDC153	11	119189638	119196769	-	2556	protein_coding	coiled-coil domain containing 153 [Source:HGNC Symbol;Acc:HGNC:27446]	-	24	76	32	39	29	20	33	15	17	14	3	24	11	20	13	11	0.738425	1.45695	0.600712
ENSG00000070808	10.8187	27.8057	10.7262	11.8777	40.431	11.5828	37.6341	6.69251	11.5511	18.7224	15.4948	100.598	49.019	483.285	15.1595	9.86446	18.7911	98.8775	-2.39845	0.000613515	0.168207	CAMK2A	5	150219491	150290291	-	6150	protein_coding	calcium/calmodulin dependent protein kinase II alpha [Source:HGNC Symbol;Acc:HGNC:1460]	-	8	33	13	12	32	11	37	7	12	20	15	105	47	576	18	10	0.102299	0.262925	0.101425
ENSG00000274602	5.40933	10.9538	14.0266	14.8472	15.1616	31.5895	8.13709	52.584	180.967	10.2973	8.26391	10.5388	3.12888	128.373	3.36878	6.90512	37.0751	24.4108	2.23648	0.000667249	0.180761	PI4KAP1	22	18533646	18577968	-	4812	transcribed_unprocessed_pseudogene	phosphatidylinositol 4-kinase alpha pseudogene 1 [Source:HGNC Symbol;Acc:HGNC:33576]	-	4	13	17	15	12	30	8	55	188	11	8	11	3	153	4	7	0.0653718	0.132376	0.169512
ENSG00000185022	714.031	178.63	227.727	122.737	802.303	115.828	686.567	269.613	47.1669	83.3146	127.058	140.837	134.542	98.1672	45.4785	146.98	351.623	110.911	1.66426	0.000683315	0.182935	MAFF	22	38200767	38216511	+	5615	protein_coding	MAF bZIP transcription factor F [Source:HGNC Symbol;Acc:HGNC:6780]	TF_bZIP	528	212	276	124	635	110	675	282	49	89	123	147	129	117	54	149	7.39504	1.85003	2.3585
ENSG00000278530	12.171	6.74077	14.0266	27.7147	29.0598	18.9537	33.5655	13.385	26.9525	11.2334	2.06598	10.5388	6.25775	0	10.1063	3.94578	20.2855	6.30687	1.68097	0.000707026	0.18669	CHMP1B2P	X	80228489	80335364	-	7046	transcribed_unitary_pseudogene	charged multivesicular body protein 1B2, pseudogene [Source:HGNC Symbol;Acc:HGNC:49380]	-	9	8	17	28	23	18	33	14	28	12	2	11	6	0	12	4	0.100451	0.0556339	0.115767
ENSG00000197406	1.35233	0.842597	0	0	0	0	1.01714	0	2.88777	13.1057	2.06598	21.0776	8.34367	24.332	0	0	0.67776	9.84642	-3.87049	0.000713746	0.18669	DIO3	14	101561351	101563452	+	2102	protein_coding	iodothyronine deiodinase 3 [Source:HGNC Symbol;Acc:HGNC:2885]	-	1	1	0	0	0	0	1	0	3	14	2	22	8	29	0	0	0.0374131	0.0233109	0
ENSG00000181350	18.9326	166.834	705.457	62.3581	35.3771	300.101	63.0625	144.367	26.9525	45.8698	44.4185	47.9036	29.2028	30.2053	62.3224	4.93223	169.271	37.8364	2.16212	0.000737379	0.190679	LRRC75A	17	16441577	16492153	-	3695	protein_coding	leucine rich repeat containing 75A [Source:HGNC Symbol;Acc:HGNC:32403]	-	14	198	855	63	28	285	62	151	28	49	43	50	28	36	74	5	0.297968	2.62569	11.1027
ENSG00000143093	555.808	405.289	373.769	363.261	394.202	425.406	455.677	336.538	393.699	728.3	404.931	586.341	591.357	488.319	677.125	582.99	411.517	579.909	-0.496452	0.000777554	0.197174	STRIP1	1	110031577	110074641	+	7352	protein_coding	striatin interacting protein 1 [Source:HGNC Symbol;Acc:HGNC:25916]	-	411	481	453	367	312	404	448	352	409	778	392	612	567	582	804	591	4.39635	3.20577	2.95645
ENSG00000179144	117.653	166.834	134.491	117.788	55.5926	110.563	73.2339	81.2662	70.2691	208.754	207.631	97.7234	187.733	239.125	167.597	176.574	103.077	183.591	-0.830272	0.000790993	0.197174	GIMAP7	7	150514830	150521073	+	1256	protein_coding	GTPase, IMAP family member 7 [Source:HGNC Symbol;Acc:HGNC:22404]	-	87	198	163	119	44	105	72	85	73	223	201	102	180	285	199	179	5.44736	7.72446	6.22695
ENSG00000162592	0	0	1.65019	0	5.05387	3.15895	1.01714	0	0	3.74447	4.13195	8.62265	4.17183	10.9075	14.3173	3.94578	1.20891	7.12021	-2.63162	0.000797246	0.197174	CCDC27	1	3746460	3771645	+	4285	protein_coding	coiled-coil domain containing 27 [Source:HGNC Symbol;Acc:HGNC:26546]	-	0	0	2	0	4	3	1	0	0	4	4	9	4	13	17	4	0	0	0.0223953
ENSG00000276591	0	5.89818	1.65019	0	1.26347	11.5828	5.08568	5.73644	8.66331	0	1.03299	0	0	0	0.842195	0	4.43112	0.267883	3.85718	0.000798961	0.197174	GXYLT1P5	9	42974855	42978320	+	1630	transcribed_processed_pseudogene	glucoside xylosyltransferase 1 pseudogene 5 [Source:HGNC Symbol;Acc:HGNC:50424]	-	0	7	2	0	1	11	5	6	9	0	1	0	0	0	1	0	0	0.210428	0.0588735
ENSG00000115607	4.057	7.58337	1.65019	25.7351	26.5328	0	9.15423	109.948	1.92518	2.80836	1.03299	0.958073	5.21479	3.35614	3.36878	0	20.7318	2.3913	3.11333	0.000805816	0.197174	IL18RAP	2	102418689	102452565	+	2966	protein_coding	interleukin 18 receptor accessory protein [Source:HGNC Symbol;Acc:HGNC:5989]	-	3	9	2	26	21	0	9	115	2	3	1	1	5	4	4	0	0.0795438	0.148684	0.0323546
ENSG00000144810	2336.83	17749.3	17928.5	36597.3	1958.38	17922.8	319.381	8026.23	594.881	3070.47	2447.15	2271.59	682.095	243.32	5058.22	569.179	11492.6	2048.86	2.48781	0.000822023	0.198861	COL8A1	3	99638475	99799226	+	9408	protein_coding	collagen type VIII alpha 1 chain [Source:HGNC Symbol;Acc:HGNC:2215]	-	1728	21065	21729	36974	1550	17021	314	8395	618	3280	2369	2371	654	290	6006	577	14.4445	109.713	110.82
ENSG00000279759	24.342	12.6389	9.90115	10.8879	7.58081	15.7948	18.3085	34.4186	16.364	4.68059	5.16494	9.58073	0	5.03422	3.36878	11.8374	16.693	5.66666	1.55706	0.000830188	0.198861	AC118344.2	19	40355842	40360606	+	4765	TEC	TEC	-	18	15	12	11	6	15	18	36	17	5	5	10	0	6	4	12	0.297075	0.154248	0.120836
ENSG00000214711	0	0	0	0	0	2.10597	1.01714	2.86822	0.96259	11.2334	4.13195	8.62265	3.12888	8.39036	0.842195	3.94578	0.772657	5.75646	-2.88168	0.000848052	0.201024	CAPN14	2	31173056	31233858	-	4014	protein_coding	calpain 14 [Source:HGNC Symbol;Acc:HGNC:16664]	-	0	0	0	0	0	2	1	3	1	12	4	9	3	10	1	4	0	0	0
ENSG00000269502	1.35233	3.37039	15.6768	26.7249	0	1.05298	1.01714	0.956073	73.1569	3.74447	0	0.958073	0	0.839036	0.842195	0	13.7008	0.911968	3.89592	0.000871162	0.203996	DMRTC1	X	72872025	72943814	-	1853	protein_coding	DMRT like family C1 [Source:HGNC Symbol;Acc:HGNC:13910]	-	1	4	19	27	0	1	1	1	76	4	0	1	0	1	1	0	0.0424405	0.105774	0.491989
ENSG00000101040	730.259	1605.99	800.343	2024.16	1814.34	1185.66	926.612	1452.27	1007.83	737.662	1083.6	600.712	853.14	714.859	574.377	561.288	1283.05	732.234	0.809413	0.000878521	0.203996	ZMYND8	20	47209214	47356889	-	7625	protein_coding	zinc finger MYND-type containing 8 [Source:HGNC Symbol;Acc:HGNC:9397]	-	540	1906	970	2045	1436	1126	911	1519	1047	788	1049	627	818	852	682	569	5.56942	12.2483	6.10393
ENSG00000184343	4.057	3.37039	1.65019	0	0	5.26492	2.03427	7.64858	8.66331	9.36119	4.13195	105.388	9.38663	5.87325	16.0017	4.93223	3.63207	22.1536	-2.60266	0.000893886	0.205467	SRPK3	X	153776412	153785732	+	4744	protein_coding	SRSF protein kinase 3 [Source:HGNC Symbol;Acc:HGNC:11402]	-	3	4	2	0	0	5	2	8	9	10	4	110	9	7	19	5	0.0497316	0.041315	0.0202285
ENSG00000169908	515.238	1913.54	1467.02	972.984	1206.61	2357.63	820.829	790.672	1053.07	394.106	694.168	574.844	278.47	489.158	1004.74	702.35	1233.07	591.119	1.06076	0.000953891	0.214777	TM4SF1	3	149369022	149377865	-	3668	protein_coding	transmembrane 4 L six family member 1 [Source:HGNC Symbol;Acc:HGNC:11853]	-	381	2271	1778	983	955	2239	807	827	1094	421	672	600	267	583	1193	712	8.16868	30.3375	23.2584
ENSG00000183971	778.943	231.714	103.137	39.5925	572.351	38.9604	442.455	73.6176	186.743	81.4423	585.704	2444.04	4376.25	412.806	743.658	589.895	274.168	1319.11	-2.2671	0.000968602	0.214777	NPW	16	2009926	2020755	+	1168	protein_coding	neuropeptide W [Source:HGNC Symbol;Acc:HGNC:30509]	-	576	275	125	40	453	37	435	77	194	87	567	2551	4196	492	883	598	38.7825	11.5367	5.13505
ENSG00000127328	45.9793	55.6114	385.32	318.719	166.778	445.412	71.1996	91.783	91.4461	36.5086	73.3422	38.3229	56.3198	69.64	14.3173	117.387	185.805	57.9768	1.68157	0.000972114	0.214777	RAB3IP	12	69738681	69823204	+	12612	protein_coding	RAB3A interacting protein [Source:HGNC Symbol;Acc:HGNC:16508]	-	34	66	467	322	132	423	70	96	95	39	71	40	54	83	17	119	0.212007	0.25642	1.77668
ENSG00000050165	9958.57	17482.2	20626.6	18507.5	6146.78	23780.6	7620.39	11716.7	5508.9	5700.96	10341.2	2770.75	7190.16	5570.36	6326.57	1691.76	13483.1	5655.97	1.25333	0.000972142	0.214777	DKK3	11	11963106	12009769	-	5059	protein_coding	dickkopf WNT signaling pathway inhibitor 3 [Source:HGNC Symbol;Acc:HGNC:2893]	-	7364	20748	24999	18698	4865	22584	7492	12255	5723	6090	10011	2892	6894	6639	7512	1715	114.474	200.957	237.102
ENSG00000152315	27.0466	28.6483	18.1521	32.6638	15.1616	51.5962	32.5484	45.8915	18.2892	74.8895	43.3855	27.7841	45.8902	104.04	77.4819	63.1325	29.9997	62.372	-1.05743	0.000981739	0.214812	KCNK13	14	90061765	90185857	+	2522	protein_coding	potassium two pore domain channel subfamily K member 13 [Source:HGNC Symbol;Acc:HGNC:6275]	-	20	34	22	33	12	49	32	48	19	80	42	29	44	124	92	64	0.62365	0.660581	0.418557
ENSG00000140548	236.658	366.529	197.198	344.454	200.892	467.525	190.205	258.14	233.909	520.482	500.999	340.116	382.766	517.685	487.631	404.443	277.279	450.589	-0.700107	0.000998384	0.215417	ZNF710	15	90001392	90082206	+	4936	protein_coding	zinc finger protein 710 [Source:HGNC Symbol;Acc:HGNC:25352]	zf-C2H2	175	435	239	348	159	444	187	270	243	556	485	355	367	617	579	410	2.78817	4.31824	2.32327
ENSG00000245848	267.762	348.835	88.2853	238.545	83.3889	432.777	145.451	264.832	143.426	314.536	376.008	181.076	783.262	1024.46	541.531	594.827	223.7	545.1	-1.28499	0.00100344	0.215417	CEBPA	19	33299934	33302564	-	2631	protein_coding	CCAAT enhancer binding protein alpha [Source:HGNC Symbol;Acc:HGNC:1833]	C/EBP	198	414	107	241	66	411	143	277	149	336	364	189	751	1221	643	603	5.91835	7.71031	1.95137
ENSG00000146678	1.35233	18.5371	9.07606	0	5.05387	3.15895	4.06855	0	1.92518	0	1.03299	0	0	0	0.842195	0	4.7969	0.267883	3.97659	0.00104382	0.219046	IGFBP1	7	45888357	45893668	+	1653	protein_coding	insulin like growth factor binding protein 1 [Source:HGNC Symbol;Acc:HGNC:5469]	-	1	22	11	0	4	3	4	0	2	0	1	0	0	0	1	0	0.0475755	0.652142	0.319299
ENSG00000279539	1.35233	0.842597	0.825096	0.989811	0	0	0	0	2.88777	5.61671	2.06598	3.83229	5.21479	8.39036	4.21097	2.95934	0.766401	4.61292	-2.57813	0.00105497	0.219046	AC006486.2	19	42242775	42244973	+	2199	TEC	TEC	-	1	1	1	1	0	0	0	0	3	6	2	4	5	10	5	3	0.0357628	0.0222827	0.0218199
ENSG00000143845	52.7409	83.4171	1228.57	13.8574	51.8022	239.027	44.754	188.346	234.872	133.865	60.9463	39.281	26.074	24.332	43.7941	19.7289	237.487	49.7173	2.25685	0.0010618	0.219046	ETNK2	1	204131062	204152003	-	4472	protein_coding	ethanolamine kinase 2 [Source:HGNC Symbol;Acc:HGNC:25575]	-	39	99	1489	14	41	227	44	197	244	143	59	41	25	29	52	20	0.685834	1.08474	15.9761
ENSG00000115896	54.0933	76.6763	195.548	52.46	113.712	155.842	186.136	108.992	105.885	218.116	86.771	316.164	358.778	273.526	148.226	392.606	116.594	256.312	-1.13495	0.00106765	0.219046	PLCL1	2	197804702	198572581	+	8013	protein_coding	phospholipase C like 1 (inactive) [Source:HGNC Symbol;Acc:HGNC:9063]	-	40	91	237	53	90	148	183	114	110	233	84	330	344	326	176	398	0.392574	0.556466	1.41916
ENSG00000100628	5.40933	8.42597	2.47529	6.92868	2.52694	14.7418	0	10.5168	3.85036	15.914	18.5938	47.9036	13.5585	41.9518	5.05317	11.8374	6.09724	22.116	-1.85619	0.00107808	0.219046	ASB2	14	93934153	93976791	-	5040	protein_coding	ankyrin repeat and SOCS box containing 2 [Source:HGNC Symbol;Acc:HGNC:16012]	-	4	10	3	7	2	14	0	11	4	17	18	50	13	50	6	12	0.0624145	0.0972214	0.0285607
ENSG00000215595	1.35233	13.4815	7.42586	70.2766	2.52694	10.5298	3.05141	1.91215	3.85036	0	1.03299	1.91615	1.04296	0.839036	2.52658	4.93223	12.7119	1.75571	2.86237	0.0010781	0.219046	C20orf202	20	1203454	1208274	+	1604	protein_coding	chromosome 20 open reading frame 202 [Source:HGNC Symbol;Acc:HGNC:37254]	-	1	16	9	71	2	10	3	2	4	0	1	2	1	1	3	5	0.0490289	0.488774	0.269225
ENSG00000113389	71.6736	3282.76	4897.77	8929.09	353.771	4819.51	149.519	7344.55	51.0173	767.617	1256.11	42.1552	136.628	86.4207	20.2127	96.6717	3322.18	343.688	3.27306	0.00108817	0.219137	NPR3	5	32689070	32791724	+	9866	protein_coding	natriuretic peptide receptor 3 [Source:HGNC Symbol;Acc:HGNC:7945]	-	53	3896	5936	9021	280	4577	147	7682	53	820	1216	44	131	103	24	98	0.422465	19.3495	28.8689
ENSG00000179546	12.171	7.58337	37.1293	11.8777	0	82.1328	1.01714	112.817	27.9151	5.61671	6.19793	3.83229	2.08592	6.71229	11.7907	2.95934	32.5159	5.59932	2.5333	0.00110576	0.219757	HTR1D	1	23191895	23194729	-	2835	protein_coding	5-hydroxytryptamine receptor 1D [Source:HGNC Symbol;Acc:HGNC:5289]	-	9	9	45	12	0	78	1	118	29	6	6	4	2	8	14	3	0.249658	0.155554	0.761617
ENSG00000258701	22.9896	18.5371	21.4525	15.837	0	22.1127	30.5141	15.2972	27.9151	47.7421	32.0226	54.6101	56.3198	52.8593	22.7393	44.3901	19.4061	44.3833	-1.18697	0.00111573	0.219757	LINC00638	14	104821201	104823718	+	2518	lincRNA	long intergenic non-protein coding RNA 638 [Source:HGNC Symbol;Acc:HGNC:28325]	-	17	22	26	16	0	21	30	16	29	51	31	57	54	63	27	45	0.530945	0.428114	0.495444
ENSG00000151892	9.46632	16.8519	8777.37	0	193.311	3240.03	58.9939	6575.87	3230.45	135.737	247.917	486.701	34.4176	19.2978	27.7924	19.7289	2455.82	138.799	4.14522	0.00112023	0.219757	GFRA1	10	116056925	116273467	-	9678	protein_coding	GDNF family receptor alpha 1 [Source:HGNC Symbol;Acc:HGNC:4243]	-	7	20	10638	0	153	3077	58	6878	3356	145	240	508	33	23	33	20	0.0568812	0.10126	52.7414
ENSG00000170579	8.11399	1.68519	7.42586	0.989811	3.79041	6.31791	13.2228	22.9457	714.242	19.6585	2.06598	56.5263	19.8162	84.7427	53.0583	22.6883	86.526	36.9366	-2.02234	0.00113477	0.220708	DLGAP1	18	3496032	4455335	-	12106	protein_coding	DLG associated protein 1 [Source:HGNC Symbol;Acc:HGNC:2905]	-	6	2	9	1	3	6	13	24	742	21	2	59	19	101	63	23	0.0389768	0.00809509	0.0356713
ENSG00000166796	4.057	0.842597	0	40.5823	6.31734	7.37089	6.10282	7.64858	0.96259	0	0	0.958073	2.08592	0	1.68439	0	8.20934	0.675483	3.60601	0.00115765	0.222297	LDHC	11	18412307	18452058	+	2095	protein_coding	lactate dehydrogenase C [Source:HGNC Symbol;Acc:HGNC:6544]	-	3	1	0	41	5	7	6	8	1	0	0	1	2	0	2	0	0.112614	0.0233888	0
ENSG00000101440	28.399	4.21298	51.156	281.106	2.52694	106.351	34.5827	0	165.566	1.87224	3.09896	1.91615	0	21.8149	0	10.8509	74.8779	5.65046	3.72403	0.00116248	0.222297	ASIP	20	34194569	34269344	+	778	protein_coding	agouti signaling protein [Source:HGNC Symbol;Acc:HGNC:745]	-	21	5	62	284	2	101	34	0	172	2	3	2	0	26	0	11	2.12274	0.314907	3.82375
ENSG00000258498	17.5803	0	0	0	0	0	7.11996	0	3.85036	11.2334	37.1876	58.4424	31.2888	73.8352	3.36878	4.93223	3.17229	31.4698	-3.34975	0.001208	0.227462	DIO3OS	14	101552221	101560431	-	5603	lincRNA	DIO3 opposite strand upstream RNA [Source:HGNC Symbol;Acc:HGNC:20348]	-	13	0	0	0	0	0	7	0	4	12	36	61	30	88	4	5	0.182465	0	0
ENSG00000198899	92161.4	73772.7	50135.3	112324	182047	52752.4	95332.2	140403	103542	38760	47935.8	76856.6	51519	55102.9	43606.3	72193.1	100274	55139.1	0.862803	0.00121144	0.227462	MT-ATP6	MT	8527	9207	+	681	protein_coding	mitochondrially encoded ATP synthase membrane subunit 6 [Source:HGNC Symbol;Acc:HGNC:7414]	-	68150	87554	60763	113480	144085	50098	93726	146854	107566	41405	46405	80220	49397	65674	51777	73185	7870	6299.72	4281.24
ENSG00000110723	12.171	49.7132	26.4031	135.604	69.4908	43.1724	13.2228	16.2532	23.1022	18.7224	11.3629	8.62265	10.4296	20.1369	10.1063	21.7018	43.237	14.4404	1.58113	0.00121947	0.227462	EXPH5	11	108505431	108593738	-	10843	protein_coding	exophilin 5 [Source:HGNC Symbol;Acc:HGNC:30578]	-	9	59	32	137	55	41	13	17	24	20	11	9	10	24	12	22	0.0652753	0.266621	0.141605
ENSG00000221946	5.40933	347.15	38.7795	148.472	3.79041	25.2716	3.05141	34.4186	0.96259	5.61671	2.06598	3.83229	1.04296	35.2395	2.52658	0	67.4783	7.18915	3.22408	0.0012343	0.228355	FXYD7	19	35143250	35154301	+	1795	protein_coding	FXYD domain containing ion transport regulator 7 [Source:HGNC Symbol;Acc:HGNC:4034]	-	4	412	47	150	3	24	3	36	1	6	2	4	1	42	3	0	0.175247	11.2467	1.25635
ENSG00000179915	14.8757	4.21298	2.47529	5.93887	2.52694	13.6888	22.377	0.956073	58.718	22.4668	14.4618	223.231	4.17183	111.592	10.1063	204.194	13.9744	84.3177	-2.59311	0.00128101	0.233403	NRXN1	2	49918505	51225575	-	24320	protein_coding	neurexin 1 [Source:HGNC Symbol;Acc:HGNC:8008]	-	11	5	3	6	2	13	22	1	61	24	14	233	4	133	12	207	0.0355701	0.0100739	0.00591882
ENSG00000132000	9.46632	296.594	451.328	214.789	45.4849	340.114	12.2056	100.388	62.5684	37.4447	36.1546	64.1909	11.4725	56.2154	35.3722	57.2139	170.326	42.5806	2.00062	0.00129166	0.233403	PODNL1	19	13931187	13953392	-	4168	protein_coding	podocan like 1 [Source:HGNC Symbol;Acc:HGNC:26275]	-	7	352	547	217	36	323	12	105	65	40	35	67	11	67	42	58	0.132077	4.13816	6.29705
ENSG00000276700	6.76166	1.68519	3.30038	0	8.84428	2.10597	1.01714	26.77	1.92518	0	0	0	0	0.839036	0	1.97289	5.82332	0.401704	3.82591	0.00132043	0.233403	RNA5-8SN2	KI270733.1	128877	129029	+	153	rRNA	RNA, 5.8S ribosomal N2 [Source:HGNC Symbol;Acc:HGNC:53521]	-	5	2	4	0	7	2	1	28	2	0	0	0	0	1	0	2	2.57001	0.640518	1.25443
ENSG00000064703	242.067	183.686	141.917	185.095	188.257	146.365	218.684	125.246	129.95	362.278	164.245	248.141	217.978	248.355	341.089	328.487	173.474	272.939	-0.656787	0.0013217	0.233403	DDX20	1	111755245	111768016	+	6019	protein_coding	DEAD-box helicase 20 [Source:HGNC Symbol;Acc:HGNC:2743]	-	179	218	172	187	149	139	215	131	135	387	159	259	209	296	405	333	2.33876	1.7747	1.37114
ENSG00000128923	501.715	1075.15	1496.72	1125.42	1008.25	1191.98	960.177	1365.27	749.858	759.192	500.999	658.196	635.162	509.295	816.929	735.889	1052.73	659.38	0.675358	0.00134137	0.233403	MINDY2	15	58771192	58861900	+	9454	protein_coding	MINDY lysine 48 deubiquitinase 2 [Source:HGNC Symbol;Acc:HGNC:26954]	-	371	1276	1814	1137	798	1132	944	1428	779	811	485	687	609	607	970	746	3.08613	6.61344	9.2066
ENSG00000198799	252.886	139.871	142.742	132.635	155.407	151.63	226.822	165.401	146.314	264.922	183.872	247.183	215.892	282.755	272.871	246.612	168.19	244.872	-0.546568	0.00134615	0.233403	LRIG2	1	113073209	113132260	+	12456	protein_coding	leucine rich repeats and immunoglobulin like domains 2 [Source:HGNC Symbol;Acc:HGNC:20889]	-	187	166	173	134	123	144	223	173	152	283	178	258	207	337	324	250	1.18064	0.653013	0.666415
ENSG00000101017	64.9119	572.966	307.761	719.593	63.1734	577.035	205.462	180.698	96.259	139.482	73.3422	87.1846	87.6085	137.602	125.487	116.401	309.762	109.587	1.49936	0.00134629	0.233403	CD40	20	46118272	46129863	+	2527	protein_coding	CD40 molecule [Source:HGNC Symbol;Acc:HGNC:11919]	-	48	680	373	727	50	548	202	189	100	149	71	91	84	164	149	118	1.4938	13.1855	7.08241
ENSG00000174837	12.171	14.3241	4.95058	27.7147	12.6347	32.6425	18.3085	8.60466	6.73813	74.8895	28.9237	35.4487	20.8592	44.4689	31.1612	24.6612	15.3432	37.2018	-1.28327	0.00135263	0.233403	ADGRE1	19	6887566	6940459	+	3707	protein_coding	adhesion G protein-coupled receptor E1 [Source:HGNC Symbol;Acc:HGNC:3336]	-	9	17	6	28	10	31	18	9	7	80	28	37	20	53	37	25	0.190931	0.224708	0.0776615
ENSG00000174151	71.6736	233.399	278.882	200.932	175.622	109.51	162.742	56.4083	136.688	347.3	132.223	372.69	396.324	333.936	310.77	360.053	158.429	321.899	-1.021	0.00135744	0.233403	CYB561D1	1	109494052	109502932	+	5690	protein_coding	cytochrome b561 family member D1 [Source:HGNC Symbol;Acc:HGNC:26804]	-	53	277	338	203	139	104	160	59	142	371	128	389	380	398	369	365	0.73252	2.38539	2.85024
ENSG00000206192	0	0	4.12548	0	1.26347	45.2783	0	44.9354	5.77554	0	84.705	0	0	0.839036	0	0.986446	11.2642	12.3615	4.78245	0.00137348	0.233403	ANKRD20A9P	13	18816718	18871967	-	2978	unprocessed_pseudogene	ankyrin repeat domain 20 family member A9, pseudogene [Source:HGNC Symbol;Acc:HGNC:42023]	-	0	0	5	0	1	43	0	47	6	0	82	0	0	1	0	1	0	0	0.0805606
ENSG00000279778	0	4.21298	1.65019	0.989811	0	0	6.10282	0	0.96259	18.7224	1.03299	16.2872	9.38663	9.2294	1.68439	12.8238	1.54649	9.88097	-2.62526	0.00137469	0.233403	AL445437.1	1	87805286	87808372	-	3087	TEC	TEC	-	0	5	2	1	0	0	6	0	1	20	1	17	9	11	2	13	0	0.0793644	0.0310864
ENSG00000143473	2.70466	78.3615	72.6085	24.7453	32.8502	13.6888	0	22.9457	9.6259	0	4.13195	1.91615	6.25775	6.71229	8.42195	9.86446	28.6145	5.32922	2.42748	0.00138592	0.233403	KCNH1	1	210676823	211134180	-	9812	protein_coding	potassium voltage-gated channel subfamily H member 1 [Source:HGNC Symbol;Acc:HGNC:6250]	-	2	93	88	25	26	13	0	24	10	0	4	2	6	8	10	10	0.0160298	0.464427	0.430331
ENSG00000120756	36.513	112.065	71.7834	403.843	80.862	289.571	57.9768	27.7261	36.5784	51.4865	32.0226	46.9456	31.2888	41.1128	43.7941	38.4714	124.102	40.7317	1.60717	0.00139492	0.233403	PLS1	3	142596387	142713664	+	5294	protein_coding	plastin 1 [Source:HGNC Symbol;Acc:HGNC:9090]	-	27	133	87	408	64	275	57	29	38	55	31	49	30	49	52	39	0.401085	1.23101	0.78852
ENSG00000215217	8.11399	34.5465	5.77567	8.9083	3.79041	23.1657	15.2571	3.82429	21.177	0	2.06598	2.87422	3.12888	2.51711	6.73756	7.89157	13.8399	3.60219	1.9459	0.00140686	0.233682	C5orf49	5	7830378	7851490	-	2385	protein_coding	chromosome 5 open reading frame 49 [Source:HGNC Symbol;Acc:HGNC:27028]	-	6	41	7	9	3	22	15	4	22	0	2	3	3	3	8	8	0.197842	0.842341	0.140827
ENSG00000152932	0	3.37039	0	0.989811	0	0	0	0	0.96259	34.6364	0	2.87422	0	85.5817	0	0.986446	0.591421	17.7255	-4.8382	0.00142436	0.234875	RAB3C	5	58582221	58859394	+	9656	protein_coding	RAB3C, member RAS oncogene family [Source:HGNC Symbol;Acc:HGNC:30269]	-	0	4	0	1	0	0	0	0	1	37	0	3	0	102	0	1	0	0.0202981	0
ENSG00000151117	247.477	278.899	155.118	179.156	128.874	305.365	198.342	146.279	200.219	321.089	406.997	179.16	433.871	381.761	258.554	412.334	204.414	341.967	-0.742027	0.00148354	0.242873	TMEM86A	11	18693122	18704785	+	4243	protein_coding	transmembrane protein 86A [Source:HGNC Symbol;Acc:HGNC:26890]	-	183	331	188	181	102	290	195	153	208	343	394	187	416	455	307	418	3.39183	3.8225	2.12599
ENSG00000264456	22.9896	30.3335	15.6768	30.6841	8.84428	40.0134	29.497	14.3411	16.364	44.9337	36.1546	50.7779	40.6754	42.7908	35.3722	46.363	23.1938	42.4382	-0.867872	0.00151469	0.246202	AC138207.4	17	30971652	30973312	+	1661	sense_intronic	novel transcript, sense intronic RNF135	-	17	36	19	31	7	38	29	15	17	48	35	53	39	51	42	47	0.804888	1.062	0.54886
ENSG00000090534	4.057	10.9538	47.0305	5.93887	6.31734	24.2186	18.3085	23.9018	9.6259	0.936119	12.3959	3.83229	3.12888	3.35614	6.73756	2.95934	16.7058	4.76374	1.82669	0.00154672	0.247894	THPO	3	184371935	184381968	-	2705	protein_coding	thrombopoietin [Source:HGNC Symbol;Acc:HGNC:11795]	-	3	13	57	6	5	23	18	25	10	1	12	4	3	4	8	3	0.0872188	0.235488	1.01108
ENSG00000204856	110.891	133.13	85.81	119.767	112.449	78.9738	97.6451	79.354	79.895	66.4644	72.3092	74.7297	45.8902	84.7427	69.06	46.363	99.7684	65.6513	0.599641	0.00154689	0.247894	FAM216A	12	110468364	110490385	+	2753	protein_coding	family with sequence similarity 216 member A [Source:HGNC Symbol;Acc:HGNC:30180]	-	82	158	104	121	89	75	96	83	83	71	70	78	44	101	82	47	2.34241	2.81218	1.81261
ENSG00000262576	78.4353	78.3615	50.3309	49.4906	401.783	94.7686	38.6512	21.9897	154.977	506.44	144.618	1202.38	179.389	53.6983	87.5883	805.926	107.643	425.72	-1.9851	0.00156396	0.247984	PCDHGA4	5	141355025	141512979	+	4887	protein_coding	protocadherin gamma subfamily A, 4 [Source:HGNC Symbol;Acc:HGNC:8702]	-	58	93	61	50	318	90	38	23	161	541	140	1255	172	64	104	817	0.933344	0.932466	0.598915
ENSG00000177425	1713.4	962.245	1212.07	830.452	735.339	983.487	1385.34	2742.97	1034.78	450.273	942.085	720.471	626.818	732.479	624.066	897.666	1288.9	713.408	0.853421	0.00156924	0.247984	PAWR	12	79574979	79691097	-	11668	protein_coding	pro-apoptotic WT1 regulator [Source:HGNC Symbol;Acc:HGNC:8614]	-	1267	1142	1469	839	582	934	1362	2869	1075	481	912	752	601	873	741	910	8.53958	4.79581	6.04092
ENSG00000102805	239.363	249.409	224.426	257.351	265.328	247.451	240.044	207.468	306.104	209.691	217.961	185.866	183.561	146.831	173.492	214.059	248.549	190.209	0.387283	0.00158109	0.248133	CLN5	13	76990660	77019143	+	22814	protein_coding	CLN5, intracellular trafficking protein [Source:HGNC Symbol;Acc:HGNC:2076]	-	177	296	272	260	210	235	236	217	318	224	211	194	176	175	206	217	0.610138	0.635745	0.572064
ENSG00000198759	2653.28	7574.1	11803	712.664	36.6406	12224.1	319.381	5835.87	5371.25	269.602	2064.94	260.596	129.327	109.075	2857.57	481.386	5170.03	881.785	2.55166	0.00159926	0.249178	EGFL6	X	13569605	13633575	+	2607	protein_coding	EGF like domain multiple 6 [Source:HGNC Symbol;Acc:HGNC:3235]	-	1962	8989	14305	720	29	11609	314	6104	5580	288	1999	272	124	130	3393	488	59.1853	168.952	263.284
ENSG00000053438	6.76166	55.6114	0.825096	1.97962	17.6886	2.10597	1657.93	9.56073	4.81295	1.87224	2.06598	41.1971	3.12888	687.171	8.42195	232.801	195.253	139.523	-3.4646	0.0016168	0.249178	NNAT	20	37521206	37523693	+	1332	protein_coding	neuronatin [Source:HGNC Symbol;Acc:HGNC:7860]	-	5	66	1	2	14	2	1630	10	5	2	2	43	3	819	10	236	0.295204	2.42791	0.0360224
ENSG00000285219	9.46632	6.74077	7.42586	12.8675	1.26347	9.47686	20.3427	11.4729	22.1396	33.7003	12.3959	30.6583	31.2888	33.5614	11.7907	41.4307	11.244	27.8323	-1.29994	0.0016206	0.249178	AL591485.1	6	8435568	9294133	+	48393	bidirectional_promoter_lncRNA	uncharacterized LOC100506207 [Source:NCBI gene;Acc:100506207]	-	7	8	9	13	1	9	20	12	23	36	12	32	30	40	14	42	0.0113755	0.00810028	0.00892354
ENSG00000122862	3641.83	3652.66	1255.8	5240.06	4254.1	3983.44	3366.72	4669.46	2177.38	2347.79	2369.68	1645.97	2248.62	1524.53	2657.97	1126.52	3582.38	1988.72	0.84902	0.00166277	0.253946	SRGN	10	69088106	69104811	+	1220	protein_coding	serglycin [Source:HGNC Symbol;Acc:HGNC:9361]	-	2693	4335	1522	5294	3367	3783	3310	4884	2262	2508	2294	1718	2156	1817	3156	1142	173.593	174.109	59.8594
ENSG00000061492	6.76166	20.2223	9.07606	19.7962	0	16.8477	0	0.956073	0.96259	0	1.03299	0.958073	0	0.839036	2.52658	0	8.29141	0.76524	3.40947	0.00172307	0.259164	WNT8A	5	138083892	138092365	+	2089	protein_coding	Wnt family member 8A [Source:HGNC Symbol;Acc:HGNC:12788]	-	5	24	11	20	0	16	0	1	1	0	1	1	0	1	3	0	0.18823	0.562944	0.252657
ENSG00000158220	21.6373	147.454	244.228	218.748	31.5867	151.63	26.4456	107.08	95.2964	99.2286	12.3959	45.0294	5.21479	12.5855	26.108	32.5527	116.012	33.3021	1.80157	0.00172452	0.259164	ESYT3	3	138434586	138481686	+	9816	protein_coding	extended synaptotagmin 3 [Source:HGNC Symbol;Acc:HGNC:24295]	-	16	175	296	221	25	144	26	112	99	106	12	47	5	15	31	33	0.128186	0.873567	1.44689
ENSG00000175279	12.171	17.6945	17.327	4.94906	12.6347	8.42387	18.3085	8.60466	18.2892	2.80836	5.16494	8.62265	4.17183	2.51711	5.89536	8.87801	13.1558	5.4369	1.28855	0.00173216	0.259164	CENPS	1	10430443	10442809	+	1739	protein_coding	centromere protein S [Source:HGNC Symbol;Acc:HGNC:23163]	-	9	21	21	5	10	8	18	9	19	3	5	9	4	3	7	9	0.407004	0.591715	0.579425
ENSG00000166111	0	0	0.825096	0.989811	1.26347	0	0	0	0	14.9779	0	4.79036	0	36.9176	0.842195	0	0.342042	8.21829	-4.50028	0.00174644	0.259164	SVOP	12	108907741	109021240	-	7270	protein_coding	SV2 related protein [Source:HGNC Symbol;Acc:HGNC:25417]	-	0	0	1	1	1	0	0	0	0	16	0	5	0	44	1	0	0	0	0.00659999
ENSG00000258169	4.057	415.4	34.654	7166.23	0	2.10597	5.08568	16.2532	0	161.949	3.09896	0	0	2.51711	3.36878	0	849.31	24.4191	4.59685	0.00175388	0.259164	LINC00485	12	102809280	102824399	-	3722	lincRNA	long intergenic non-protein coding RNA 485 [Source:HGNC Symbol;Acc:HGNC:27476]	-	3	493	42	7240	0	2	5	17	0	173	3	0	0	3	4	0	0.0633871	6.49027	0.54144
ENSG00000242516	0	2.52779	0	2.96943	141.508	148.471	21.3599	2.86822	193.481	13.1057	4.13195	0	2.08592	2.51711	2.52658	3.94578	57.0206	4.04472	3.81695	0.00181755	0.26684	LINC00960	3	75672391	75679303	+	3181	lincRNA	long intergenic non-protein coding RNA 960 [Source:HGNC Symbol;Acc:HGNC:48710]	-	0	3	0	3	112	141	21	3	201	14	4	0	2	3	3	4	0	0.0462115	0
ENSG00000198829	2.70466	4.21298	3.30038	7.91849	1.26347	17.9007	4.06855	17.2093	7.70072	21.5307	17.5608	16.2872	4.17183	34.4005	48.0051	20.7154	7.36437	23.2388	-1.65403	0.00187812	0.271954	SUCNR1	3	151873643	151884619	+	4181	protein_coding	succinate receptor 1 [Source:HGNC Symbol;Acc:HGNC:4542]	-	2	5	4	8	1	17	4	18	8	23	17	17	4	41	57	21	0.0376189	0.0585979	0.0459047
ENSG00000136717	2174.55	1718.9	1109.75	1759.88	1720.84	2251.28	1500.28	1741.01	1416.93	2228.9	1593.9	2883.8	2776.36	3731.19	2412.89	2344.78	1710.38	2567.4	-0.58632	0.00188208	0.271954	BIN1	2	127048027	127107355	-	6929	protein_coding	bridging integrator 1 [Source:HGNC Symbol;Acc:HGNC:1052]	-	1608	2040	1345	1778	1362	2138	1475	1821	1472	2381	1543	3010	2662	4447	2865	2377	18.2504	14.4262	9.31385
ENSG00000124731	13.5233	9.26856	5.77567	42.5619	58.1196	8.42387	129.176	193.127	0	6.55283	7.23092	2.87422	16.6873	3.35614	5.89536	20.7154	51.1084	9.0446	2.50242	0.00188824	0.271954	TREM1	6	41267926	41286719	-	4329	protein_coding	triggering receptor expressed on myeloid cells 1 [Source:HGNC Symbol;Acc:HGNC:17760]	-	10	11	7	43	46	8	127	202	0	7	7	3	16	4	7	21	0.181664	0.124508	0.0775868
ENSG00000154096	141.995	2837.02	2288.82	2160.76	1175.03	2442.92	174.948	809.794	562.153	387.553	298.534	1141.06	147.057	470.699	315.823	132.184	1399.27	413.274	1.75954	0.00190519	0.272165	THY1	11	119417378	119424985	-	5925	protein_coding	Thy-1 cell surface antigen [Source:HGNC Symbol;Acc:HGNC:11801]	-	105	3367	2774	2183	930	2320	172	847	584	414	289	1191	141	561	375	134	1.39366	27.845	22.4644
ENSG00000145244	12.171	4.21298	3.30038	5.93887	18.952	30.5365	13.2228	115.685	37.541	8.42507	14.4618	6.70651	5.21479	3.35614	4.21097	2.95934	26.84	6.47638	2.05768	0.00192307	0.272165	CORIN	4	47593998	47838106	-	10087	protein_coding	corin, serine peptidase [Source:HGNC Symbol;Acc:HGNC:19012]	-	9	5	4	6	15	29	13	121	39	9	14	7	5	4	5	3	0.0701676	0.0242885	0.0190272
ENSG00000119686	67.6166	66.5651	301.16	31.674	42.9579	31.5895	105.782	805.013	244.498	43.0615	43.3855	41.1971	30.2458	87.2598	27.7924	87.7937	188.54	51.5337	1.87176	0.00192795	0.272165	FLVCR2	14	75578617	75663214	+	4913	protein_coding	feline leukemia virus subgroup C cellular receptor family member 2 [Source:HGNC Symbol;Acc:HGNC:20105]	-	50	79	365	32	34	30	104	842	254	46	42	43	29	104	33	89	0.800349	0.787903	3.5647
ENSG00000147889	261	807.207	438.951	708.705	396.729	422.247	230.89	628.14	458.193	314.536	251.016	61.3167	111.597	274.365	370.566	218.991	483.562	228.912	1.07883	0.00193754	0.272165	CDKN2A	9	21967753	21995301	-	4329	protein_coding	cyclin dependent kinase inhibitor 2A [Source:HGNC Symbol;Acc:HGNC:1787]	-	193	958	532	716	314	401	227	657	476	336	243	64	107	327	440	222	3.50611	10.8435	5.8966
ENSG00000144677	595.026	812.263	1919.17	1054.15	699.962	1836.4	1247.01	2337.6	1189.76	864.974	514.428	692.687	416.14	890.217	906.202	481.386	1299.04	680.862	0.932011	0.00197162	0.275252	CTDSPL	3	37861960	37984469	+	5796	protein_coding	CTD small phosphatase like [Source:HGNC Symbol;Acc:HGNC:16890]	-	440	964	2326	1065	554	1744	1226	2445	1236	924	498	723	399	1061	1076	488	5.97008	8.14969	19.2557
ENSG00000168427	5.40933	8.42597	0	0.989811	8.84428	1.05298	12.2056	1.91215	4.81295	21.5307	2.06598	54.6101	5.21479	14.2636	24.4237	22.6883	4.85035	20.6853	-2.10513	0.00199393	0.27667	KLHL30	2	238138722	238152947	+	3726	protein_coding	kelch like family member 30 [Source:HGNC Symbol;Acc:HGNC:24770]	-	4	10	0	1	7	1	12	2	5	23	2	57	5	17	29	23	0.0844254	0.131507	0
ENSG00000158022	0	0.842597	0	0	0	1.05298	0	0	0	0	0	46.9456	0	2.51711	1.68439	4.93223	0.21062	8.01133	-4.7797	0.00203298	0.278004	TRIM63	1	26051304	26068436	-	2573	protein_coding	tripartite motif containing 63 [Source:HGNC Symbol;Acc:HGNC:16007]	-	0	1	0	0	0	1	0	0	0	0	0	49	0	3	2	5	0	0.0190438	0
ENSG00000258634	67.6166	69.9355	120.464	58.3989	39.1675	27.3776	62.0453	32.5065	78.9324	136.673	56.8144	159.04	106.382	99.0063	138.12	130.211	61.8272	118.035	-0.929441	0.00205455	0.278004	AL160006.1	1	110058340	110062555	+	4216	antisense	novel transcript, antisense to ALX3	-	50	83	146	59	31	26	61	34	82	146	55	166	102	118	164	132	0.932665	0.96465	1.66161
ENSG00000186469	283.99	256.149	116.339	316.74	132.664	269.564	151.553	239.018	177.117	355.725	348.117	288.38	357.735	358.268	273.713	483.359	215.904	352.185	-0.70623	0.00205484	0.278004	GNG2	14	51826195	51979342	+	6379	protein_coding	G protein subunit gamma 2 [Source:HGNC Symbol;Acc:HGNC:4404]	-	210	304	141	320	105	256	149	250	184	380	337	301	343	427	325	490	2.58895	2.33514	1.06058
ENSG00000130294	215.021	85.9448	43.7301	113.828	813.674	55.8082	60.0111	85.0905	264.712	15.914	662.146	1195.67	1374.62	925.457	1916.84	64.119	193.091	879.252	-2.18796	0.00206184	0.278004	KIF1A	2	240713761	240821036	-	16695	protein_coding	kinesin family member 1A [Source:HGNC Symbol;Acc:HGNC:888]	-	159	102	53	115	644	53	59	89	275	17	641	1248	1318	1103	2276	65	0.748974	0.299369	0.152323
ENSG00000112139	856.026	303.335	164.194	305.852	568.561	636.003	822.864	360.439	810.501	804.126	1117.69	1314.48	2178.74	374.21	737.763	2130.72	536.419	1236.82	-1.20552	0.00209139	0.278004	MDGA1	6	37630679	37699306	-	14187	protein_coding	MAM domain containing glycosylphosphatidylinositol anchor 1 [Source:HGNC Symbol;Acc:HGNC:19267]	-	633	360	199	309	450	604	809	377	842	859	1082	1372	2089	446	876	2160	3.50889	1.24338	0.673038
ENSG00000106780	508.477	1900.06	1807.79	1882.62	1266	1936.44	880.841	1885.38	1830.85	1247.85	991.669	569.095	559.026	1059.7	709.97	819.737	1544.27	851.007	0.859876	0.00209435	0.278004	MEGF9	9	120600813	120714470	-	6298	protein_coding	multiple EGF like domains 9 [Source:HGNC Symbol;Acc:HGNC:3234]	-	376	2255	2191	1902	1002	1839	866	1972	1902	1333	960	594	536	1263	843	831	4.69506	17.5443	16.6923
ENSG00000138136	20.285	0	0	0	0	0	0	15.2972	0	129.184	1.03299	3.83229	79.2648	3.35614	128.856	733.916	3.95357	154.206	-5.29521	0.00210899	0.278004	LBX1	10	101226195	101229794	-	2900	protein_coding	ladybird homeobox 1 [Source:HGNC Symbol;Acc:HGNC:16960]	Homeobox	15	0	0	0	0	0	0	16	0	138	1	4	76	4	153	744	0.40677	0	0
ENSG00000146909	365.13	391.807	438.951	296.943	362.616	344.326	280.73	380.517	361.934	327.642	290.27	246.225	255.525	266.814	270.345	292.974	358.106	278.542	0.36346	0.00211539	0.278004	NOM1	7	156949723	156973182	+	7788	protein_coding	nucleolar protein with MIF4G domain 1 [Source:HGNC Symbol;Acc:HGNC:13244]	-	270	465	532	300	287	327	276	398	376	350	281	257	245	318	321	297	2.72643	2.92563	3.27765
ENSG00000176853	1882.45	1040.61	870.476	1171.94	909.697	1020.34	803.538	811.706	879.808	820.976	3036.99	2385.6	3376.06	730.801	2682.39	1385.96	1043.4	2059.82	-0.981394	0.00214685	0.278004	FAM91A1	8	123768456	123815452	+	7246	protein_coding	family with sequence similarity 91 member A1 [Source:HGNC Symbol;Acc:HGNC:26306]	-	1392	1235	1055	1184	720	969	790	849	914	877	2940	2490	3237	871	3185	1405	15.1077	8.35144	6.98605
ENSG00000228253	1071.05	255.307	165.844	561.223	686.063	223.233	376.341	621.447	359.046	174.118	161.146	324.787	174.174	251.711	155.806	333.419	479.95	225.023	1.09183	0.00214846	0.278004	MT-ATP8	MT	8366	8572	+	207	protein_coding	mitochondrially encoded ATP synthase membrane subunit 8 [Source:HGNC Symbol;Acc:HGNC:7415]	-	792	303	201	567	543	212	370	650	373	186	156	339	167	300	185	338	300.892	71.724	46.5911
ENSG00000010322	2962.96	4973	7847.49	4450.19	3530.13	5121.72	2779.84	4857.81	9199.48	3012.43	3158.88	2874.22	1488.3	3170.72	2822.19	3668.59	5080.29	2885.05	0.816379	0.00215373	0.278004	NISCH	3	52455118	52493071	+	9161	protein_coding	nischarin [Source:HGNC Symbol;Acc:HGNC:18006]	-	2191	5902	9511	4496	2794	4864	2733	5081	9557	3218	3058	3000	1427	3779	3351	3719	18.8086	31.5681	49.8151
ENSG00000111846	470.612	170.204	24.7529	217.758	384.094	44.2253	498.397	21.0336	53.9051	96.4202	143.585	1169.81	381.723	163.612	853.986	4499.18	209.443	1044.04	-2.31817	0.00215635	0.278004	GCNT2	6	10492223	10629368	+	9072	protein_coding	glucosaminyl (N-acetyl) transferase 2 (I blood group) [Source:HGNC Symbol;Acc:HGNC:4204]	-	348	202	30	220	304	42	490	22	56	103	139	1221	366	195	1014	4561	3.0167	1.09104	0.15867
ENSG00000186847	24.342	26.9631	4.95058	4.94906	0	4.21194	480.089	0	1.92518	0	54.7484	298.919	6.25775	24.332	47.1629	67.0783	60.8256	71.214	-2.88782	0.00216236	0.278004	KRT14	17	41582279	41586921	-	2281	protein_coding	keratin 14 [Source:HGNC Symbol;Acc:HGNC:6416]	-	18	32	6	5	0	4	472	0	2	0	53	312	6	29	56	68	0.620588	0.687412	0.126213
ENSG00000171115	238.01	358.104	146.867	249.432	136.455	320.107	133.245	171.137	152.089	517.674	454.515	213.65	447.429	268.492	453.101	287.056	211.716	377.417	-0.833559	0.00219967	0.281212	GIMAP8	7	150450630	150479392	+	4184	protein_coding	GTPase, IMAP family member 8 [Source:HGNC Symbol;Acc:HGNC:21792]	-	176	425	178	252	108	304	131	179	158	553	440	223	429	320	538	291	3.30809	4.97725	2.04129
ENSG00000106624	6077.38	9105.1	5297.12	5376.65	4130.28	17798.6	3618.97	12829.5	13245.2	1643.82	6446.88	3272.78	2244.45	5441.15	5170.23	1103.83	8608.76	3617.59	1.25077	0.00221877	0.282069	AEBP1	7	44104361	44114562	+	4955	protein_coding	AE binding protein 1 [Source:HGNC Symbol;Acc:HGNC:303]	-	4494	10806	6420	5432	3269	16903	3558	13419	13760	1756	6241	3416	2152	6485	6139	1119	71.3256	106.86	62.1683
ENSG00000188611	16.228	19.3797	16.5019	7.91849	18.952	16.8477	19.3256	17.2093	21.177	3.74447	14.4618	5.74844	1.04296	9.2294	8.42195	11.8374	17.06	7.78377	1.13092	0.00223507	0.282563	ASAH2	10	50182778	50248610	-	6985	protein_coding	N-acylsphingosine amidohydrolase 2 [Source:HGNC Symbol;Acc:HGNC:18860]	-	12	23	20	8	15	16	19	18	22	4	14	6	1	11	10	12	0.135105	0.161344	0.137386
ENSG00000066651	247.477	173.575	218.65	214.789	218.58	233.763	194.273	220.853	205.994	191.904	174.575	89.1008	162.702	130.89	127.171	185.452	214.217	151.685	0.498076	0.00225886	0.283348	TRMT11	6	125986430	126203817	+	5771	protein_coding	tRNA methyltransferase 11 homolog [Source:HGNC Symbol;Acc:HGNC:21080]	-	183	206	265	217	173	222	191	231	214	205	169	93	156	156	151	188	2.49377	1.74908	2.20329
ENSG00000069011	54.0933	12.6389	118.814	0	240.059	24.2186	80.3538	118.553	70.2691	934.246	99.1669	159.04	370.25	729.961	453.101	12.8238	79.8889	394.084	-2.30333	0.00227634	0.283348	PITX1	5	135027735	135034813	-	3511	protein_coding	paired like homeodomain 1 [Source:HGNC Symbol;Acc:HGNC:9004]	Homeobox	40	15	144	0	190	23	79	124	73	998	96	166	355	870	538	13	0.895953	0.20934	1.96793
ENSG00000134207	13.5233	37.9168	10.7262	8.9083	6.31734	31.5895	16.2742	0	9.6259	41.1892	15.4948	32.5745	38.5895	81.3865	47.1629	57.2139	14.9869	44.8016	-1.57621	0.00227864	0.283348	SYT6	1	114089291	114153919	-	5104	protein_coding	synaptotagmin 6 [Source:HGNC Symbol;Acc:HGNC:18638]	-	10	45	13	9	5	30	16	0	10	44	15	34	37	97	56	58	0.15408	0.432011	0.122211
ENSG00000059804	630.187	335.353	496.708	886.871	1398.66	293.783	2146.16	1649.23	457.23	263.985	280.973	234.728	109.511	576.418	135.593	771.401	921.575	338.944	1.44292	0.0023079	0.28425	SLC2A3	12	7919230	7936275	-	6159	protein_coding	solute carrier family 2 member 3 [Source:HGNC Symbol;Acc:HGNC:11007]	-	466	398	602	896	1107	279	2110	1725	475	282	272	245	105	687	161	782	5.9502	3.1664	4.6899
ENSG00000275367	41.9223	16.8519	39.6046	27.7147	24.0059	28.4306	53.9083	63.1008	51.9799	249.944	67.1442	36.4068	122.026	76.3523	23.5815	82.8615	38.6132	94.0451	-1.28343	0.00232188	0.28425	AC092111.1	12	8217758	8221115	+	3358	lincRNA	novel transcript	-	31	20	48	28	19	27	53	66	54	267	65	38	117	91	28	84	0.726001	0.291838	0.685864
ENSG00000111181	98.7202	10.9538	7.42586	17.8166	18.952	11.5828	200.376	48.7597	80.8576	66.4644	33.0556	16.2872	59.4486	651.092	60.638	1245.88	55.0494	304.695	-2.4695	0.00233719	0.28425	SLC6A12	12	190077	214570	-	5280	protein_coding	solute carrier family 6 member 12 [Source:HGNC Symbol;Acc:HGNC:11045]	-	73	13	9	18	15	11	197	51	84	71	32	17	57	776	72	1263	1.08729	0.120643	0.0817873
ENSG00000276855	96.0156	187.899	171.62	237.555	135.191	259.034	172.913	172.093	215.62	102.037	136.354	128.382	107.425	100.684	134.751	139.089	183.105	121.246	0.597632	0.00234949	0.28425	AC015922.3	17	15789016	15789705	+	690	lincRNA	novel transcript	-	71	223	208	240	107	246	170	180	224	109	132	134	103	120	160	141	8.09218	15.8361	14.4641
ENSG00000163898	0	0.842597	0	0.989811	0	0	3.05141	0	0	0	2.06598	4.79036	1.04296	10.0684	3.36878	22.6883	0.542646	6.28925	-3.48682	0.00236307	0.28425	LIPH	3	185506262	185552613	-	4122	protein_coding	lipase H [Source:HGNC Symbol;Acc:HGNC:18483]	-	0	1	0	1	0	0	3	0	0	0	2	5	1	12	4	23	0	0.0118873	0
ENSG00000184608	4.057	2.52779	6.60077	12.8675	3.79041	10.5298	5.08568	2.86822	3.85036	9.36119	10.3299	13.413	43.8043	14.2636	29.4768	2.95934	5.79751	17.6583	-1.60388	0.00236471	0.28425	FAM167A-AS1	8	11368402	11438658	+	1909	antisense	FAM167A antisense RNA 1 [Source:HGNC Symbol;Acc:HGNC:15548]	-	3	3	8	13	3	10	5	3	4	10	10	14	42	17	35	3	0.123587	0.077003	0.201077
ENSG00000223745	43.2746	34.5465	43.7301	43.5517	29.0598	53.7022	70.1824	45.8915	81.8202	103.909	88.837	128.382	51.105	119.143	42.9519	89.7666	49.5288	89.1564	-0.846546	0.0024321	0.28425	CCDC18-AS1	1	93262186	93346025	-	4786	processed_transcript	CCDC18 antisense RNA 1 [Source:HGNC Symbol;Acc:HGNC:52262]	-	32	41	53	44	23	51	69	48	85	111	86	134	49	142	51	91	0.525816	0.419763	0.53135
ENSG00000119457	0	2.52779	1.65019	2.96943	7.58081	2.10597	3.05141	1.91215	2.88777	0	1.03299	0	0	0	0	0.986446	2.74284	0.288491	3.1448	0.00245248	0.28425	SLC46A2	9	112878920	112890913	-	2502	protein_coding	solute carrier family 46 member 2 [Source:HGNC Symbol;Acc:HGNC:16055]	-	0	3	2	3	6	2	3	2	3	0	1	0	0	0	0	1	0	0.0587525	0.0383548
ENSG00000136244	100.073	0.842597	1.65019	59.3887	7.58081	5.26492	12.2056	1.91215	0	1.87224	2.06598	2.87422	3.12888	1.67807	0	6.90512	20.9908	2.64636	2.98933	0.00245267	0.28425	IL6	7	22725884	22732002	+	2069	protein_coding	interleukin 6 [Source:HGNC Symbol;Acc:HGNC:6018]	-	74	1	2	60	6	5	12	2	0	2	2	3	3	2	0	7	2.81273	0.0236827	0.0463817
ENSG00000002745	0	1.68519	0	0	3.79041	0	1.01714	0	0	2.80836	0	0	0	51.1812	3.36878	46.363	0.721415	14.8173	-4.3973	0.00245543	0.28425	WNT16	7	121325367	121341104	+	3261	protein_coding	Wnt family member 16 [Source:HGNC Symbol;Acc:HGNC:16267]	-	0	2	0	0	3	0	1	0	0	3	0	0	0	61	4	47	0	0.0300519	0
ENSG00000147454	292.104	562.854	984.34	424.629	528.13	584.406	394.649	1082.27	621.833	410.956	448.317	272.093	253.439	417.001	369.724	251.544	608.358	346.153	0.813999	0.00245818	0.28425	SLC25A37	8	23528805	23575463	+	8147	protein_coding	solute carrier family 25 member 37 [Source:HGNC Symbol;Acc:HGNC:29786]	-	216	668	1193	429	418	555	388	1132	646	439	434	284	243	497	439	255	2.08503	4.01764	7.02619
ENSG00000169379	213.668	296.594	310.236	280.117	256.484	309.577	261.404	349.923	243.535	179.735	265.478	168.621	236.752	130.89	213.075	204.194	280.171	199.821	0.490735	0.0024617	0.28425	ARL13B	3	93980139	94055668	+	4154	protein_coding	ADP ribosylation factor like GTPase 13B [Source:HGNC Symbol;Acc:HGNC:25419]	-	158	352	376	283	203	294	257	366	253	192	257	176	227	156	253	207	2.99121	4.15211	4.34309
ENSG00000164687	616.663	326.927	1147.71	42.5619	168.041	632.844	241.061	1364.32	320.543	161.012	295.435	73.7716	119.94	192.139	60.638	328.487	540.074	175.918	1.61868	0.00246422	0.28425	FABP5	8	81280363	81284777	+	2077	protein_coding	fatty acid binding protein 5 [Source:HGNC Symbol;Acc:HGNC:3560]	-	456	388	1391	43	133	601	237	1427	333	172	286	77	115	229	72	333	17.2657	9.15351	32.1342
ENSG00000188175	5.40933	1.68519	0	0.989811	1.26347	0	0	0	0	0	21.6928	0	124.112	0	11.7907	61.1597	1.03864	31.2507	-4.95515	0.00247058	0.28425	HEPACAM2	7	93188586	93226524	-	2483	protein_coding	HEPACAM family member 2 [Source:HGNC Symbol;Acc:HGNC:27364]	-	4	2	0	1	1	0	0	0	0	0	21	0	119	0	14	62	0.126689	0.0394681	0
ENSG00000152092	10.8187	3.37039	1.65019	0	0	14.7418	1.01714	17.2093	8.66331	186.288	9.29689	3.83229	1.04296	96.4892	9.26414	11.8374	6.38564	45.4358	-2.83408	0.00247704	0.28425	ASTN1	1	176857302	177164973	-	9201	protein_coding	astrotactin 1 [Source:HGNC Symbol;Acc:HGNC:773]	-	8	4	2	0	0	14	1	18	9	199	9	4	1	115	11	12	0.0683772	0.0213019	0.0104297
ENSG00000214562	28.399	57.2966	52.8062	44.5415	40.431	38.9604	26.4456	46.8476	75.082	117.951	78.5071	75.6877	79.2648	104.04	32.8456	80.8886	45.6455	81.3122	-0.826275	0.00248575	0.28425	NUTM2D	10	87357668	87370695	+	6985	protein_coding	NUT family member 2D [Source:HGNC Symbol;Acc:HGNC:23447]	-	21	68	64	45	32	37	26	49	78	126	76	79	76	124	39	82	0.236434	0.477018	0.439634
ENSG00000225648	618.016	413.715	617.997	661.194	795.985	488.585	597.059	607.106	465.894	395.978	421.459	404.307	356.692	514.329	324.245	510.979	585.061	418.284	0.48321	0.00252202	0.286946	SBDSP1	7	72829425	72836701	+	1239	transcribed_unprocessed_pseudogene	SBDS, ribosome maturation factor pseudogene 1 [Source:HGNC Symbol;Acc:HGNC:21646]	-	457	491	749	668	630	464	587	635	484	423	408	422	342	613	385	518	29.0069	19.4179	29.006
ENSG00000170876	1759.38	1884.89	4633.74	2273.6	3000.74	2498.73	2920.2	3072.82	1838.55	2195.2	1850.08	1792.55	994.982	1525.37	1584.17	1691.76	2653.63	1662.02	0.675115	0.00253455	0.286946	TMEM43	3	14124940	14143679	+	3572	protein_coding	transmembrane protein 43 [Source:HGNC Symbol;Acc:HGNC:28472]	-	1301	2237	5616	2297	2375	2373	2871	3214	1910	2345	1791	1871	954	1818	1881	1715	28.6432	30.6865	75.4385
ENSG00000163492	1.35233	3.37039	0.825096	0	0	9.47686	2.03427	4.78036	0	10.2973	5.16494	16.2872	17.7303	6.71229	5.89536	7.89157	2.42659	9.997	-2.02891	0.00255837	0.287617	CCDC141	2	178829757	179050086	-	15446	protein_coding	coiled-coil domain containing 141 [Source:HGNC Symbol;Acc:HGNC:26821]	-	1	4	1	0	0	9	2	5	0	11	5	17	17	8	7	8	0.00509143	0.0126893	0.00310643
ENSG00000116741	501.715	117.121	37.9544	362.271	490.226	587.565	1151.4	878.631	206.957	172.246	176.641	142.753	279.513	194.656	162.544	44.3901	481.538	167.535	1.52302	0.00256575	0.287617	RGS2	1	192809039	192812283	+	2096	protein_coding	regulator of G protein signaling 2 [Source:HGNC Symbol;Acc:HGNC:9998]	-	371	139	46	366	388	558	1132	919	215	184	171	149	268	232	193	45	13.92	3.2495	1.05304
ENSG00000185015	16.228	96.056	54.4563	186.085	63.1734	20.0067	30.5141	18.1654	23.1022	31.828	19.6268	21.0776	11.4725	26.8492	4.21097	15.7831	56.4207	18.6926	1.59541	0.00258686	0.288561	CA13	8	85220587	85284073	+	5528	protein_coding	carbonic anhydrase 13 [Source:HGNC Symbol;Acc:HGNC:14914]	-	12	114	66	188	50	19	30	19	24	34	19	22	11	32	5	16	0.170714	1.01048	0.572866
ENSG00000086717	2.70466	0.842597	3.30038	1.97962	3.79041	3.15895	3.05141	4.78036	0	12.1695	6.19793	7.66458	9.38663	6.71229	10.9485	1.97289	2.62316	7.86463	-1.60576	0.00261962	0.290451	PPEF1	X	18675909	18827921	+	3513	protein_coding	protein phosphatase with EF-hand domain 1 [Source:HGNC Symbol;Acc:HGNC:9243]	-	2	1	4	2	3	3	3	5	0	13	6	8	9	8	13	2	0.0447722	0.0139481	0.0546335
ENSG00000185222	1901.38	1127.39	1493.42	1217.47	1049.94	1320.44	1253.11	2280.23	1294.68	1025.99	1349.08	923.582	927.19	669.551	1008.11	782.252	1437.56	955.107	0.589977	0.00262933	0.290451	TCEAL9	X	103356489	103358462	+	1974	protein_coding	transcription elongation factor A like 9 [Source:HGNC Symbol;Acc:HGNC:30084]	-	1406	1338	1810	1230	831	1254	1232	2385	1345	1096	1306	964	889	798	1197	793	56.0137	33.2125	43.9956
ENSG00000130598	20.285	4.21298	1.65019	9.89811	6.31734	16.8477	21.3599	13.385	0.96259	28.0836	11.3629	248.141	11.4725	31.8834	21.8971	1.97289	10.5465	50.6876	-2.27222	0.00265882	0.291061	TNNI2	11	1838989	1841680	+	1082	protein_coding	troponin I2, fast skeletal type [Source:HGNC Symbol;Acc:HGNC:11946]	-	15	5	2	10	5	16	21	14	1	30	11	259	11	38	26	2	1.09024	0.226431	0.0886911
ENSG00000264204	2.70466	0	0	8.9083	3.79041	2.10597	1.01714	5.73644	0.96259	6.55283	17.5608	2.87422	5.21479	28.5272	16.0017	6.90512	2.80283	11.9481	-2.11573	0.00266043	0.291061	AGAP7P	10	46109621	46131358	+	2062	unprocessed_pseudogene	ArfGAP with GTPase domain, ankyrin repeat and PH domain 7, pseudogene [Source:HGNC Symbol;Acc:HGNC:23465]	-	2	0	0	9	3	2	1	6	1	7	17	3	5	34	19	7	0.0762777	0	0
ENSG00000122482	324.56	307.548	254.13	239.534	286.807	241.133	496.363	215.116	252.199	575.713	347.084	480.953	336.876	453.919	376.461	461.657	290.821	433.237	-0.575785	0.00272681	0.29597	ZNF644	1	90915298	91022272	-	7604	protein_coding	zinc finger protein 644 [Source:HGNC Symbol;Acc:HGNC:29222]	-	240	365	308	242	227	229	488	225	262	615	336	502	323	541	447	468	2.48213	2.35203	1.94351
ENSG00000198682	248.829	797.096	483.506	1189.75	452.322	1554.2	321.415	229.457	331.131	333.258	304.732	159.998	269.083	165.29	413.518	257.462	623.079	271.906	1.19643	0.00273131	0.29597	PAPSS2	10	87659613	87747705	+	4083	protein_coding	3'-phosphoadenosine 5'-phosphosulfate synthase 2 [Source:HGNC Symbol;Acc:HGNC:8604]	-	184	946	586	1202	358	1476	316	240	344	356	295	167	258	197	491	261	3.54401	11.3528	6.88645
ENSG00000178773	21.6373	9.26856	14.0266	7.91849	29.0598	1.05298	12.2056	9.56073	7.70072	10.2973	15.4948	68.0232	81.3508	22.654	5.05317	92.7259	12.4923	42.2284	-1.76637	0.00276466	0.296631	CPNE7	16	89575768	89597246	+	3048	protein_coding	copine 7 [Source:HGNC Symbol;Acc:HGNC:2320]	-	16	11	17	8	23	1	12	10	8	11	15	71	78	27	6	94	0.41282	0.176836	0.267616
ENSG00000137573	2173.2	5170.17	12529.1	8160	19207.3	20410	4633.06	10901.1	3104.35	2325.32	4653.61	1062.5	5963.64	3487.87	5649.44	637.244	9587.58	3397.09	1.49686	0.00277021	0.296631	SULF1	8	69466624	69660915	+	9404	protein_coding	sulfatase 1 [Source:HGNC Symbol;Acc:HGNC:20391]	-	1607	6136	15185	8244	15202	19383	4555	11402	3225	2484	4505	1109	5718	4157	6708	646	13.4388	31.9717	77.4782
ENSG00000102683	4.057	3.37039	0	0.989811	5.05387	3.15895	0	3.82429	6.73813	0.936119	4.13195	54.6101	5.21479	6.71229	19.3705	11.8374	3.02138	14.6876	-2.29828	0.00278068	0.296631	SGCG	13	23180952	23325165	+	1624	protein_coding	sarcoglycan gamma [Source:HGNC Symbol;Acc:HGNC:10809]	-	3	4	0	1	4	3	0	4	7	1	4	57	5	8	23	12	0.145275	0.120689	0
ENSG00000224594	9.46632	1.68519	9.90115	0	0	0	8.13709	1.91215	2.88777	28.0836	20.6598	7.66458	6.25775	25.1711	7.57975	12.8238	3.77663	15.4629	-2.03648	0.00278955	0.296631	RPL29P19	8	48384590	48385049	+	460	processed_pseudogene	ribosomal protein L29 pseudogene 19 [Source:HGNC Symbol;Acc:HGNC:35508]	-	7	2	12	0	0	0	8	2	3	30	20	8	6	30	9	13	1.19673	0.213042	1.2517
ENSG00000273923	8.11399	14.3241	0	0	1.26347	3.15895	0	5.73644	8.66331	0	0	0.958073	0	0	0.842195	0	4.58448	0.257181	3.89892	0.00282396	0.297981	AC104260.1	15	95225326	95225864	-	539	lincRNA	novel transcript	-	6	17	0	0	1	3	0	6	9	0	0	1	0	0	1	0	0.875424	1.54544	0
ENSG00000277701	2.70466	0.842597	11.5513	1.97962	1.26347	1.05298	44.754	25.814	1.92518	0.936119	0	0.958073	0	5.03422	0.842195	0.986446	10.2098	1.25101	2.99715	0.00283649	0.297981	AC159540.2	2	97281904	97291780	+	3067	lincRNA	novel transcript	-	2	1	14	2	1	1	44	27	2	1	0	1	0	6	1	1	0.0512829	0.0159764	0.219024
ENSG00000103226	315.093	159.251	148.517	348.414	217.317	35.8015	194.273	436.925	386.961	42.1253	146.684	81.4362	170.002	84.7427	28.6346	150.926	249.173	100.65	1.30889	0.00284153	0.297981	NOMO3	16	16232495	16294814	+	8274	protein_coding	NODAL modulator 3 [Source:HGNC Symbol;Acc:HGNC:25242]	-	233	189	180	352	172	34	191	457	402	45	142	85	163	101	34	153	2.21461	1.11928	1.04384
ENSG00000215018	2.70466	0	0.825096	0	0	0	32.5484	3.82429	32.7281	2.80836	12.3959	110.178	122.026	1.67807	0	1487.56	8.07006	248.092	-4.94112	0.00287277	0.298222	COL28A1	7	7356203	7535853	-	6619	protein_coding	collagen type XXVIII alpha 1 chain [Source:HGNC Symbol;Acc:HGNC:22442]	-	2	0	1	0	0	0	32	4	34	3	12	115	117	2	0	1508	0.0237626	0	0.00724912
ENSG00000124942	27433.4	29211.1	48853.9	33892.1	19986.8	38197	25148.7	50814.3	35468.6	24869.9	24009.7	19462.3	19746.3	22091	27937.3	22543.3	34334	22951.4	0.581068	0.00288447	0.298222	AHNAK	11	62433542	62556235	-	19465	protein_coding	AHNAK nucleoprotein [Source:HGNC Symbol;Acc:HGNC:347]	-	20286	34668	59210	34241	15819	36275	24725	53149	36847	26567	23243	20314	18933	26329	33172	22853	81.9593	87.2704	145.955
ENSG00000198768	4.057	1.68519	7.42586	0	0	0	1.01714	1.91215	0	80.5062	21.6928	15.3292	1.04296	0	1.68439	2.95934	1.78859	17.6021	-3.2843	0.00289277	0.298222	APCDD1L	20	58459101	58515131	-	3942	protein_coding	APC down-regulated 1 like [Source:HGNC Symbol;Acc:HGNC:26892]	-	3	2	9	0	0	0	1	2	0	86	21	16	1	0	2	3	0.0598495	0.0248603	0.109548
ENSG00000143443	255.591	184.529	209.574	199.942	217.317	201.12	213.599	175.917	268.563	408.148	265.478	278.799	361.907	154.383	346.984	447.847	214.017	323.364	-0.595862	0.00290824	0.298222	C1orf56	1	151047740	151051986	+	2331	protein_coding	chromosome 1 open reading frame 56 [Source:HGNC Symbol;Acc:HGNC:26045]	-	189	219	254	202	172	191	210	184	279	436	257	291	347	184	412	454	6.3764	4.60357	5.2284
ENSG00000117115	64.9119	42.1298	70.9583	83.1441	55.5926	416.982	121.039	217.985	57.7554	72.0811	181.806	1074	133.499	620.887	766.397	98.6446	125.611	421.045	-1.74516	0.00291028	0.298222	PADI2	1	17066761	17119435	-	5984	protein_coding	peptidyl arginine deiminase 2 [Source:HGNC Symbol;Acc:HGNC:18341]	-	48	50	86	84	44	396	119	228	60	77	176	1121	128	740	910	100	0.630821	0.409422	0.689579
ENSG00000225793	2.70466	2.52779	4.95058	2.96943	1.26347	0	10.1714	5.73644	0.96259	8.42507	20.6598	5.74844	13.5585	15.1027	5.05317	8.87801	3.47626	11.0608	-1.64791	0.00292246	0.298222	AL080250.1	6	75285014	75297003	+	1519	lincRNA	uncharacterized LOC100506804 [Source:NCBI gene;Acc:100506804]	-	2	3	6	3	1	0	10	6	1	9	20	6	13	18	6	9	0.103545	0.0967734	0.189527
ENSG00000213543	1.35233	4.21298	4.12548	1.97962	6.31734	0	0	0	9.6259	31.828	13.4288	24.9099	6.25775	4.19518	6.73756	6.90512	3.06818	13.4661	-2.12605	0.00299675	0.303172	RARRES2P2	10	133637408	133637892	-	485	processed_pseudogene	retinoic acid receptor responder 2 pseudogene 2 [Source:HGNC Symbol;Acc:HGNC:48701]	-	1	5	5	2	5	0	0	0	10	34	13	26	6	5	8	7	0.162149	0.50515	0.494659
ENSG00000253958	43.2746	20.2223	13.2015	15.837	27.7963	20.0067	25.4284	7.64858	22.1396	43.0615	21.6928	30.6583	86.5655	32.7224	37.8988	57.2139	21.7283	44.259	-1.03989	0.00300219	0.303172	CLDN23	8	8701938	8704106	+	2169	protein_coding	claudin 23 [Source:HGNC Symbol;Acc:HGNC:17591]	-	32	24	16	16	22	19	25	8	23	46	21	32	83	39	45	58	1.16024	0.542181	0.353947
ENSG00000152076	21.6373	121.334	132.015	173.217	51.8022	170.583	36.6169	36.3308	80.8576	89.8674	46.4845	18.2034	12.5155	29.3663	6.73756	12.8238	91.5994	30.8569	1.57159	0.00302343	0.303172	CCDC74B	2	130139287	130145134	-	4487	protein_coding	coiled-coil domain containing 74B [Source:HGNC Symbol;Acc:HGNC:25267]	-	16	144	160	175	41	162	36	38	84	96	45	19	12	35	8	13	0.280427	1.57253	1.71097
ENSG00000131668	2.70466	0	12.3764	1.97962	394.202	0	2.03427	0	0	30.8919	1.03299	84.3104	5.21479	3.35614	11.7907	2.95934	45.9219	19.9366	-2.96006	0.0030536	0.303172	BARX1	9	93951622	93955372	-	1777	protein_coding	BARX homeobox 1 [Source:HGNC Symbol;Acc:HGNC:955]	Homeobox	2	0	15	2	312	0	2	0	0	33	1	88	5	4	14	3	0.0885113	0	0.405024
ENSG00000213433	8.11399	16.8519	19.8023	18.8064	8.84428	20.0067	17.2913	9.56073	17.3266	13.1057	6.19793	3.83229	8.34367	6.71229	7.57975	6.90512	15.1783	7.52525	1.02713	0.0030539	0.303172	RPLP1P6	5	151765859	151766378	-	520	transcribed_processed_pseudogene	ribosomal protein lateral stalk subunit P1 pseudogene 6 [Source:HGNC Symbol;Acc:HGNC:35809]	-	6	20	24	19	7	19	17	10	18	14	6	4	8	8	9	7	0.907411	1.8846	2.21455
ENSG00000254054	4.057	3.37039	0.825096	2.96943	0	4.21194	0	0	2.88777	5.61671	0	7.66458	3.12888	32.7224	15.1595	10.8509	2.03574	10.7347	-2.41335	0.0030598	0.303172	AC087273.2	8	17905756	17907887	+	634	lincRNA	novel transcript	-	3	4	1	3	0	4	0	0	3	6	0	8	3	39	18	11	0.372124	0.309146	0.0756812
ENSG00000099957	10.8187	66.5651	121.289	78.1951	34.1137	73.7089	39.6683	31.5504	100.109	7.48895	25.8247	43.1133	11.4725	41.1128	2.52658	19.7289	61.7799	21.6097	1.51827	0.00307604	0.303172	P2RX6	22	21009808	21028830	+	4730	protein_coding	purinergic receptor P2X 6 [Source:HGNC Symbol;Acc:HGNC:8538]	-	8	79	147	79	27	70	39	33	104	8	25	45	11	49	3	20	0.13301	0.818386	1.49119
ENSG00000198763	102254	48043.2	37153.3	96623.4	120647	40028.1	61992.5	111557	79383.9	35684.8	43448.5	62931	42470.3	43481.4	35958.4	50260.4	77520.3	44890.7	0.788153	0.00309638	0.303172	MT-ND2	MT	4470	5511	+	1042	protein_coding	mitochondrially encoded NADH:ubiquinone oxidoreductase core subunit 2 [Source:HGNC Symbol;Acc:HGNC:7456]	-	75613	57018	45029	97618	95489	38014	60948	116683	82469	38120	42061	65685	40721	51823	42696	50951	5706.7	2681.25	2073.49
ENSG00000152977	5347.12	2938.13	1085.83	3733.57	1451.73	1316.23	10105.3	2992.51	498.622	5814.23	10039.6	7758.47	10077.1	7391.91	4220.24	16238.9	3274.33	8791.49	-1.42493	0.00310993	0.303172	ZIC1	3	147393422	147510293	+	6806	protein_coding	Zic family member 1 [Source:HGNC Symbol;Acc:HGNC:12872]	zf-C2H2	3954	3487	1316	3772	1149	1250	9935	3130	518	6211	9719	8098	9662	8810	5011	16462	45.6879	25.1046	9.27772
ENSG00000065485	363.777	185.371	246.704	192.023	237.532	373.809	137.313	392.946	286.852	208.754	160.113	182.034	144.971	125.855	160.017	192.357	268.481	167.729	0.678018	0.00312326	0.303172	PDIA5	3	123067062	123225227	+	4030	protein_coding	protein disulfide isomerase family A member 5 [Source:HGNC Symbol;Acc:HGNC:24811]	-	269	220	299	194	188	355	135	411	298	223	155	190	139	150	190	195	5.24932	2.67492	3.55995
ENSG00000075461	12.171	102.797	1201.34	12.8675	142.772	51.5962	40.6855	272.481	100.109	77.6979	43.3855	82.3943	9.38663	30.2053	1.68439	52.2816	215.202	42.4337	2.34343	0.00313608	0.303172	CACNG4	17	66964910	67033398	+	3380	protein_coding	calcium voltage-gated channel auxiliary subunit gamma 4 [Source:HGNC Symbol;Acc:HGNC:1408]	-	9	122	1456	13	113	49	40	285	104	83	42	86	9	36	2	53	0.209403	1.76862	20.6691
ENSG00000205420	0	2.52779	17.327	2.96943	21.479	0	5.08568	0	0	0	0	0	0	0	0	0.986446	5.48765	0.140921	4.56689	0.00314147	0.303172	KRT6A	12	52487174	52493257	-	2928	protein_coding	keratin 6A [Source:HGNC Symbol;Acc:HGNC:6443]	-	0	3	21	3	17	0	5	0	0	0	0	0	0	0	0	1	0	0.0502045	0.344132
ENSG00000175582	2273.27	2359.27	2927.44	3212.93	2569.9	2865.17	2596.75	2761.14	2354.5	2202.69	2239.52	2235.18	1986.84	1678.91	2203.18	2377.34	2657.82	2131.95	0.318317	0.00314417	0.303172	RAB6A	11	73675638	73761137	-	4896	protein_coding	RAB6A, member RAS oncogene family [Source:HGNC Symbol;Acc:HGNC:9786]	-	1681	2800	3548	3246	2034	2721	2553	2888	2446	2353	2168	2333	1905	2001	2616	2410	27.0012	28.0226	34.7712
ENSG00000090539	87.9016	327.77	1074.28	107.889	150.353	382.233	244.113	326.021	174.229	53.3588	186.971	173.411	111.597	116.626	96.0102	157.831	319.421	127.972	1.32101	0.0032539	0.310519	CHRD	3	184380073	184390736	+	6620	protein_coding	chordin [Source:HGNC Symbol;Acc:HGNC:1949]	-	65	389	1302	109	119	363	240	341	181	57	181	181	107	139	114	160	0.772167	2.87928	9.43692
ENSG00000138115	9.46632	1.68519	6.60077	4.94906	11.3712	4.21194	8.13709	8.60466	4.81295	0	1.03299	3.83229	0	5.03422	0.842195	0.986446	6.6488	1.67545	1.93665	0.0032581	0.310519	CYP2C8	10	95036772	95069497	-	2571	protein_coding	cytochrome P450 family 2 subfamily C member 8 [Source:HGNC Symbol;Acc:HGNC:2622]	-	7	2	8	5	9	4	8	9	5	0	1	4	0	6	1	1	0.214117	0.0381172	0.149302
ENSG00000115602	5.40933	0.842597	84.1598	18.8064	63.1734	7.37089	0	18.1654	0.96259	6.55283	0	5.74844	2.08592	5.03422	0.842195	0	22.0989	2.8948	2.92734	0.0032613	0.310519	IL1RL1	2	102311502	102352037	+	5746	protein_coding	interleukin 1 receptor like 1 [Source:HGNC Symbol;Acc:HGNC:5998]	-	4	1	102	19	50	7	0	19	1	7	0	6	2	6	1	0	0.0547458	0.0085276	0.85175
ENSG00000101425	213.668	94.3708	88.2853	31.674	22.7424	164.266	147.485	125.246	129.95	66.4644	341.919	543.227	316.016	179.554	94.3258	531.694	113.076	296.172	-1.38948	0.00327774	0.310784	BPI	20	38304123	38337505	+	2511	protein_coding	bactericidal permeability increasing protein [Source:HGNC Symbol;Acc:HGNC:1095]	-	158	112	107	32	18	156	145	131	135	71	331	567	303	214	112	539	4.94842	2.18557	2.04463
ENSG00000204314	21.6373	58.9818	183.996	77.2053	36.6406	140.047	86.4566	69.7933	115.511	26.2113	42.3525	34.4906	30.2458	85.5817	26.108	27.6205	87.8077	38.9444	1.17414	0.00331329	0.311168	PRRT1	6	32148359	32153083	-	3139	protein_coding	proline rich transmembrane protein 1 [Source:HGNC Symbol;Acc:HGNC:13943]	-	16	70	223	78	29	133	85	73	120	28	41	36	29	102	31	28	0.400853	1.0927	3.40872
ENSG00000182704	1207.63	1794.73	2694.76	2192.43	2635.6	3008.38	2000.71	2419.82	1340.89	1506.21	679.706	1411.24	1011.67	2169.75	1219.5	960.798	2143.88	1279.84	0.744128	0.00332121	0.311168	TSKU	11	76782251	76798154	+	4131	protein_coding	tsukushi, small leucine rich proteoglycan [Source:HGNC Symbol;Acc:HGNC:28850]	-	893	2130	3266	2215	2086	2857	1967	2531	1393	1609	658	1473	970	2586	1448	974	17.0001	25.2649	37.9348
ENSG00000150722	4.057	1.68519	1.65019	1.97962	0	0	9.15423	3.82429	1.92518	16.8501	2.06598	15.3292	3.12888	7.55133	21.0549	6.90512	2.6973	10.4122	-1.95714	0.00332281	0.311168	PPP1R1C	2	181954241	182131398	+	4887	protein_coding	protein phosphatase 1 regulatory inhibitor subunit 1C [Source:HGNC Symbol;Acc:HGNC:14940]	-	3	2	2	2	0	0	9	4	2	18	2	16	3	9	25	7	0.0482764	0.020053	0.0196365
ENSG00000183018	114.948	257.835	108.913	152.431	121.293	206.385	40.6855	43.0233	75.082	263.985	291.303	213.65	167.916	387.635	259.396	197.289	124.511	254.454	-1.03081	0.00334998	0.311943	SPNS2	17	4498838	4539035	+	4111	protein_coding	sphingolipid transporter 2 [Source:HGNC Symbol;Acc:HGNC:26992]	-	85	306	132	154	96	196	40	45	78	282	282	223	161	462	308	200	1.62603	3.64726	1.54065
ENSG00000196338	205.554	1278.22	597.37	136.594	266.592	435.935	60.0111	628.14	770.072	325.769	263.412	231.854	89.6944	112.431	77.4819	139.089	486.499	177.104	1.4585	0.00338311	0.311943	NLGN3	X	71144831	71171201	+	4006	protein_coding	neuroligin 3 [Source:HGNC Symbol;Acc:HGNC:14289]	-	152	1517	724	138	211	414	59	657	800	348	255	242	86	134	92	141	2.98393	18.5553	8.67172
ENSG00000157765	1.35233	21.9075	47.8556	27.7147	1.26347	3.15895	0	0.956073	3.85036	0.936119	0	2.87422	1.04296	3.35614	2.52658	0	12.0066	1.53372	2.95765	0.0033859	0.311943	SLC34A2	4	25648011	25678748	+	5045	protein_coding	solute carrier family 34 member 2 [Source:HGNC Symbol;Acc:HGNC:11020]	-	1	26	58	28	1	3	0	1	4	1	0	3	1	4	3	0	0.0155882	0.252525	0.551625
ENSG00000173599	979.088	1296.76	1715.37	1930.13	1717.05	1483.65	2381.12	1150.16	781.623	877.143	750.983	1076.87	1268.24	557.959	487.631	1122.58	1492.77	877.343	0.767059	0.00338592	0.311943	PC	11	66848233	66958376	-	5927	protein_coding	pyruvate carboxylase [Source:HGNC Symbol;Acc:HGNC:8636]	-	724	1539	2079	1950	1359	1409	2341	1203	812	937	727	1124	1216	665	579	1138	9.60638	12.7232	16.8305
ENSG00000165661	332.674	412.872	638.624	298.923	516.759	473.843	261.404	554.522	632.422	325.769	304.732	371.732	232.58	294.502	313.296	253.517	458.005	299.447	0.613437	0.00344177	0.31581	QSOX2	9	136206333	136245841	-	4530	protein_coding	quiescin sulfhydryl oxidase 2 [Source:HGNC Symbol;Acc:HGNC:30249]	-	246	490	774	302	409	450	257	580	657	348	295	388	223	351	372	257	4.27064	5.30018	8.19823
ENSG00000109255	0	8.42597	354.791	38.6026	5.05387	3.15895	1.01714	87.0026	3.85036	0.936119	3.09896	28.7422	5.21479	0.839036	5.05317	1.97289	55.767	6.55102	3.09271	0.00349312	0.31881	NMU	4	55595229	55636698	-	975	protein_coding	neuromedin U [Source:HGNC Symbol;Acc:HGNC:7859]	-	0	10	430	39	4	3	1	91	4	1	3	30	5	1	6	2	0	0.50256	21.1612
ENSG00000283098	1.35233	0	0	2.96943	0	0	2.03427	3.82429	2.88777	14.9779	1.03299	1.91615	13.5585	26.8492	1.68439	2.95934	1.45201	8.99691	-2.63056	0.00350249	0.31881	AL132857.2	14	36320753	36656163	+	1737	bidirectional_promoter_lncRNA	novel transcript	-	1	0	0	3	0	0	2	4	3	16	1	2	13	32	2	3	0.0452748	0	0
ENSG00000149260	210.964	307.548	500.008	168.268	351.244	338.008	205.462	270.569	286.852	180.671	204.532	177.243	114.725	268.492	137.278	182.493	293.214	180.776	0.698064	0.00354791	0.320772	CAPN5	11	77066941	77126155	+	6157	protein_coding	calpain 5 [Source:HGNC Symbol;Acc:HGNC:1482]	-	156	365	606	170	278	321	202	283	298	193	198	185	110	320	163	185	1.99256	2.9048	4.7226
ENSG00000112041	106.834	51.3984	7.42586	0.989811	1.26347	195.855	2.03427	76.4858	144.389	2.80836	25.8247	2.87422	2.08592	28.5272	0.842195	0	65.1862	8.99466	2.85599	0.00355223	0.320772	TULP1	6	35497874	35512938	-	2958	protein_coding	tubby like protein 1 [Source:HGNC Symbol;Acc:HGNC:12423]	Tub	79	61	9	1	1	186	2	80	150	3	25	3	2	34	1	0	2.10032	1.01047	0.14599
ENSG00000285294	10.8187	41.2872	263.206	70.2766	46.7483	88.4507	31.5312	91.783	6.73813	32.7642	24.7917	45.0294	12.5155	19.2978	13.4751	12.8238	72.3155	22.9568	1.65838	0.00364203	0.326463	LINC00842	10	46398362	46453306	+	2872	lincRNA	long intergenic non-protein coding RNA 842 [Source:HGNC Symbol;Acc:HGNC:44989]	-	8	49	319	71	37	84	31	96	7	35	24	47	12	23	16	13	0.219059	0.835996	5.32947
ENSG00000147231	0	12.6389	29.7035	193.013	30.3232	160.054	8.13709	3.82429	2.88777	21.5307	9.29689	6.70651	0	5.87325	7.57975	0.986446	48.9535	7.4248	2.71944	0.00364481	0.326463	CXorf57	X	106611930	106679442	+	4853	protein_coding	chromosome X open reading frame 57 [Source:HGNC Symbol;Acc:HGNC:25486]	-	0	15	36	195	24	152	8	4	3	23	9	7	0	7	9	1	0	0.151451	0.355934
ENSG00000101134	467.907	996.792	581.693	878.952	430.843	431.724	44.754	379.561	328.243	199.393	372.909	83.3523	6.25775	69.64	299.821	61.1597	504.496	156.076	1.69263	0.00366522	0.326463	DOK5	20	54475597	54651171	+	2604	protein_coding	docking protein 5 [Source:HGNC Symbol;Acc:HGNC:16173]	-	346	1183	705	888	341	410	44	397	341	213	361	87	6	83	356	62	10.4494	22.2606	12.9905
ENSG00000176933	0	2.52779	1.65019	2.96943	2.52694	0	0	2.86822	2.88777	6.55283	4.13195	2.87422	3.12888	18.4588	6.73756	4.93223	1.71448	6.68807	-1.94437	0.00367263	0.326463	TOB2P1	6	28217643	28218634	-	992	processed_pseudogene	transducer of ERBB2, 2 pseudogene 1 [Source:HGNC Symbol;Acc:HGNC:13986]	-	0	3	2	3	2	0	0	3	3	7	4	3	3	22	8	5	0	0.148184	0.0967377
ENSG00000249937	1.35233	0	49.5058	6.92868	27.7963	11.5828	0	0	1.92518	0	1.03299	0	0	3.35614	0	0	11.0101	0.627019	4.10249	0.00370121	0.326732	LINC02223	5	17684584	17955857	+	6144	lincRNA	long intergenic non-protein coding RNA 2223 [Source:HGNC Symbol;Acc:HGNC:53092]	-	1	0	60	7	22	11	0	0	2	0	1	0	0	4	0	0	0.0127999	0	0.468573
ENSG00000146147	9.46632	2.52779	0	0	2.52694	1.05298	1.01714	0	1.92518	0	6.19793	80.4781	5.21479	5.03422	29.4768	0	2.05737	18.0574	-3.18019	0.00371792	0.326732	MLIP	6	53929982	54266280	+	7293	protein_coding	muscular LMNA interacting protein [Source:HGNC Symbol;Acc:HGNC:21355]	-	7	3	0	0	2	1	1	0	2	0	6	84	5	6	35	0	0.0754828	0.0201561	0
ENSG00000100078	4.057	23.5927	10.7262	199.942	274.173	82.1328	312.261	17.2093	26.9525	3.74447	3.09896	44.0713	27.1169	41.9518	31.1612	3.94578	105.672	22.1558	2.25159	0.00371874	0.326732	PLA2G3	22	31134809	31140607	-	2697	protein_coding	phospholipase A2 group III [Source:HGNC Symbol;Acc:HGNC:17934]	-	3	28	13	202	217	78	307	18	28	4	3	46	26	50	37	4	0.0874775	0.508709	0.231281
ENSG00000197140	54.0933	0	10.7262	2.96943	8.84428	8.42387	14.2399	8.60466	35.6158	1.87224	4.13195	5.74844	7.30071	2.51711	0	0	15.9464	3.08149	2.37637	0.00373932	0.327277	ADAM32	8	39106990	39284911	+	10044	protein_coding	ADAM metallopeptidase domain 32 [Source:HGNC Symbol;Acc:HGNC:15479]	-	40	0	13	3	7	8	14	9	37	2	4	6	7	3	0	0	0.313191	0	0.0621032
ENSG00000182795	0	10.1112	0.825096	2.96943	2.52694	3.15895	4.06855	0	4.81295	0	7.23092	14.3711	10.4296	10.9075	3.36878	80.8886	3.16368	18.1709	-2.502	0.00379315	0.330035	C1orf116	1	207018521	207032756	-	5502	protein_coding	chromosome 1 open reading frame 116 [Source:HGNC Symbol;Acc:HGNC:28667]	-	0	12	1	3	2	3	4	0	5	0	7	15	10	13	4	82	0	0.106869	0.00872081
ENSG00000100116	229.896	172.732	160.894	234.585	251.43	170.583	215.633	255.271	179.042	129.184	184.905	184.908	141.842	114.948	134.751	161.777	207.785	150.331	0.466269	0.00382108	0.330035	GCAT	22	37807905	37817176	+	2104	protein_coding	glycine C-acetyltransferase [Source:HGNC Symbol;Acc:HGNC:4188]	-	170	205	195	237	199	162	212	267	186	138	179	193	136	137	160	164	6.35418	4.7742	4.44699
ENSG00000205464	47.3316	29.4909	37.9544	38.6026	25.2694	56.8612	53.9083	43.0233	52.9425	79.5701	48.5505	71.8555	53.1909	64.6058	52.2161	106.536	42.8205	68.075	-0.669238	0.00384755	0.330035	ATP6AP1L	5	82279462	82386977	+	7229	protein_coding	ATPase H+ transporting accessory protein 1 like [Source:HGNC Symbol;Acc:HGNC:28091]	-	35	35	46	39	20	54	53	45	55	85	47	75	51	77	62	108	0.380755	0.237237	0.305321
ENSG00000133138	124.415	100.269	247.529	209.84	88.4428	150.577	122.056	91.783	133.8	117.015	84.705	78.562	60.4916	56.2154	80.8507	111.468	140.968	84.1869	0.746061	0.00386689	0.330035	TBC1D8B	X	106802680	106876145	+	9503	protein_coding	TBC1 domain family member 8B [Source:HGNC Symbol;Acc:HGNC:24715]	-	92	119	300	212	70	143	120	96	139	125	82	82	58	67	96	113	0.761348	0.613591	1.51474
ENSG00000187824	73.0259	45.5002	43.7301	44.5415	24.0059	64.232	29.497	60.2326	37.541	29.9558	24.7917	31.6164	31.2888	28.5272	28.6346	27.6205	46.9229	28.9193	0.695196	0.00388418	0.330035	TMEM220	17	10699015	10730316	-	3508	protein_coding	transmembrane protein 220 [Source:HGNC Symbol;Acc:HGNC:33757]	-	54	54	53	45	19	61	29	63	39	32	24	33	30	34	34	28	1.21057	0.75427	0.724926
ENSG00000164761	941.223	845.967	750.837	1875.69	126.347	404.346	2299.75	38.2429	708.466	136.673	1032.99	5019.34	5037.49	7917.98	2244.45	2122.83	887.874	3358.82	-1.91951	0.00389005	0.330035	TNFRSF11B	8	118923557	118952200	-	2827	protein_coding	TNF receptor superfamily member 11b [Source:HGNC Symbol;Acc:HGNC:11909]	-	696	1004	910	1895	100	384	2261	40	736	146	1000	5239	4830	9437	2665	2152	19.3615	17.402	15.4452
ENSG00000160963	431.394	278.899	167.495	680	190.784	937.156	718.099	4440	1136.82	294.877	588.803	269.218	186.69	298.697	476.682	95.6853	997.85	315.808	1.65981	0.00389339	0.330035	COL26A1	7	101362820	101559024	+	3156	protein_coding	collagen type XXVI alpha 1 chain [Source:HGNC Symbol;Acc:HGNC:18038]	-	319	331	203	687	151	890	706	4644	1181	315	570	281	179	356	566	97	7.94895	5.13906	3.08629
ENSG00000173597	17.5803	58.9818	267.331	98.9811	1314.01	66.338	8.13709	282.041	33.6907	9.36119	148.75	0	21.9021	9.2294	16.8439	7.89157	238.565	30.5684	2.96528	0.00389787	0.330035	SULT1B1	4	69721162	69787961	-	7356	protein_coding	sulfotransferase family 1B member 1 [Source:HGNC Symbol;Acc:HGNC:17845]	-	13	70	324	100	1040	63	8	295	35	10	144	0	21	11	20	8	0.138982	0.466282	2.11339
ENSG00000160282	5.40933	4.21298	1.65019	0	1.26347	1.05298	1.01714	0	7.70072	10.2973	1.03299	58.4424	1.04296	9.2294	3.36878	14.7967	2.47853	14.0301	-2.50688	0.00391394	0.330035	FTCD	21	46136262	46155567	-	3311	protein_coding	formimidoyltransferase cyclodeaminase [Source:HGNC Symbol;Acc:HGNC:3974]	-	4	5	2	0	1	1	1	0	8	11	1	61	1	11	4	15	0.0950073	0.0739952	0.0289833
ENSG00000198837	536.876	867.032	727.735	835.401	761.872	776.049	615.368	786.848	925.049	1403.24	937.953	881.427	758.231	917.067	1165.6	1309.01	759.137	1053.22	-0.47195	0.00391587	0.330035	DENND4B	1	153929501	153946696	-	7584	protein_coding	DENN domain containing 4B [Source:HGNC Symbol;Acc:HGNC:29044]	-	397	1029	882	844	603	737	605	823	961	1499	908	920	727	1093	1384	1327	4.11669	6.64828	5.58017
ENSG00000266274	1.35233	5.05558	1.65019	11.8777	1.26347	12.6358	7.11996	0	6.73813	19.6585	13.4288	20.1195	6.25775	15.9417	9.26414	29.5934	5.29925	16.3234	-1.61422	0.00394939	0.331411	RN7SL138P	17	30959564	30959850	+	287	misc_RNA	RNA, 7SL, cytoplasmic 138, pseudogene [Source:HGNC Symbol;Acc:HGNC:46154]	-	1	6	2	12	1	12	7	0	7	21	13	21	6	19	11	30	0.274015	1.02438	0.334369
ENSG00000167311	8.11399	36.2317	12.3764	6.92868	0	106.351	18.3085	10.5168	41.3914	14.0418	7.23092	3.83229	6.25775	6.71229	5.05317	5.91868	26.691	7.0067	1.93195	0.00396132	0.331411	ART5	11	3638503	3642316	-	1691	protein_coding	ADP-ribosyltransferase 5 [Source:HGNC Symbol;Acc:HGNC:24049]	-	6	43	15	7	0	101	18	11	43	15	7	4	6	8	6	6	0.279038	1.246	0.425623
ENSG00000275764	109.539	84.2597	84.9849	223.697	48.0118	65.285	85.4395	92.7391	86.6331	66.4644	44.4185	25.868	34.4176	78.8694	50.5317	65.1054	97.8433	52.2393	0.90399	0.00400397	0.33192	AC092747.4	12	27037100	27038960	+	1861	lincRNA	novel transcript	-	81	100	103	226	38	62	84	97	90	71	43	27	33	94	60	66	3.4229	2.63297	2.65563
ENSG00000204446	18.9326	9.26856	9.07606	5.93887	3.79041	1.05298	5.08568	5.73644	13.4763	27.1474	22.7257	8.62265	29.2028	14.2636	26.108	8.87801	8.03977	19.564	-1.2915	0.00401568	0.33192	C9orf170	9	87148644	87159556	+	3239	lincRNA	chromosome 9 open reading frame 170 [Source:HGNC Symbol;Acc:HGNC:33817]	-	14	11	11	6	3	1	5	6	14	29	22	9	28	17	31	9	0.339917	0.166408	0.162952
ENSG00000166501	106.834	118.806	50.3309	187.074	109.922	138.994	61.0282	260.052	109.735	146.035	179.74	131.256	302.458	474.055	159.175	469.548	126.975	266.038	-1.06706	0.00403077	0.33192	PRKCB	16	23835946	24220611	+	11086	protein_coding	protein kinase C beta [Source:HGNC Symbol;Acc:HGNC:9395]	-	79	141	61	189	87	132	60	272	114	156	174	137	290	565	189	476	0.560413	0.623213	0.264017
ENSG00000261490	0	1.68519	1.65019	0.989811	3.79041	1.05298	19.3256	0.956073	3.85036	0.936119	4.13195	10.5388	22.9451	12.5855	16.8439	60.1732	3.70007	18.3078	-2.3039	0.00405081	0.33192	AC005674.2	4	10068089	10073019	-	3510	sense_overlapping	novel transcript, overlapping WDR1	-	0	2	2	1	3	1	19	1	4	1	4	11	22	15	20	61	0	0.02792	0.0273401
ENSG00000143294	1264.43	1286.64	1583.36	1084.83	1262.21	1228.83	1206.32	1156.85	1162.81	1968.66	1234.42	1448.61	1538.36	1333.23	1915.15	2011.36	1248.48	1635.68	-0.389653	0.00408862	0.33192	PRCC	1	156750610	156800817	+	4108	protein_coding	proline rich mitotic checkpoint control factor [Source:HGNC Symbol;Acc:HGNC:9343]	-	935	1527	1919	1096	999	1167	1186	1210	1208	2103	1195	1512	1475	1589	2274	2039	17.8994	18.2138	22.4141
ENSG00000133561	375.948	612.568	419.974	373.159	240.059	479.108	255.301	303.075	244.498	685.239	600.166	451.252	691.481	542.856	622.382	398.524	367.077	570.272	-0.634698	0.00412087	0.33192	GIMAP6	7	150625375	150632648	-	3913	protein_coding	GTPase, IMAP family member 6 [Source:HGNC Symbol;Acc:HGNC:21918]	-	278	727	509	377	190	455	251	317	254	732	581	471	663	647	739	404	5.58716	9.10368	6.24145
ENSG00000272301	2.70466	1.68519	0	1.97962	1.26347	0	14.2399	0.956073	5.77554	0	0	0	0	0	0.842195	0	3.17828	0.120314	3.77884	0.0041263	0.33192	AP002360.3	11	76389648	76390128	+	481	lincRNA	novel transcript	-	2	2	0	2	1	0	14	1	6	0	0	0	0	0	1	0	0.326995	0.203741	0
ENSG00000122483	6.76166	16.8519	14.8517	17.8166	16.4251	12.6358	13.2228	5.73644	8.66331	31.828	21.6928	29.7003	17.7303	38.5957	11.7907	18.7425	12.5517	24.2972	-0.948165	0.00413452	0.33192	CCDC18	1	93179919	93278730	+	5633	protein_coding	coiled-coil domain containing 18 [Source:HGNC Symbol;Acc:HGNC:30370]	-	5	20	18	18	13	12	13	6	9	34	21	31	17	46	14	19	0.069805	0.173973	0.153324
ENSG00000250325	0	0	0	0	0	0	0	0	0	2.80836	2.06598	2.87422	2.08592	3.35614	0	2.95934	0	2.30714	-3.62321	0.00413652	0.33192	IGBP1P4	4	82401578	82402456	-	879	processed_pseudogene	immunoglobulin (CD79A) binding protein 1 pseudogene 4 [Source:HGNC Symbol;Acc:HGNC:43613]	-	0	0	0	0	0	0	0	0	0	3	2	3	2	4	0	3	0	0	0
ENSG00000123838	0	36.2317	14.8517	47.5109	0	2.10597	0	0.956073	5.77554	0.936119	0	2.87422	0	0	2.52658	0.986446	11.9369	1.0462	3.50562	0.00413909	0.33192	C4BPA	1	207104262	207144972	+	2441	protein_coding	complement component 4 binding protein alpha [Source:HGNC Symbol;Acc:HGNC:1325]	-	0	43	18	48	0	2	0	1	6	1	0	3	0	0	3	1	0	0.863164	0.35382
ENSG00000169894	0	517.354	4.95058	225.677	21.479	3.15895	2.03427	20.0775	2.88777	0	0	6.70651	0	5.03422	0	0	88.6244	1.67725	4.22837	0.00415233	0.33192	MUC3A	7	100949555	100968346	+	11374	protein_coding	mucin 3A, cell surface associated [Source:HGNC Symbol;Acc:HGNC:7513]	-	0	614	6	228	17	3	2	21	3	0	0	7	0	6	0	0	0	2.64513	0.0253114
ENSG00000231806	1.35233	0	0	1.97962	0	0	0	0	10.5885	2.80836	2.06598	2.87422	2.08592	20.1369	75.7975	3.94578	1.54672	15.6735	-3.33765	0.00416235	0.33192	PCAT7	9	94555054	94603990	+	5904	antisense	prostate cancer associated transcript 7 [Source:HGNC Symbol;Acc:HGNC:48824]	-	1	0	0	2	0	0	0	0	11	3	2	3	2	24	90	4	0.0133202	0	0
ENSG00000168487	746.487	1404.61	2771.5	760.175	2276.77	1174.08	1810.5	1938.92	988.58	475.548	834.655	1707.29	734.243	687.171	648.49	524.789	1541.29	801.74	0.943068	0.00417045	0.33192	BMP1	8	22164736	22212326	+	7471	protein_coding	bone morphogenetic protein 1 [Source:HGNC Symbol;Acc:HGNC:1067]	-	552	1667	3359	768	1802	1115	1780	2028	1027	508	808	1782	704	819	770	532	5.81054	10.9333	21.5729
ENSG00000259065	35.1606	76.6763	25.578	23.7555	26.5328	14.7418	30.5141	22.9457	23.1022	62.72	116.728	108.262	88.6515	15.9417	21.8971	88.7801	31.0008	71.8543	-1.2076	0.00419495	0.33192	AC005520.2	14	73787360	73803270	+	688	antisense	uncharacterized LOC100506476 [Source:NCBI gene;Acc:100506476]	-	26	91	31	24	21	14	30	24	24	67	113	113	85	19	26	90	2.97195	6.48105	2.16197
ENSG00000019169	74.3783	12.6389	0.825096	30.6841	0	2.10597	14.2399	158.708	7.70072	313.6	39.2536	24.9099	161.659	27.6882	340.247	439.955	33.4757	192.473	-2.52428	0.00419912	0.33192	MARCO	2	118942166	118994660	+	2079	protein_coding	macrophage receptor with collagenous structure [Source:HGNC Symbol;Acc:HGNC:6895]	-	55	15	1	31	0	2	14	166	8	335	38	26	155	33	404	446	2.08048	0.353532	0.0230793
ENSG00000010282	2.70466	0	0	0	0	0	0	0	2.88777	1.87224	5.16494	55.5682	0	27.6882	0	0	0.621382	12.8991	-4.4654	0.00420078	0.33192	HHATL	3	42692663	42702827	-	2891	protein_coding	hedgehog acyltransferase like [Source:HGNC Symbol;Acc:HGNC:13242]	-	2	0	0	0	0	0	0	0	3	2	5	58	0	33	0	0	0.0544049	0	0
ENSG00000088387	421.928	1067.57	2785.52	744.338	720.177	2184.94	514.671	6522.33	839.379	831.273	669.376	571.969	634.119	584.808	635.857	798.035	1755.65	675.063	1.37904	0.00422812	0.332925	DOCK9	13	98793429	99086625	-	14816	protein_coding	dedicator of cytokinesis 9 [Source:HGNC Symbol;Acc:HGNC:14132]	-	312	1267	3376	752	570	2075	506	6822	872	888	648	597	608	697	755	809	1.65607	4.19023	10.9332
ENSG00000137825	9.46632	14.3241	38.7795	7.91849	24.0059	21.0597	20.3427	15.2972	25.0273	21.5307	19.6268	29.7003	75.093	93.9721	46.3207	23.6747	19.5801	44.274	-1.17315	0.00424797	0.333128	ITPKA	15	41493393	41503551	+	2092	protein_coding	inositol-trisphosphate 3-kinase A [Source:HGNC Symbol;Acc:HGNC:6178]	-	7	17	47	8	19	20	20	16	26	23	19	31	72	112	55	24	0.263143	0.39818	1.07799
ENSG00000198744	18.9326	9.26856	4.12548	23.7555	29.0598	5.26492	3.05141	13.385	21.177	1.87224	2.06598	7.66458	3.12888	7.55133	5.89536	5.91868	14.2245	4.87101	1.52387	0.00425999	0.333128	MTCO3P12	1	634376	634922	+	547	unprocessed_pseudogene	MT-CO3 pseudogene 12 [Source:HGNC Symbol;Acc:HGNC:52042]	-	14	11	5	24	23	5	3	14	22	2	2	8	3	9	7	6	2.01278	0.985367	0.438591
ENSG00000042980	221.782	189.584	51.156	104.92	66.9638	259.034	199.359	122.377	106.848	342.619	264.445	115.927	297.243	458.114	370.566	200.249	146.892	292.737	-0.99602	0.00431908	0.335711	ADAM28	8	24294040	24359018	+	9351	protein_coding	ADAM metallopeptidase domain 28 [Source:HGNC Symbol;Acc:HGNC:206]	-	164	225	62	106	53	246	196	128	111	366	256	121	285	546	440	203	1.37925	1.17901	0.318135
ENSG00000166839	83.8446	87.63	99.0115	65.3275	79.5985	138.994	116.971	89.8708	73.1569	58.0394	59.9133	62.2747	32.3317	96.4892	25.2658	52.2816	92.7116	55.228	0.746135	0.00434667	0.335711	ANKDD1A	15	64911902	64958700	+	5042	protein_coding	ankyrin repeat and death domain containing 1A [Source:HGNC Symbol;Acc:HGNC:28002]	-	62	104	120	66	63	132	115	94	76	62	58	65	31	115	30	53	0.967041	1.0107	1.14197
ENSG00000178860	22.9896	145.769	270.632	80.1747	265.328	681.281	45.7712	51.6279	75.082	37.4447	60.9463	46.9456	18.7733	151.027	49.6895	30.5798	182.073	56.4865	1.68728	0.00435466	0.335711	MSC	8	71841549	71844468	-	2113	protein_coding	musculin [Source:HGNC Symbol;Acc:HGNC:7321]	bHLH	17	173	328	81	210	647	45	54	78	40	59	49	18	180	59	31	0.632711	4.0118	7.44821
ENSG00000236816	0	1.68519	0	0	6.31734	11.5828	1.01714	12.4289	4.81295	0	0	0.958073	0	0.839036	0	0	4.20493	0.25673	3.77082	0.00435507	0.335711	ANKRD20A7P	9	42852675	42894751	+	2414	unprocessed_pseudogene	ankyrin repeat domain 20 family member A7, pseudogene [Source:HGNC Symbol;Acc:HGNC:31980]	-	0	2	0	0	5	11	1	13	5	0	0	1	0	1	0	0	0	0.0405962	0
ENSG00000229915	1.35233	0.842597	0	0	1.26347	0	0	0	0.96259	0.936119	2.06598	4.79036	7.30071	2.51711	3.36878	0.986446	0.491221	3.13793	-2.78013	0.00436678	0.335711	AC016999.1	2	238427077	238427729	-	452	antisense	novel transcript	-	1	1	0	0	1	0	0	0	1	1	2	5	7	3	4	1	0.173987	0.108406	0
ENSG00000046653	37.8653	33.7039	8.25096	31.674	53.0657	17.9007	13.2228	24.8579	21.177	46.8059	64.0453	44.0713	21.9021	431.265	16.8439	13.8102	26.8576	91.2491	-1.7696	0.00440555	0.336573	GPM6B	X	13771031	13938638	-	5675	protein_coding	glycoprotein M6B [Source:HGNC Symbol;Acc:HGNC:4461]	-	28	40	10	32	42	17	13	26	22	50	62	46	21	514	20	14	0.388015	0.345372	0.0845496
ENSG00000215866	10.8187	5.05558	4.12548	11.8777	0	8.42387	3.05141	3.82429	5.77554	11.2334	12.3959	3.83229	12.5155	31.0443	17.6861	18.7425	5.88362	15.35	-1.39522	0.00440757	0.336573	LINC01356	1	112820170	112850643	-	1823	lincRNA	long intergenic non-protein coding RNA 1356 [Source:HGNC Symbol;Acc:HGNC:50587]	-	8	6	5	12	0	8	3	4	6	12	12	4	12	37	21	19	0.345112	0.161271	0.131601
ENSG00000118655	187.974	180.316	125.415	193.013	130.137	161.107	309.21	117.597	158.827	407.212	174.575	265.386	203.377	246.677	296.453	330.459	173.733	274.877	-0.662578	0.00443101	0.337231	DCLRE1B	1	113905141	113914086	+	3940	protein_coding	DNA cross-link repair 1B [Source:HGNC Symbol;Acc:HGNC:17641]	-	139	214	152	195	103	153	304	123	165	435	169	277	195	294	352	335	2.77444	2.6614	1.85108
ENSG00000258425	47.3316	9.26856	25.578	12.8675	13.8982	5.26492	31.5312	22.9457	50.0547	21.5307	70.2432	194.489	103.253	15.9417	13.4751	90.753	24.3045	72.8122	-1.58435	0.00448634	0.340304	AC013451.1	14	74552181	74560048	+	518	lincRNA	novel transcript, antisense to LTBP2	-	35	11	31	13	11	5	31	24	52	23	68	203	99	19	16	92	5.31367	1.04053	2.8715
ENSG00000167895	235.306	246.881	75.0837	181.135	97.2871	204.279	91.5423	202.687	129.95	385.681	297.501	205.986	248.224	445.528	215.602	206.167	162.683	286.384	-0.816573	0.00453082	0.342344	TMC8	17	78130770	78142968	+	5459	protein_coding	transmembrane channel like 8 [Source:HGNC Symbol;Acc:HGNC:20474]	-	174	293	91	183	77	194	90	212	135	412	288	215	238	531	256	209	2.50664	2.62995	0.799845
ENSG00000123338	788.41	784.457	298.685	832.431	375.25	896.09	570.614	413.023	430.278	1145.81	943.118	639.035	1130.57	1013.56	1032.53	916.408	598.804	974.432	-0.702713	0.00454392	0.342344	NCKAP1L	12	54497711	54548238	+	10596	protein_coding	NCK associated protein 1 like [Source:HGNC Symbol;Acc:HGNC:4862]	-	583	931	362	841	297	851	561	432	447	1224	913	667	1084	1208	1226	929	4.32696	4.30527	1.63925
ENSG00000204842	689.689	653.855	788.792	1027.42	766.925	700.235	619.436	694.109	749.858	643.114	642.519	531.73	458.902	531.949	631.646	603.705	743.369	577.652	0.363855	0.00455837	0.342344	ATXN2	12	111443485	111599676	-	16504	protein_coding	ataxin 2 [Source:HGNC Symbol;Acc:HGNC:10555]	-	510	776	956	1038	607	665	609	726	779	687	622	555	440	634	750	612	2.43017	2.30391	2.77937
ENSG00000261701	10.8187	10.9538	1.65019	4.94906	5.05387	0	0	66.9251	0	0	0	0.958073	0	2.51711	2.52658	0	11.1501	0.857395	3.66178	0.00459051	0.343624	HPR	16	72063148	72077246	+	1924	protein_coding	haptoglobin-related protein [Source:HGNC Symbol;Acc:HGNC:5156]	-	8	13	2	5	4	0	0	70	0	0	0	1	0	3	3	0	0.326995	0.331078	0.0498772
ENSG00000108830	135.233	520.725	99.0115	389.986	50.5387	300.101	119.005	169.225	275.301	148.843	172.509	46.9456	50.062	109.075	97.6946	57.2139	228.792	97.4775	1.23164	0.00464464	0.346536	RND2	17	43025241	43032036	+	4353	protein_coding	Rho family GTPase 2 [Source:HGNC Symbol;Acc:HGNC:18315]	-	100	618	120	394	40	285	117	177	286	159	167	49	48	130	116	58	1.80662	6.95652	1.32273
ENSG00000183833	6.76166	10.1112	5.77567	11.8777	0	9.47686	12.2056	0	5.77554	2.80836	2.06598	0	2.08592	0.839036	1.68439	1.97289	6.88714	1.63665	2.08906	0.00468964	0.347692	MAATS1	3	119703022	119767102	+	7106	protein_coding	MYCBP associated and testis expressed 1 [Source:HGNC Symbol;Acc:HGNC:24010]	-	5	12	7	12	0	9	12	0	6	3	2	0	2	1	2	2	0.0553351	0.0827463	0.0472661
ENSG00000227508	0	0.842597	0.825096	0.989811	1.26347	3.15895	1.01714	0.956073	2.88777	13.1057	11.3629	0.958073	5.21479	1.67807	3.36878	3.94578	1.32677	5.662	-2.07365	0.00469069	0.347692	LINC01624	6	170272474	170279887	+	3611	lincRNA	long intergenic non-protein coding RNA 1624 [Source:HGNC Symbol;Acc:HGNC:52051]	-	0	1	1	1	1	3	1	1	3	14	11	1	5	2	4	4	0	0.0135695	0.0132877
ENSG00000173230	1521.37	1888.26	1915.87	2989.23	1795.39	2133.35	1989.52	2195.14	2434.39	1520.26	1474.07	1627.77	1227.56	1832.46	1745.03	1598.04	2095.84	1575.03	0.412193	0.00479577	0.353071	GOLGB1	3	121663199	121749767	-	11865	protein_coding	golgin B1 [Source:HGNC Symbol;Acc:HGNC:4429]	-	1125	2241	2322	3020	1421	2026	1956	2296	2529	1624	1427	1699	1177	2184	2072	1620	7.4566	9.25479	9.39014
ENSG00000099251	20.285	21.0649	17.327	31.674	30.3232	17.9007	47.8054	22.9457	29.8403	5.61671	17.5608	24.9099	2.08592	15.9417	10.1063	11.8374	26.574	12.5798	1.07558	0.00480586	0.353071	HSD17B7P2	10	38356380	38378505	+	1506	transcribed_unprocessed_pseudogene	hydroxysteroid 17-beta dehydrogenase 7 pseudogene 2 [Source:HGNC Symbol;Acc:HGNC:28120]	-	15	25	21	32	24	17	47	24	31	6	17	26	2	19	12	12	0.78329	0.813406	0.66907
ENSG00000168329	534.171	983.31	543.738	1787.6	252.694	2151.25	233.941	317.416	672.851	1584.85	1280.91	968.612	1245.29	4650.78	2805.35	2143.55	830.774	2097.05	-1.33581	0.00480981	0.353071	CX3CR1	3	39263494	39281735	-	3655	protein_coding	C-X3-C motif chemokine receptor 1 [Source:HGNC Symbol;Acc:HGNC:2558]	-	395	1167	659	1806	200	2043	230	332	699	1693	1240	1011	1194	5543	3331	2173	8.49896	15.645	8.65118
ENSG00000159450	12.171	13.4815	13.2015	7.91849	2.52694	5.26492	12.2056	20.0775	8.66331	118.887	7.23092	6.70651	21.9021	16.7807	37.0566	15.7831	10.6123	32.0496	-1.58917	0.00485836	0.355488	TCHH	1	152106317	152115454	-	6995	protein_coding	trichohyalin [Source:HGNC Symbol;Acc:HGNC:11791]	-	9	16	16	8	2	5	12	21	9	127	7	7	21	20	44	16	0.101184	0.112079	0.109751
ENSG00000078549	5.40933	0.842597	5.77567	0	3.79041	10.5298	2.03427	29.6383	9.6259	17.7863	12.3959	29.7003	5.21479	260.101	8.42195	0	7.51625	47.66	-2.66424	0.00489875	0.356567	ADCYAP1R1	7	31052461	31111479	+	6832	protein_coding	ADCYAP receptor type I [Source:HGNC Symbol;Acc:HGNC:242]	-	4	1	7	0	3	10	2	31	10	19	12	31	5	310	10	0	0.0460435	0.00717207	0.0491618
ENSG00000180229	16.228	34.5465	87.4602	74.2358	36.6406	89.5037	44.754	64.0569	77.9698	2.80836	584.671	9.58073	4.17183	62.0887	5.05317	7.89157	58.3773	96.6094	1.60819	0.00490445	0.356567	HERC2P3	15	20379495	20506180	-	9413	transcribed_unprocessed_pseudogene	hect domain and RLD 2 pseudogene 3 [Source:HGNC Symbol;Acc:HGNC:4871]	-	12	41	106	75	29	85	44	67	81	3	566	10	4	74	6	8	0.100256	0.213426	0.540325
ENSG00000157764	570.684	457.53	379.544	496.885	458.639	518.068	454.66	493.334	514.023	396.914	404.931	353.529	311.845	344.844	474.156	396.551	482.596	383.253	0.330752	0.00496646	0.359926	BRAF	7	140719327	140924928	-	23432	protein_coding	B-Raf proto-oncogene, serine/threonine kinase [Source:HGNC Symbol;Acc:HGNC:1097]	-	422	543	460	502	363	492	447	516	534	424	392	369	299	411	563	402	1.41631	1.13549	0.941946
ENSG00000133878	1.35233	0.842597	0	0	2.52694	1.05298	1.01714	14.3411	0.96259	5.61671	2.06598	95.8073	1.04296	19.2978	0.842195	3.94578	2.45507	18.3741	-2.9019	0.00503151	0.363161	DUSP26	8	33591332	33600106	-	2052	protein_coding	dual specificity phosphatase 26 [Source:HGNC Symbol;Acc:HGNC:28161]	-	1	1	0	0	2	1	1	15	1	6	2	100	1	23	1	4	0.0383247	0.0238789	0
ENSG00000107821	24.342	135.658	76.7339	44.5415	89.7063	37.9074	47.8054	53.5401	29.8403	1152.36	29.9567	200.237	91.7803	64.6058	23.5815	23.6747	60.0083	226.6	-1.91599	0.00505583	0.363161	KAZALD1	10	101061841	101068131	+	3613	protein_coding	Kazal type serine peptidase inhibitor domain 1 [Source:HGNC Symbol;Acc:HGNC:25460]	-	18	161	93	45	71	36	47	56	31	1231	29	209	88	77	28	24	0.391797	2.18349	1.23507
ENSG00000109743	250.181	223.288	112.213	182.125	126.347	1660.56	475.003	557.39	478.407	30.8919	175.608	121.675	184.604	119.982	121.276	369.917	451.724	160.565	1.4926	0.00506933	0.363161	BST1	4	15702950	15738313	+	2980	protein_coding	bone marrow stromal cell antigen 1 [Source:HGNC Symbol;Acc:HGNC:1118]	-	185	265	136	184	100	1577	467	583	497	33	170	127	177	143	144	375	4.88216	4.35735	2.18978
ENSG00000128294	292.104	275.529	207.924	207.86	209.736	236.921	189.187	255.271	143.426	435.295	267.544	266.344	259.697	338.132	268.66	375.836	224.218	315.93	-0.495792	0.0050889	0.363161	TPST2	22	26521983	26596717	-	6957	protein_coding	tyrosylprotein sulfotransferase 2 [Source:HGNC Symbol;Acc:HGNC:12021]	-	216	327	252	210	166	225	186	267	149	465	259	278	249	403	319	381	2.44168	2.30313	1.73802
ENSG00000274270	0	0.842597	1.65019	0.989811	1.26347	4.21194	1.01714	0	3.85036	32.7642	1.03299	0	2.08592	10.0684	21.8971	0.986446	1.53617	9.83357	-2.67199	0.0050909	0.363161	AL137060.1	13	50125816	50128463	+	2648	sense_intronic	novel transcript, sense intronic to DLEU1	-	0	1	2	1	1	4	1	0	4	35	1	0	2	12	26	1	0	0.0185044	0.0362401
ENSG00000008735	599.083	383.381	418.324	433.537	245.113	121.093	274.627	216.072	489.958	1143	522.692	789.452	736.329	824.773	203.811	582.003	353.466	686.009	-0.956783	0.00512539	0.364111	MAPK8IP2	22	50600685	50613981	+	5901	protein_coding	mitogen-activated protein kinase 8 interacting protein 2 [Source:HGNC Symbol;Acc:HGNC:6883]	-	443	455	507	438	194	115	270	226	509	1221	506	824	706	983	242	590	5.90384	3.77814	4.12249
ENSG00000196664	228.544	212.334	85.81	283.086	70.7542	322.213	110.868	70.7494	124.174	349.172	339.853	146.585	275.341	464.826	436.257	322.568	167.615	333.515	-0.993217	0.00514114	0.364111	TLR7	X	12867083	12890380	+	5209	protein_coding	toll like receptor 7 [Source:HGNC Symbol;Acc:HGNC:15631]	-	169	252	104	286	56	306	109	74	129	373	329	153	264	554	518	327	2.55146	2.37049	0.95798
ENSG00000140545	596.378	949.606	7896.99	811.645	1706.95	3660.17	986.623	2304.14	939.488	872.463	1117.69	887.175	588.229	635.989	1042.64	1103.83	2205.78	892.574	1.30536	0.00515221	0.364111	MFGE8	15	88898683	88913411	-	6837	protein_coding	milk fat globule-EGF factor 8 protein [Source:HGNC Symbol;Acc:HGNC:7036]	-	441	1127	9571	820	1351	3476	970	2410	976	932	1082	926	564	758	1238	1119	5.07258	8.07701	67.169
ENSG00000230513	43.2746	12.6389	84.1598	36.623	21.479	10.5298	44.754	57.3644	244.498	13.1057	3.09896	48.8617	5.21479	23.493	26.108	6.90512	61.7024	18.1125	1.76639	0.00516931	0.364189	THAP7-AS1	22	21001886	21010342	+	2975	antisense	THAP7 antisense RNA 1 [Source:HGNC Symbol;Acc:HGNC:41013]	-	32	15	102	37	17	10	44	60	254	14	3	51	5	28	31	7	0.8459	0.247057	1.64509
ENSG00000113810	114.948	635.318	644.4	681.98	312.077	485.426	208.513	477.08	470.707	270.538	193.169	328.619	163.744	321.351	177.703	226.883	447.828	240.287	0.898855	0.00526584	0.369565	SMC4	3	160399274	160434962	+	8457	protein_coding	structural maintenance of chromosomes 4 [Source:HGNC Symbol;Acc:HGNC:14013]	-	85	754	781	689	247	461	205	499	489	289	187	343	157	383	211	230	0.790421	4.36865	4.43111
ENSG00000147883	37.8653	220.76	199.673	107.889	78.3351	204.279	234.959	107.08	59.6806	40.2531	45.4515	68.9812	42.7613	77.1913	97.6946	99.6311	138.947	67.4234	1.04411	0.00527998	0.369565	CDKN2B	9	22002903	22009363	-	4058	protein_coding	cyclin dependent kinase inhibitor 2B [Source:HGNC Symbol;Acc:HGNC:1788]	-	28	262	242	109	62	194	231	112	62	43	44	72	41	92	116	101	0.542628	3.1636	2.86141
ENSG00000132874	1.35233	26.1205	8.25096	26.7249	3.79041	14.7418	3.05141	14.3411	13.4763	6.55283	4.13195	0.958073	3.12888	8.39036	1.68439	0.986446	12.4277	3.69042	1.75499	0.00529435	0.369565	SLC14A2	18	45212995	45683686	+	5409	protein_coding	solute carrier family 14 member 2 [Source:HGNC Symbol;Acc:HGNC:10919]	-	1	31	10	27	3	14	3	15	14	7	4	1	3	10	2	1	0.0145392	0.280826	0.0887075
ENSG00000133639	1529.49	1093.69	1653.49	1179.86	835.153	1505.77	1749.48	1934.14	1055	836.89	1260.25	699.393	1073.2	1124.31	724.288	882.869	1392.9	943.028	0.562931	0.00533875	0.371525	BTG1	12	92140278	92145897	-	4854	protein_coding	BTG anti-proliferation factor 1 [Source:HGNC Symbol;Acc:HGNC:1130]	-	1131	1298	2004	1192	661	1430	1720	2023	1096	894	1220	730	1029	1340	860	895	18.3239	13.1029	19.8096
ENSG00000100197	10.8187	5.89818	11.5513	5.93887	15.1616	8.42387	10.1714	5.73644	9.6259	8.42507	24.7917	100.598	8.34367	5.87325	10.1063	28.6069	9.25847	26.6778	-1.53212	0.00538719	0.372049	CYP2D6	22	42126499	42130906	-	2443	protein_coding	cytochrome P450 family 2 subfamily D member 6 [Source:HGNC Symbol;Acc:HGNC:2625]	-	8	7	14	6	12	8	10	6	10	9	24	105	8	7	12	29	0.257527	0.1404	0.274968
ENSG00000237515	1.35233	0	1.65019	0	0	0	0	0.956073	0.96259	0.936119	0	0	1.04296	37.7566	4.21097	2.95934	0.546799	6.70086	-3.62073	0.00539499	0.372049	SHISA9	16	12901620	13240413	+	10155	protein_coding	shisa family member 9 [Source:HGNC Symbol;Acc:HGNC:37231]	-	1	0	2	0	0	0	0	1	1	1	0	0	1	45	5	3	0.00774419	0	0.00944991
ENSG00000277437	1.35233	5.89818	0	0	5.05387	4.21194	7.11996	21.0336	3.85036	0.936119	0	0	1.04296	1.67807	0.842195	0.986446	5.39114	0.783684	2.76555	0.00540392	0.372049	MIR3687-1	21	8208844	8208904	+	61	miRNA	microRNA 3687-1 [Source:HGNC Symbol;Acc:HGNC:38946]	-	1	7	0	0	4	4	7	22	4	1	0	0	1	2	1	1	1.28922	5.6229	0
ENSG00000162512	1153.54	1445.05	509.909	512.722	1105.54	1229.89	764.887	921.654	976.067	2303.79	1332.55	1468.73	1246.34	1725.06	1228.76	1303.1	957.695	1515.47	-0.66238	0.00541168	0.372049	SDC3	1	30869467	30908761	-	7067	protein_coding	syndecan 3 [Source:HGNC Symbol;Acc:HGNC:10660]	-	853	1715	618	518	875	1168	752	964	1014	2461	1290	1533	1195	2056	1459	1321	9.49227	11.8911	4.19595
ENSG00000108828	4158.42	5644.55	10917.7	4478.9	4927.53	7904.75	4828.35	6148.5	6418.55	4317.38	6033.68	2928.83	3246.73	3193.37	3132.96	4758.62	6158.58	3944.51	0.642861	0.00551883	0.378223	VAT1	17	43014605	43025123	-	3501	protein_coding	vesicle amine transport 1 [Source:HGNC Symbol;Acc:HGNC:16919]	-	3075	6699	13232	4525	3900	7507	4747	6431	6668	4612	5841	3057	3113	3806	3720	4824	69.0731	93.7584	181.347
ENSG00000134107	1152.19	1282.43	1158.43	3885.01	5293.93	1217.25	1836.95	827.959	514.986	391.298	509.263	935.079	793.691	899.447	873.356	1436.27	1907.68	834.057	1.19348	0.00553473	0.378223	BHLHE40	3	4979116	4985323	+	3837	protein_coding	basic helix-loop-helix family member e40 [Source:HGNC Symbol;Acc:HGNC:1046]	bHLH	852	1522	1404	3925	4190	1156	1806	866	535	418	493	976	761	1072	1037	1456	17.4624	19.4364	17.5571
ENSG00000101265	2831.78	16386.8	15920.2	32307.4	1206.61	11144.8	480.089	24584.5	3060.07	6153.11	5519.26	1174.6	1191.06	6265.92	2221.71	1101.86	11991.4	3375.36	1.82888	0.00564563	0.38204	RASSF2	20	4780023	4823645	-	5759	protein_coding	Ras association domain family member 2 [Source:HGNC Symbol;Acc:HGNC:9883]	-	2094	19448	19295	32640	955	10584	472	25714	3179	6573	5343	1226	1142	7468	2638	1117	28.5947	165.47	160.759
ENSG00000149090	68.9689	370.742	188.947	7.91849	21.479	289.571	3.05141	1468.53	559.265	13.1057	132.223	115.927	15.6444	43.6299	125.487	19.7289	330.941	66.535	2.3145	0.00564673	0.38204	PAMR1	11	35431823	35530300	-	3863	protein_coding	peptidase domain containing associated with muscle regeneration 1 [Source:HGNC Symbol;Acc:HGNC:24554]	-	51	440	229	8	17	275	3	1536	581	14	128	121	15	52	149	20	1.03825	5.58111	2.84438
ENSG00000141750	12.171	9.26856	16.5019	5.93887	22.7424	7.37089	4.06855	22.9457	5.77554	71.145	35.1216	20.1195	12.5155	38.5957	3.36878	41.4307	11.8648	31.7567	-1.42418	0.00565298	0.38204	STAC2	17	39210536	39225872	-	3362	protein_coding	SH3 and cysteine rich domain 2 [Source:HGNC Symbol;Acc:HGNC:23990]	-	9	11	20	6	18	7	4	24	6	76	34	21	12	46	4	42	0.210524	0.16032	0.285437
ENSG00000204852	819.513	893.995	922.457	1236.27	857.895	1247.79	789.298	788.76	1006.87	828.465	856.347	566.221	781.176	752.615	475.84	568.193	951.428	689.837	0.464229	0.00566437	0.38204	TCTN1	12	110614027	110649430	+	9605	protein_coding	tectonic family member 1 [Source:HGNC Symbol;Acc:HGNC:26113]	-	606	1061	1118	1249	679	1185	776	825	1046	885	829	591	749	897	565	576	4.96171	5.41266	5.58498
ENSG00000058085	56.7979	106.167	79.2092	95.0219	16.4251	88.4507	56.9597	59.2765	79.895	847.187	57.8473	138.921	191.904	32.7224	99.379	60.1732	70.9115	204.019	-1.52319	0.00569605	0.38204	LAMC2	1	183186238	183244900	+	6543	protein_coding	laminin subunit gamma 2 [Source:HGNC Symbol;Acc:HGNC:6493]	-	42	126	96	96	13	84	56	62	83	905	56	145	184	39	118	61	0.504811	0.943596	0.703998
ENSG00000198712	70011.6	56737.1	32569	104215	154487	46996.8	75246.8	98204.9	92805.3	29756.4	42602.5	69193.9	44033.7	41742.1	36218.6	62623.5	81252.6	46595.8	0.802211	0.00574551	0.38204	MT-CO2	MT	7586	8269	+	684	protein_coding	mitochondrially encoded cytochrome c oxidase II [Source:HGNC Symbol;Acc:HGNC:7421]	-	51771	67336	39473	105288	122272	44632	73979	102717	96412	31787	41242	72222	42220	49750	43005	63484	5952.32	4823.74	2768.99
ENSG00000108785	10.8187	10.9538	33.0038	10.8879	18.952	12.6358	39.6683	24.8579	10.5885	62.72	17.5608	33.5325	29.2028	42.7908	23.5815	78.9157	19.1519	41.1863	-1.09951	0.00576123	0.38204	HSD17B1P1	17	42546764	42548706	+	955	unprocessed_pseudogene	hydroxysteroid 17-beta dehydrogenase 1 pseudogene 1 [Source:HGNC Symbol;Acc:HGNC:5216]	-	8	13	40	11	15	12	39	26	11	67	17	35	28	51	28	80	0.658784	0.66701	2.00971
ENSG00000283390	9.46632	1.68519	0.825096	0.989811	0	4.21194	4.06855	4.78036	2.88777	0	1.03299	0	1.04296	0	0.842195	0	3.21278	0.416877	2.94543	0.00576387	0.38204	AC068631.3	3	186596976	186597200	+	225	processed_pseudogene	PET100 homolog (PET100) pseudogene	-	7	2	1	1	0	4	4	5	3	0	1	0	1	0	1	0	2.44665	0.435552	0.213253
ENSG00000107099	504.42	501.345	223.601	570.131	390.412	796.056	381.426	575.556	719.055	832.21	808.83	507.779	901.116	1236.74	904.517	655	518	835.17	-0.689351	0.00580717	0.38204	DOCK8	9	214854	465259	+	13784	protein_coding	dedicator of cytokinesis 8 [Source:HGNC Symbol;Acc:HGNC:19191]	-	373	595	271	576	309	756	375	602	747	889	783	530	864	1474	1074	664	2.12809	2.11512	0.943347
ENSG00000243955	1.35233	0	0	0	0	0	2.03427	0	0.96259	0	0	0.958073	0	24.332	0.842195	31.5663	0.483244	8.24266	-4.1605	0.00581491	0.38204	GSTA1	6	52791664	52803910	-	1019	protein_coding	glutathione S-transferase alpha 1 [Source:HGNC Symbol;Acc:HGNC:4626]	-	1	0	0	0	0	0	2	0	1	0	0	1	0	29	1	32	0.0771759	0	0
ENSG00000128607	1376.67	1482.13	1277.25	1785.62	1346.86	1307.81	1223.62	1232.38	1721.11	1387.33	1104.26	1153.52	893.815	999.292	1235.5	934.164	1417.05	1101.13	0.363829	0.00583929	0.38204	KLHDC10	7	130070510	130135720	+	6622	protein_coding	kelch domain containing 10 [Source:HGNC Symbol;Acc:HGNC:22194]	-	1018	1759	1548	1804	1066	1242	1203	1289	1788	1482	1069	1204	857	1191	1467	947	12.0897	13.0157	11.2165
ENSG00000205133	619.368	452.474	457.103	351.383	644.369	483.32	373.289	297.339	527.499	286.452	390.47	272.093	352.52	358.268	332.667	347.229	467.349	334.243	0.482354	0.0058397	0.38204	TRIQK	8	92883530	93017673	-	6724	protein_coding	triple QxxK/R motif containing [Source:HGNC Symbol;Acc:HGNC:27828]	-	458	537	554	355	510	459	367	311	548	306	378	284	338	427	395	352	5.35666	3.91326	3.9533
ENSG00000104814	60.8549	69.9355	22.2776	52.46	24.0059	77.9208	54.9254	57.3644	28.8777	87.059	99.1669	61.3167	90.7374	172.002	68.2178	58.2003	49.8469	90.9572	-0.868944	0.00584924	0.38204	MAP4K1	19	38587641	38618882	-	3953	protein_coding	mitogen-activated protein kinase kinase kinase kinase 1 [Source:HGNC Symbol;Acc:HGNC:6863]	-	45	83	27	53	19	74	54	60	30	93	96	64	87	205	81	59	0.895245	1.02883	0.327729
ENSG00000158406	40.57	37.0742	11.5513	53.4498	68.2273	6.31791	18.3085	20.0775	20.2144	8.42507	20.6598	304.667	54.2338	5.03422	432.046	33.5392	30.6434	122.658	-2.00397	0.00585396	0.38204	HIST1H4H	6	26277609	26285638	-	2163	protein_coding	histone cluster 1 H4 family member h [Source:HGNC Symbol;Acc:HGNC:4788]	-	30	44	14	54	54	6	18	21	21	9	20	318	52	6	513	34	1.09074	0.996756	0.310562
ENSG00000105851	94.6632	179.473	63.5324	140.553	64.4369	312.736	64.0796	125.246	92.4087	314.536	229.323	141.795	237.795	339.81	263.607	166.709	126.348	241.939	-0.936895	0.00586534	0.38204	PIK3CG	7	106865278	106907145	+	5930	protein_coding	phosphatidylinositol-4,5-bisphosphate 3-kinase catalytic subunit gamma [Source:HGNC Symbol;Acc:HGNC:8978]	-	70	213	77	142	51	297	63	131	96	336	222	148	228	405	313	169	0.928324	1.76002	0.623036
ENSG00000064201	17.5803	20.2223	32.1787	14.8472	22.7424	10.5298	23.3941	21.9897	23.1022	43.0615	36.1546	13.413	29.2028	81.3865	33.6878	36.4985	20.7319	39.0578	-0.912398	0.00587593	0.38204	TSPAN32	11	2301997	2318200	+	3793	protein_coding	tetraspanin 32 [Source:HGNC Symbol;Acc:HGNC:13410]	-	13	24	39	15	18	10	23	23	24	46	35	14	28	97	40	37	0.269536	0.310042	0.493355
ENSG00000277639	128.472	274.686	660.077	395.925	16.4251	143.206	37.6341	358.527	360.009	109.526	124.992	170.537	78.2219	26.0101	90.1148	39.4578	263.884	91.2656	1.53288	0.00587599	0.38204	AC007906.2	16	53035690	53052873	-	1983	protein_coding	p53-regulated lncRNA 1 [Source:NCBI gene;Acc:105371267]	-	95	326	800	400	13	136	37	375	374	117	121	178	75	31	107	40	3.76753	8.05541	19.3573
ENSG00000280385	14.8757	22.7501	9.07606	26.7249	16.4251	15.7948	42.7197	15.2972	8.66331	11.2334	9.29689	11.4969	5.21479	10.0684	4.21097	11.8374	19.1474	9.05125	1.08269	0.00590807	0.382285	AP000648.3	11	90193614	90198120	+	4507	TEC	novel transcript	-	11	27	11	27	13	15	42	16	9	12	9	12	5	12	5	12	0.191938	0.293541	0.117107
ENSG00000177000	178.508	754.966	418.324	376.128	428.316	232.71	477.037	341.318	476.482	688.983	635.288	522.15	772.832	633.472	671.229	639.217	409.31	651.882	-0.670201	0.00591335	0.382285	MTHFR	1	11785723	11806920	-	11978	protein_coding	methylenetetrahydrofolate reductase [Source:HGNC Symbol;Acc:HGNC:7436]	-	132	896	507	380	339	221	469	357	495	736	615	545	741	755	797	648	0.866654	3.66536	2.03096
ENSG00000100364	1153.54	1026.28	1041.27	1489.67	1065.1	1813.24	964.246	1106.18	873.069	2000.49	1397.63	1418.91	1674.99	1635.28	1872.2	1323.81	1170.29	1617.62	-0.467205	0.00595391	0.383816	KIAA0930	22	45190338	45240769	-	10019	protein_coding	KIAA0930 [Source:HGNC Symbol;Acc:HGNC:1314]	-	853	1218	1262	1505	843	1722	948	1157	907	2137	1353	1481	1606	1949	2223	1342	6.69547	5.95683	6.04383
ENSG00000162775	96.0156	139.028	127.065	81.1645	112.449	83.1858	116.971	78.398	84.7079	146.035	97.1009	118.801	205.463	158.578	179.388	133.17	102.109	148.362	-0.537775	0.00600498	0.386015	RBM15	1	110338506	110346681	+	4670	protein_coding	RNA binding motif protein 15 [Source:HGNC Symbol;Acc:HGNC:14959]	-	71	165	154	82	89	79	115	82	88	156	94	124	197	189	213	135	1.19563	1.73125	1.58227
ENSG00000154645	887.13	9.26856	18.1521	39.5925	26.5328	6.31791	18.3085	10.5168	31.7655	224.668	28.9237	2.87422	42.7613	87.2598	58.1114	13.8102	116.398	65.487	-1.64559	0.00607129	0.387475	CHODL	21	17901263	18267373	+	3093	protein_coding	chondrolectin [Source:HGNC Symbol;Acc:HGNC:17807]	-	656	11	22	40	21	6	18	11	33	240	28	3	41	104	69	14	16.6794	0.174263	0.341287
ENSG00000093167	751.897	901.578	787.967	961.107	1188.92	878.189	848.292	939.82	797.987	660.9	754.081	708.016	393.195	615.014	832.931	693.472	895.084	665.373	0.427376	0.00607849	0.387475	LRRFIP2	3	37052656	37183689	-	10644	protein_coding	LRR binding FLII interacting protein 2 [Source:HGNC Symbol;Acc:HGNC:6703]	-	556	1070	955	971	941	834	834	983	829	706	730	739	377	733	989	703	4.10796	4.92574	4.30503
ENSG00000254703	20.285	19.3797	6.60077	6.92868	5.05387	9.47686	9.15423	18.1654	3.85036	14.9779	23.7587	17.2453	25.031	20.9759	23.5815	25.6476	10.9883	21.6026	-0.978118	0.00609995	0.387475	SENCR	11	128691672	128696023	-	1298	antisense	smooth muscle and endothelial cell enriched migration/differentiation-associated lncRNA [Source:HGNC Symbol;Acc:HGNC:44177]	-	15	23	8	7	4	9	9	19	4	16	23	18	24	25	28	26	0.908809	0.868252	0.295728
ENSG00000166825	2334.12	1562.17	8523.24	1171.94	627.944	1635.28	733.356	7304.4	1273.51	2000.49	1206.53	902.505	1455.97	580.613	604.696	419.24	2796.22	1024.29	1.44896	0.00610912	0.387475	ANPEP	15	89784889	89815401	-	4871	protein_coding	alanyl aminopeptidase, membrane [Source:HGNC Symbol;Acc:HGNC:500]	-	1726	1854	10330	1184	497	1553	721	7640	1323	2137	1168	942	1396	692	718	425	27.8663	18.6502	101.756
ENSG00000053918	453.031	464.271	144.392	384.047	357.562	526.492	444.489	347.054	192.518	805.062	555.748	417.72	810.379	581.452	516.265	525.776	368.206	601.772	-0.709245	0.00612051	0.387475	KCNQ1	11	2444684	2849110	+	4447	protein_coding	potassium voltage-gated channel subfamily Q member 1 [Source:HGNC Symbol;Acc:HGNC:6294]	-	335	551	175	388	283	500	437	363	200	860	538	436	777	693	613	533	5.92426	6.07123	1.8882
ENSG00000236255	9.46632	16.0093	23.1027	15.837	2.52694	13.6888	24.4113	24.8579	20.2144	4.68059	7.23092	16.2872	5.21479	6.71229	3.36878	8.87801	16.6794	7.4818	1.1752	0.00612986	0.387475	AC009404.1	2	117833937	117841658	+	4058	lincRNA	novel transcript	-	7	19	28	16	2	13	24	26	21	5	7	17	5	8	4	9	0.135657	0.229421	0.331073
ENSG00000126524	2526.16	1886.57	2726.12	2468.59	2995.68	1939.6	2504.19	2889.25	1646.03	1903.13	1615.59	1660.34	1950.33	1882.8	1533.64	2127.76	2398.02	1810.51	0.405347	0.00615366	0.387902	SBDS	7	66987677	66995601	-	1732	protein_coding	SBDS, ribosome maturation factor [Source:HGNC Symbol;Acc:HGNC:19440]	-	1868	2239	3304	2494	2371	1842	2462	3022	1710	2033	1564	1733	1870	2244	1821	2157	84.8174	63.343	91.5313
ENSG00000142875	669.404	544.317	300.335	543.406	476.328	589.671	713.013	385.297	533.275	1652.25	606.364	633.286	714.427	839.036	640.068	764.496	528.339	835.704	-0.662038	0.00623113	0.3917	PRKACB	1	84078062	84238498	+	6730	protein_coding	protein kinase cAMP-activated catalytic subunit beta [Source:HGNC Symbol;Acc:HGNC:9381]	-	495	646	364	549	377	560	701	403	554	1765	587	661	685	1000	760	775	5.78424	4.70338	2.59516
ENSG00000260034	17.5803	31.1761	73.4336	8.9083	25.2694	27.3776	5.08568	66.9251	33.6907	39.317	3.09896	4.79036	0	1.67807	4.21097	6.90512	32.1607	8.5715	1.90903	0.00628813	0.39323	LCMT1-AS2	16	25140577	25149032	-	7990	antisense	LCMT1 antisense RNA 2 [Source:HGNC Symbol;Acc:HGNC:51178]	-	13	37	89	9	20	26	5	70	35	42	3	5	0	2	5	7	0.127954	0.226907	0.534467
ENSG00000144488	71.6736	170.204	163.369	41.5721	63.1734	51.5962	46.7883	52.584	89.5209	269.602	87.804	75.6877	106.382	250.872	193.705	205.181	83.3869	169.89	-1.02415	0.00629519	0.39323	ESPNL	2	238100157	238133287	+	5362	protein_coding	espin like [Source:HGNC Symbol;Acc:HGNC:27937]	-	53	202	198	42	50	49	46	55	93	288	85	79	102	299	230	208	0.77733	1.84594	1.7718
ENSG00000168710	2699.25	1630.42	1458.77	2287.45	1434.04	1750.06	2105.47	1478.09	1866.46	2885.12	1702.36	2954.7	3302.01	2001.94	3015.9	2607.18	1856.67	2638.46	-0.507187	0.0063073	0.39323	AHCYL1	1	109984686	110023741	+	5113	protein_coding	adenosylhomocysteinase like 1 [Source:HGNC Symbol;Acc:HGNC:344]	-	1996	1935	1768	2311	1135	1662	2070	1546	1939	3082	1648	3084	3166	2386	3581	2643	30.7002	18.5438	16.5914
ENSG00000137473	5.40933	5.89818	580.868	0.989811	135.191	120.04	14.2399	40.1551	4.81295	16.8501	12.3959	32.5745	1.04296	8.39036	0	17.756	100.845	12.7157	2.98864	0.00633698	0.393882	TTC29	4	146706638	146945882	-	3332	protein_coding	tetratricopeptide repeat domain 29 [Source:HGNC Symbol;Acc:HGNC:29936]	-	4	7	704	1	107	114	14	42	5	18	12	34	1	10	0	18	0.0944085	0.10294	10.1378
ENSG00000182752	154.166	1028.81	879.552	406.812	24.0059	646.532	90.5252	722.791	348.458	319.216	403.898	60.3586	60.4916	88.9378	42.9519	49.3223	477.961	146.454	1.70713	0.00635237	0.393882	PAPPA	9	116153804	116402322	+	11573	protein_coding	pappalysin 1 [Source:HGNC Symbol;Acc:HGNC:8602]	-	114	1221	1066	411	19	614	89	756	362	341	391	63	58	106	51	50	0.774667	5.16966	4.41966
ENSG00000132522	43.2746	32.8613	64.3575	22.7657	74.5447	38.9604	61.0282	48.7597	44.2792	22.4668	28.9237	39.281	18.7733	36.0786	17.6861	34.5256	47.8701	28.2479	0.758333	0.00642643	0.396609	GPS2	17	7311324	7315564	-	3089	protein_coding	G protein pathway suppressor 2 [Source:HGNC Symbol;Acc:HGNC:4550]	-	32	39	78	23	59	37	60	51	46	24	28	41	18	43	21	35	0.814682	0.618642	1.21159
ENSG00000007062	24.342	888.097	18.9772	31.674	11.3712	525.439	4.06855	38.2429	324.393	19.6585	43.3855	12.4549	4.17183	84.7427	101.063	8.87801	207.401	39.1935	2.40274	0.00643122	0.396609	PROM1	4	15963076	16084378	-	7434	protein_coding	prominin 1 [Source:HGNC Symbol;Acc:HGNC:9454]	-	18	1054	23	32	9	499	4	40	337	21	42	13	4	101	120	9	0.190417	6.94721	0.148451
ENSG00000124116	4.057	4.21298	0	0.989811	0	3.15895	1.01714	1.91215	6.73813	4.68059	7.23092	2.87422	19.8162	8.39036	8.42195	5.91868	2.45402	8.19042	-1.73364	0.00649602	0.397734	WFDC3	20	45747944	45791932	-	2405	protein_coding	WAP four-disulfide core domain 3 [Source:HGNC Symbol;Acc:HGNC:15957]	-	3	5	0	1	0	3	1	2	7	5	7	3	19	10	10	6	0.0980985	0.10187	0
ENSG00000141837	47.3316	485.336	521.461	286.055	45.4849	381.18	27.4627	110.904	28.8777	89.8674	43.3855	72.8135	34.4176	71.3181	86.7461	105.55	214.899	72.014	1.57792	0.00653577	0.397734	CACNA1A	19	13206442	13633025	-	43159	protein_coding	calcium voltage-gated channel subunit alpha1 A [Source:HGNC Symbol;Acc:HGNC:1388]	-	35	576	632	289	36	362	27	116	30	96	42	76	33	85	103	107	0.0637753	0.653949	0.702624
ENSG00000215915	0	0.842597	1.65019	0	0	0	3.05141	0.956073	1.92518	1.87224	3.09896	8.62265	0	36.9176	0.842195	0.986446	0.936161	7.47716	-2.96191	0.00654963	0.397734	ATAD3C	1	1449689	1470158	+	3976	protein_coding	ATPase family, AAA domain containing 3C [Source:HGNC Symbol;Acc:HGNC:32151]	-	0	1	2	0	0	0	3	1	2	2	3	9	0	44	1	1	0	0.0123238	0.0241358
ENSG00000128849	643.71	1600.09	1646.07	2512.14	1425.19	8430.19	755.733	3396.93	2825.2	887.441	1196.2	328.619	234.666	1090.75	1754.29	1544.77	2581.7	1005.25	1.36073	0.00656461	0.397734	CGNL1	15	57375967	57550727	+	8663	protein_coding	cingulin like 1 [Source:HGNC Symbol;Acc:HGNC:25931]	-	476	1899	1995	2538	1128	8006	743	3553	2935	948	1158	343	225	1300	2083	1566	4.3211	10.7411	11.0497
ENSG00000215374	67.6166	88.4726	0.825096	46.5211	54.3292	21.0597	44.754	15.2972	51.0173	202.202	98.1339	122.633	130.37	68.801	62.3224	83.8479	43.3214	109.759	-1.34294	0.00656489	0.397734	FAM66B	8	7301611	7355354	-	3339	lincRNA	family with sequence similarity 66 member B [Source:HGNC Symbol;Acc:HGNC:28890]	-	50	105	1	47	43	20	44	16	53	216	95	128	125	82	74	85	1.17763	1.54087	0.0143701
ENSG00000204388	1141.37	831.643	220.301	975.954	1840.87	1380.46	2484.87	328.889	283.002	132.929	273.742	339.158	744.672	317.156	389.094	794.089	1054.15	427.263	1.30284	0.00656875	0.397734	HSPA1B	6	31827735	31830255	+	2521	protein_coding	heat shock protein family A (Hsp70) member 1B [Source:HGNC Symbol;Acc:HGNC:5233]	-	844	987	267	986	1457	1311	2443	344	294	142	265	354	714	378	462	805	26.3285	19.1839	5.08178
ENSG00000171345	344.845	298.279	133.666	30.6841	224.897	81.0798	410.923	1130.08	308.029	205.946	92.9689	635.202	1679.16	545.374	405.938	4870.08	329.165	1204.95	-1.87201	0.00657475	0.397734	KRT19	17	41523617	41528308	-	2336	protein_coding	keratin 19 [Source:HGNC Symbol;Acc:HGNC:6436]	-	255	354	162	31	178	77	404	1182	320	220	90	663	1610	650	482	4937	8.58467	7.42545	3.32751
ENSG00000271380	10.8187	18.5371	28.0533	5.93887	13.8982	18.9537	40.6855	14.3411	29.8403	35.5725	28.9237	37.3648	39.6324	25.1711	38.741	68.0648	20.1185	39.0672	-0.947403	0.00658928	0.397734	AL451085.2	1	154961825	154962623	+	799	antisense	uncharacterized LOC101928120 [Source:NCBI gene;Acc:101928120]	-	8	22	34	6	11	18	40	15	31	38	28	39	38	30	46	69	0.787407	1.34918	2.04178
ENSG00000228878	22.9896	23.5927	25.578	19.7962	16.4251	10.5298	16.2742	3.82429	19.2518	64.5922	21.6928	33.5325	29.2028	35.2395	16.0017	40.4443	17.5846	34.3865	-0.965703	0.00662814	0.399021	SEPT7-AS1	7	35751856	35800616	-	4051	lincRNA	SEPT7 antisense RNA 1 (head to head) [Source:HGNC Symbol;Acc:HGNC:51153]	-	17	28	31	20	13	10	16	4	20	69	21	35	28	42	19	41	0.330022	0.338679	0.367178
ENSG00000091136	3667.52	3248.21	4873.02	2400.29	3456.85	6228.4	856.429	5215.38	4826.43	1843.22	3283.87	1790.64	726.942	1235.9	3006.64	1919.62	3863.61	1972.4	0.969999	0.00670019	0.402294	LAMB1	7	107923799	108003255	-	8140	protein_coding	laminin subunit beta 1 [Source:HGNC Symbol;Acc:HGNC:6486]	-	2712	3855	5906	2425	2736	5915	842	5455	5014	1969	3179	1869	697	1473	3570	1946	26.2012	23.2056	34.8134
ENSG00000204136	861.435	547.688	174.92	427.598	346.19	741.301	487.209	301.163	231.984	1069.05	646.651	491.491	1107.62	849.944	783.241	783.238	457.721	818.748	-0.839693	0.00674899	0.404065	GGTA1P	9	121444991	121500027	-	4501	transcribed_unitary_pseudogene	glycoprotein, alpha-galactosyltransferase 1 pseudogene [Source:HGNC Symbol;Acc:HGNC:4253]	-	637	650	212	432	274	704	479	315	241	1142	626	513	1062	1013	930	794	11.1298	7.07615	2.25998
ENSG00000155380	1568.71	594.873	528.062	465.211	740.393	737.089	572.648	610.931	844.192	585.074	672.475	625.621	877.128	2255.33	1580.8	4920.39	740.234	1645.26	-1.15258	0.00676519	0.404065	SLC16A1	1	112911847	112957013	-	5312	protein_coding	solute carrier family 16 member 1 [Source:HGNC Symbol;Acc:HGNC:10922]	-	1160	706	640	470	586	700	563	639	877	625	651	653	841	2688	1877	4988	17.1734	6.51237	5.78095
ENSG00000143126	182.565	248.566	102.312	51.4702	394.202	252.716	615.368	145.323	138.613	603.797	170.443	482.869	888.601	495.87	493.526	526.762	236.793	523.124	-1.14402	0.00681852	0.405194	CELSR2	1	109250019	109275750	+	12349	protein_coding	cadherin EGF LAG seven-pass G-type receptor 2 [Source:HGNC Symbol;Acc:HGNC:3231]	-	135	295	124	52	312	240	605	152	144	645	165	504	852	591	586	534	0.859722	1.17053	0.481801
ENSG00000145087	0	0	0	0	0	0	0	0	0	0	2.06598	0	0	18.4588	16.8439	0.986446	0	5.4793	-4.87762	0.00681972	0.405194	STXBP5L	3	120908072	121424761	+	11085	protein_coding	syntaxin binding protein 5 like [Source:HGNC Symbol;Acc:HGNC:30757]	-	0	0	0	0	0	0	0	0	0	0	2	0	0	22	20	1	0	0	0
ENSG00000257335	6.76166	8.42597	4.95058	122.737	69.4908	14.7418	40.6855	490.465	19.2518	15.914	4.13195	11.4969	28.1599	52.8593	10.9485	12.8238	86.39	19.4763	2.14804	0.00688622	0.407763	MGAM	7	141907813	142106747	+	10767	protein_coding	maltase-glucoamylase [Source:HGNC Symbol;Acc:HGNC:7043]	-	5	10	6	124	55	14	40	513	20	17	4	12	27	63	13	13	0.0365201	0.0455091	0.0267383
ENSG00000180914	8.11399	144.084	14.0266	13.8574	1.26347	14.7418	15.2571	194.083	37.541	6.55283	11.3629	36.4068	8.34367	10.0684	4.21097	8.87801	49.2187	12.2605	2.0091	0.00689879	0.407763	OXTR	3	8750408	8769628	-	4514	protein_coding	oxytocin receptor [Source:HGNC Symbol;Acc:HGNC:8529]	-	6	171	17	14	1	14	15	203	39	7	11	38	8	12	5	9	0.104531	1.85621	0.180703
ENSG00000139970	128.472	267.946	130.365	263.29	87.1793	102.139	209.53	86.0466	126.099	753.576	244.818	263.47	234.666	590.681	135.593	100.617	155.674	331.917	-1.09169	0.00694242	0.408489	RTN1	14	59595976	59870966	-	6209	protein_coding	reticulon 1 [Source:HGNC Symbol;Acc:HGNC:10467]	-	95	318	158	266	69	97	206	90	131	805	237	275	225	704	161	102	1.20326	2.50956	1.22099
ENSG00000147400	1079.16	1036.39	927.408	1124.43	889.482	1094.05	793.367	1011.53	988.58	952.969	879.073	796.158	721.727	669.551	881.778	750.685	993.821	807.42	0.299631	0.00694697	0.408489	CETN2	X	152826973	152830777	-	1928	protein_coding	centrin 2 [Source:HGNC Symbol;Acc:HGNC:1867]	-	798	1230	1124	1136	704	1039	780	1058	1027	1018	851	831	692	798	1047	761	32.5501	31.2601	27.9728
ENSG00000168280	12.171	71.6207	18.1521	9.89811	37.9041	28.4306	17.2913	25.814	22.1396	204.074	23.7587	7.66458	6.25775	463.148	9.26414	38.4714	27.0468	107.52	-1.99037	0.00696833	0.408689	KIF5C	2	148875250	149026759	+	9215	protein_coding	kinesin family member 5C [Source:HGNC Symbol;Acc:HGNC:6325]	-	9	85	22	10	30	27	17	27	23	218	23	8	6	552	11	39	0.0768074	0.451977	0.114553
ENSG00000141052	0	1.68519	0	2.96943	1.26347	0	8.13709	0.956073	3.85036	3.74447	3.09896	1.91615	16.6873	2.51711	10.9485	30.5798	2.09574	9.92748	-2.23039	0.00699926	0.409244	MYOCD	17	12665890	12768949	+	8875	protein_coding	myocardin [Source:HGNC Symbol;Acc:HGNC:16067]	-	0	2	0	3	1	0	8	1	4	4	3	2	16	3	13	31	0	0.0110422	0
ENSG00000283602	2.70466	0	7.42586	0.989811	0	2.10597	3.05141	1.91215	6.73813	10.2973	3.09896	5.74844	9.38663	10.0684	8.42195	12.8238	2.76978	8.54936	-1.59721	0.00701655	0.409244	AC116353.5	5	140569962	140594570	-	2089	transcribed_unitary_pseudogene	novel pseudogene	-	2	0	9	1	0	2	3	2	7	11	3	6	9	12	10	13	0.0752918	0	0.20672
ENSG00000129048	5.40933	97.7412	5.77567	256.361	24.0059	186.378	14.2399	22.9457	47.1669	13.1057	15.4948	29.7003	5.21479	17.6198	43.7941	16.7696	73.336	20.2427	1.85568	0.00703174	0.409244	ACKR4	3	132597237	132618967	+	2273	protein_coding	atypical chemokine receptor 4 [Source:HGNC Symbol;Acc:HGNC:1611]	-	4	116	7	259	19	177	14	24	49	14	15	31	5	21	52	17	0.138394	2.50064	0.147766
ENSG00000101347	1241.44	1070.94	743.412	1378.81	631.734	1991.19	715.047	869.07	975.104	1831.98	1966.81	1079.75	1611.37	1857.63	2726.18	1150.2	1068.53	1746.27	-0.708787	0.00711116	0.41281	SAMHD1	20	36889773	36951901	-	11261	protein_coding	SAM and HD domain containing deoxynucleoside triphosphate triphosphohydrolase 1 [Source:HGNC Symbol;Acc:HGNC:15925]	-	918	1271	901	1393	500	1891	703	909	1013	1957	1904	1127	1545	2214	3237	1166	6.41094	5.53046	3.83906
ENSG00000125965	0	8.42597	0	1.97962	2.52694	4.21194	0	0.956073	6.73813	10.2973	7.23092	10.5388	6.25775	5.87325	31.1612	3.94578	2.75985	10.7579	-1.94278	0.00720541	0.417091	GDF5	20	35433347	35454746	-	2646	protein_coding	growth differentiation factor 5 [Source:HGNC Symbol;Acc:HGNC:4220]	-	0	10	0	2	2	4	0	1	7	11	7	11	6	7	37	4	0	0.185184	0
ENSG00000169231	210.964	511.456	705.457	601.805	308.286	289.571	160.708	283.954	514.023	174.118	161.146	362.151	103.253	160.256	348.669	161.777	398.469	210.196	0.92303	0.00722157	0.417091	THBS3	1	155195588	155209051	-	4623	protein_coding	thrombospondin 3 [Source:HGNC Symbol;Acc:HGNC:11787]	-	156	607	855	608	244	275	158	297	534	186	156	378	99	191	414	164	2.65373	6.43365	8.874
ENSG00000175832	13.5233	105.325	101.487	13.8574	154.143	182.166	136.296	305.943	107.81	20.5946	53.7154	70.8974	31.2888	17.6198	101.063	26.634	124.506	45.9733	1.43721	0.0072479	0.417274	ETV4	17	43527844	43579620	-	3607	protein_coding	ETS variant 4 [Source:HGNC Symbol;Acc:HGNC:3493]	ETS	10	125	123	14	122	173	134	320	112	22	52	74	30	21	120	27	0.218027	1.69807	1.6362
ENSG00000089094	366.482	562.012	355.616	490.946	404.31	386.445	336.672	331.757	405.251	641.241	457.614	529.814	502.706	581.452	584.483	420.226	404.388	531.077	-0.392942	0.0072614	0.417274	KDM2B	12	121429097	121581015	-	13623	protein_coding	lysine demethylase 2B [Source:HGNC Symbol;Acc:HGNC:13610]	-	271	667	431	496	320	367	331	347	421	685	443	553	482	693	694	426	1.56442	2.39908	1.51804
ENSG00000261342	6.76166	10.9538	9.07606	8.9083	6.31734	6.31791	34.5827	8.60466	5.77554	11.2334	11.3629	25.868	25.031	14.2636	46.3207	44.3901	10.8109	25.4957	-1.23355	0.00734316	0.418521	AC006538.1	19	2727743	2729327	-	1585	sense_intronic	novel transcript	-	5	13	11	9	5	6	34	9	6	12	11	27	24	17	55	45	0.248083	0.401889	0.332997
ENSG00000259236	0	2.52779	6.60077	6.92868	2.52694	4.21194	6.10282	4.78036	4.81295	56.1671	7.23092	2.87422	7.30071	4.19518	16.8439	5.91868	4.27692	14.3615	-1.72987	0.00735792	0.418521	GOLGA8VP	15	101771758	101781989	-	1798	unprocessed_pseudogene	golgin A8 family member V, pseudogene [Source:HGNC Symbol;Acc:HGNC:49920]	-	0	3	8	7	2	4	6	5	5	60	7	3	7	5	20	6	0	0.0817568	0.21349
ENSG00000105270	811.399	1358.27	889.454	1591.62	735.339	1513.14	957.126	1064.11	940.451	1065.3	880.106	412.929	450.558	897.769	441.31	656.973	1095.66	686.421	0.674785	0.00735813	0.418521	CLIP3	19	36014660	36033343	-	3772	protein_coding	CAP-Gly domain containing linker protein 3 [Source:HGNC Symbol;Acc:HGNC:24314]	-	600	1612	1078	1608	582	1437	941	1113	977	1138	852	431	432	1070	524	666	12.5094	20.9404	13.7127
ENSG00000213203	219.078	242.668	114.688	145.502	42.9579	216.915	131.211	152.016	81.8202	295.814	275.808	149.459	314.973	321.351	292.242	197.289	149.651	263.848	-0.817973	0.00737667	0.418521	GIMAP1	7	150716557	150724284	+	4846	protein_coding	GTPase, IMAP family member 1 [Source:HGNC Symbol;Acc:HGNC:23237]	-	162	288	139	147	34	206	129	159	85	316	267	156	302	383	347	200	2.62898	2.91207	1.37629
ENSG00000166689	140.643	340.409	568.491	459.272	147.826	138.994	330.569	239.974	121.286	151.651	82.6391	75.6877	184.604	157.739	70.7444	237.734	276.385	137.257	1.01123	0.00741691	0.418521	PLEKHA7	11	16777317	17014443	-	10987	protein_coding	pleckstrin homology domain containing A7 [Source:HGNC Symbol;Acc:HGNC:27049]	-	104	404	689	464	117	132	325	251	126	162	80	79	177	188	84	241	0.744407	1.80175	3.00897
ENSG00000174527	0	0	0	0.989811	0	0	0	0	0	1.87224	5.16494	4.79036	0	1.67807	1.68439	0.986446	0.109979	2.31092	-3.30442	0.00744022	0.418521	MYO1H	12	109347903	109455523	+	4792	protein_coding	myosin IH [Source:HGNC Symbol;Acc:HGNC:13879]	-	0	0	0	1	0	0	0	0	0	2	5	5	0	2	2	1	0	0	0
ENSG00000187796	150.109	151.667	51.9811	104.92	117.503	154.789	89.508	94.6512	53.9051	170.374	135.321	111.136	95.9522	301.214	312.454	221.95	107.67	192.629	-0.842163	0.007443	0.418521	CARD9	9	136361903	136373681	-	6699	protein_coding	caspase recruitment domain family member 9 [Source:HGNC Symbol;Acc:HGNC:16391]	-	111	180	63	106	93	147	88	99	56	182	131	116	92	359	371	225	1.30307	1.3166	0.45124
ENSG00000176046	1191.4	2008.75	1842.44	1640.12	1859.83	2040.68	1976.3	1169.28	1263.88	741.406	901.799	1466.81	1117.01	237.447	1079.69	1312.96	1665.85	979.589	0.766198	0.00746839	0.418521	NUPR1	16	28532708	28539174	-	5674	protein_coding	nuclear protein 1, transcriptional regulator [Source:HGNC Symbol;Acc:HGNC:29990]	-	881	2384	2233	1657	1472	1938	1943	1223	1313	792	873	1531	1071	283	1282	1331	12.2108	20.5878	18.8833
ENSG00000128510	2093.41	15326.8	735.161	5286.58	12797.7	989.805	1521.64	682.636	297.44	425.934	1021.63	648.615	1151.43	1482.58	3412.57	449.819	4414.58	1227.51	1.84649	0.00747572	0.418521	CPA4	7	130293134	130324180	+	3958	protein_coding	carboxypeptidase A4 [Source:HGNC Symbol;Acc:HGNC:15740]	-	1548	18190	891	5341	10129	940	1496	714	309	455	989	677	1104	1767	4052	456	30.7575	225.19	10.8014
ENSG00000255240	8.11399	8.42597	4.95058	3.95925	15.1616	9.47686	3.05141	5.73644	3.85036	24.3391	17.5608	10.5388	8.34367	36.9176	21.0549	1.97289	6.96961	17.2468	-1.33192	0.00748121	0.418521	AP001636.3	11	58933643	59058659	-	3698	antisense	uncharacterized LOC283194 [Source:NCBI gene;Acc:283194]	-	6	10	6	4	12	9	3	6	4	26	17	11	8	44	25	2	0.127597	0.132503	0.0778506
ENSG00000198886	178466	138243	62630.6	257250	425328	90597.7	102067	248022	183260	76891.9	89973.3	132939	93436.6	113135	82238.6	120339	187318	101279	0.887153	0.00748542	0.418521	MT-ND4	MT	10760	12137	+	1378	protein_coding	mitochondrially encoded NADH:ubiquinone oxidoreductase core subunit 4 [Source:HGNC Symbol;Acc:HGNC:7459]	-	131969	164068	75907	259898	336635	86039	100347	259417	190382	82139	87100	138757	89588	134839	97648	121992	7531.45	5834.01	2643.08
ENSG00000158023	10.8187	16.0093	14.8517	8.9083	20.2155	10.5298	9.15423	7.64858	20.2144	4.68059	10.3299	6.70651	4.17183	8.39036	8.42195	2.95934	13.1501	6.52292	1.00433	0.00750739	0.418721	WDR66	12	121917862	122003927	+	16115	protein_coding	WD repeat domain 66 [Source:HGNC Symbol;Acc:HGNC:28506]	-	8	19	18	9	16	10	9	8	21	5	10	7	4	10	10	3	0.0390405	0.0577718	0.0535944
ENSG00000167912	5.40933	5.05558	0.825096	0	20.2155	8.42387	7.11996	0	22.1396	5.61671	30.9896	58.4424	4.17183	42.7908	80.0085	7.89157	7.68766	32.8445	-2.10549	0.00759669	0.422162	AC090152.1	8	59119040	59121346	+	1743	antisense	uncharacterized LOC100505501 [Source:NCBI gene;Acc:100505501]	-	4	6	1	0	16	8	7	0	23	6	30	61	4	51	95	8	0.180476	0.168673	0.0275283
ENSG00000214814	1.35233	0	0	0	0	0	1.01714	6.69251	0	0	3.09896	0	39.6324	7.55133	3.36878	24.6612	1.00689	11.1875	-3.46983	0.00760967	0.422162	FER1L6	8	123851987	124120061	+	6051	protein_coding	fer-1 like family member 6 [Source:HGNC Symbol;Acc:HGNC:28065]	-	1	0	0	0	0	0	1	7	0	0	3	0	38	9	4	25	0.0129966	0	0
ENSG00000099204	4772.38	17974.3	44853.9	32134.2	15492.7	91305.3	12736.6	23335.8	17457.5	16604.9	15390.5	9948.63	10782.1	16528.2	9780.41	11397.4	28895.9	12918.9	1.16139	0.00763905	0.422162	ABLIM1	10	114431113	114685003	-	10039	protein_coding	actin binding LIM protein 1 [Source:HGNC Symbol;Acc:HGNC:78]	-	3529	21332	54362	32465	12262	86711	12522	24408	18136	17738	14899	10384	10338	19699	11613	11554	27.645	104.12	259.826
ENSG00000165168	2803.38	1850.34	612.221	2763.55	860.422	2923.08	679.447	1100.44	1107.94	4985.77	2775.64	1604.77	3459.49	2643.8	3521.22	3284.87	1633.43	3182.22	-0.962242	0.00765941	0.422162	CYBB	X	37780011	37813461	+	4423	protein_coding	cytochrome b-245 beta chain [Source:HGNC Symbol;Acc:HGNC:2578]	-	2073	2196	742	2792	681	2776	668	1151	1151	5326	2687	1675	3317	3151	4181	3330	36.8586	24.3281	8.04942
ENSG00000066294	557.161	545.16	160.069	400.874	169.305	589.671	280.73	345.142	346.533	1078.41	598.1	348.738	908.417	582.291	577.746	570.166	377.183	666.267	-0.820975	0.00767167	0.422162	CD84	1	160541095	160579516	-	9255	protein_coding	CD84 molecule [Source:HGNC Symbol;Acc:HGNC:1704]	-	412	647	194	405	134	560	276	361	360	1152	579	364	871	694	686	578	3.50088	3.42547	1.00578
ENSG00000151650	41.9223	66.5651	26.4031	87.1034	49.2753	128.464	93.5766	75.5298	50.0547	119.823	130.157	107.304	56.3198	308.765	132.225	81.875	68.766	133.781	-0.961102	0.00770906	0.422162	VENTX	10	133237404	133241929	+	2911	protein_coding	VENT homeobox [Source:HGNC Symbol;Acc:HGNC:13639]	Homeobox	31	79	32	88	39	122	92	79	52	128	126	112	54	368	157	83	0.837482	1.32977	0.527455
ENSG00000185614	114.948	110.38	77.559	41.5721	53.0657	108.457	33.5655	63.1008	21.177	115.143	107.431	64.1909	155.401	227.379	118.749	137.116	69.314	132.201	-0.933035	0.00771106	0.422162	INKA1	3	49803254	49805030	+	1040	protein_coding	inka box actin regulator 1 [Source:HGNC Symbol;Acc:HGNC:32480]	-	85	131	94	42	42	103	33	66	22	123	104	67	149	271	141	139	6.42749	6.17206	4.33682
ENSG00000160062	133.881	97.7412	427.4	80.1747	137.718	192.696	110.868	794.496	79.895	108.59	152.882	107.304	68.8353	74.6742	99.379	67.0783	228.319	96.9633	1.23641	0.0077175	0.422162	ZBTB8A	1	32539427	32605939	+	7075	protein_coding	zinc finger and BTB domain containing 8A [Source:HGNC Symbol;Acc:HGNC:24172]	ZBTB	99	116	518	81	109	183	109	831	83	116	148	112	66	89	118	68	1.10044	0.803386	3.51302
ENSG00000019144	1407.78	1896.68	3056.16	1477.79	1396.13	2839.9	1881.7	3006.85	2039.73	1273.12	1576.34	1722.61	1444.5	1418.81	1565.64	876.951	2111.41	1411.14	0.581554	0.00782046	0.426769	PHLDB1	11	118606440	118658038	+	21722	protein_coding	pleckstrin homology like domain family B member 1 [Source:HGNC Symbol;Acc:HGNC:23697]	-	1041	2251	3704	1493	1105	2697	1850	3145	2119	1360	1526	1798	1385	1691	1859	889	3.76883	5.07771	8.18179
ENSG00000143373	493.601	806.365	1008.27	838.37	975.398	873.977	729.287	673.075	738.307	1363.92	888.37	868.014	947.006	984.189	1110.01	1531.95	792.961	1099.07	-0.470615	0.00788908	0.427158	ZNF687	1	151281618	151292180	+	6349	protein_coding	zinc finger protein 687 [Source:HGNC Symbol;Acc:HGNC:29277]	zf-C2H2	365	957	1222	847	772	830	717	704	767	1457	860	906	908	1173	1318	1553	4.5211	7.38583	9.23514
ENSG00000047617	425.985	864.504	6431.62	2815.02	636.788	3637.01	668.259	976.15	503.435	806.934	824.325	641.909	332.704	891.056	314.981	1129.48	1884.31	705.913	1.41659	0.00790113	0.427158	ANO2	12	5531869	5946232	-	6255	protein_coding	anoctamin 2 [Source:HGNC Symbol;Acc:HGNC:1183]	-	315	1026	7795	2844	504	3454	657	1021	523	862	798	670	319	1062	374	1145	3.9604	8.03734	59.7952
ENSG00000179954	213.668	711.994	224.426	536.478	526.866	378.021	346.844	87.0026	97.2216	37.4447	349.15	195.447	103.253	94.8111	18.5283	137.116	346.947	133.679	1.37675	0.0079022	0.427158	SSC5D	19	55488404	55519098	+	7314	protein_coding	scavenger receptor cysteine rich family member with 5 domains [Source:HGNC Symbol;Acc:HGNC:26641]	-	158	845	272	542	417	359	341	91	101	40	338	204	99	113	22	139	1.69886	5.66101	1.7844
ENSG00000163499	0	0	0.825096	0.989811	6.31734	0	2.03427	0	0	32.7642	0	0	6.25775	1.67807	28.6346	2.95934	1.12961	10.3277	-3.24372	0.00792065	0.427158	CRYBA2	2	218990189	218993421	-	1454	protein_coding	crystallin beta A2 [Source:HGNC Symbol;Acc:HGNC:2395]	-	0	0	1	1	5	0	2	0	0	35	0	0	6	2	34	3	0	0	0.0329999
ENSG00000122126	788.41	1076	861.4	1225.39	1139.65	1041.4	813.709	940.776	1169.55	678.686	901.799	772.207	813.508	641.863	892.727	818.75	1006.25	788.506	0.352151	0.00794703	0.427158	OCRL	X	129539849	129592561	+	6064	protein_coding	OCRL, inositol polyphosphate-5-phosphatase [Source:HGNC Symbol;Acc:HGNC:8108]	-	583	1277	1044	1238	902	989	800	984	1215	725	873	806	780	765	1060	830	7.56076	10.3187	8.26073
ENSG00000163736	0	11.7964	0	15.837	73.2812	0	5.08568	144.367	0	2.80836	0	0.958073	8.34367	5.87325	1.68439	0.986446	27.8186	2.9506	3.23649	0.00796356	0.427158	PPBP	4	73987038	73988197	-	715	protein_coding	pro-platelet basic protein [Source:HGNC Symbol;Acc:HGNC:9240]	-	0	14	0	16	58	0	5	151	0	3	0	1	8	7	2	1	0	0.959433	0
ENSG00000251209	33.8083	3.37039	0	1.97962	0	0	8.13709	5.73644	26.9525	1.87224	0	1.91615	0	0	42.9519	1.97289	8.88715	6.95903	3.04854	0.00801658	0.427158	LINC00923	15	97572185	97874550	-	7073	lincRNA	long intergenic non-protein coding RNA 923 [Source:HGNC Symbol;Acc:HGNC:28088]	-	25	4	0	2	0	0	8	6	28	2	0	2	0	0	51	2	0.277967	0.0277108	0
ENSG00000285079	2.70466	0	0.825096	0	0	0	0	0	0	3.74447	3.09896	0	8.34367	1.67807	3.36878	0.986446	0.392196	3.03149	-3.05091	0.0080231	0.427158	AL513493.1	1	65703962	65714847	+	2316	lincRNA	novel transcript	-	2	0	1	0	0	0	0	0	0	4	3	0	8	2	4	1	0.0679122	0	0.0207176
ENSG00000075407	317.798	505.558	376.244	324.658	343.663	391.71	326.501	325.065	420.652	378.192	286.138	283.59	186.69	254.228	309.086	215.045	370.205	273.281	0.438359	0.00804501	0.427158	ZNF37A	10	38094334	38150293	+	13190	protein_coding	zinc finger protein 37A [Source:HGNC Symbol;Acc:HGNC:13102]	zf-C2H2	235	600	456	328	272	372	321	340	437	404	277	296	179	303	367	218	1.40113	2.22894	1.65881
ENSG00000231826	0	0	0	0	2.52694	0	0	2.86822	0	0.936119	2.06598	8.62265	1.04296	6.71229	21.0549	0	0.599462	5.77641	-3.32986	0.00804533	0.427158	LINC01819	2	43027853	43039547	-	2759	lincRNA	long intergenic non-protein coding RNA 1819 [Source:HGNC Symbol;Acc:HGNC:52624]	-	0	0	0	0	2	0	0	3	0	1	2	9	1	8	25	0	0	0	0
ENSG00000131473	2321.95	3153.84	3757.49	2459.68	2590.11	3164.22	3125.66	4245.92	3155.37	2141.84	2720.89	2881.88	1985.79	1784.63	2502.16	2304.34	3108.25	2331.65	0.414998	0.00805858	0.427158	ACLY	17	41866908	41930542	-	5217	protein_coding	ATP citrate lyase [Source:HGNC Symbol;Acc:HGNC:115]	-	1717	3743	4554	2485	2050	3005	3073	4441	3278	2288	2634	3008	1904	2127	2971	2336	25.8825	35.1554	41.8841
ENSG00000163701	109.539	196.325	225.251	49.4906	533.184	156.895	139.348	106.124	272.413	40.2531	101.233	163.83	63.6205	62.9277	99.379	124.292	198.73	93.648	1.08504	0.00806911	0.427158	IL17RE	3	9902612	9916402	+	4676	protein_coding	interleukin 17 receptor E [Source:HGNC Symbol;Acc:HGNC:18439]	-	81	233	273	50	422	149	137	111	283	43	98	171	61	75	118	126	1.36228	2.4416	2.80134
ENSG00000072422	858.731	815.633	383.67	599.826	626.68	883.454	626.556	314.548	457.23	684.303	910.063	1726.45	601.787	871.759	1473	902.598	618.481	1024.28	-0.728292	0.00807164	0.427158	RHOBTB1	10	60869438	61001440	-	4841	protein_coding	Rho related BTB domain containing 1 [Source:HGNC Symbol;Acc:HGNC:18738]	-	635	968	465	606	496	839	616	329	475	731	881	1802	577	1039	1749	915	10.3156	9.79789	4.60888
ENSG00000232060	6.76166	1.68519	9.90115	1.97962	1.26347	3.15895	0	7.64858	6.73813	8.42507	10.3299	9.58073	10.4296	47.8251	1.68439	13.8102	4.34853	14.5836	-1.74122	0.00814926	0.428732	SLC4A1APP1	9	30558880	30559481	-	602	processed_pseudogene	solute carrier family 4 member 1 adaptor protein pseudogene 1 [Source:HGNC Symbol;Acc:HGNC:49811]	-	5	2	12	2	1	3	0	8	7	9	10	10	10	57	2	14	0.653175	0.162789	0.95645
ENSG00000211584	1250.91	2453.64	1591.61	2022.18	1954.59	1820.61	1944.77	1879.64	1658.54	1382.65	1157.98	1327.89	1745.91	1663.81	1211.92	1353.4	1841.83	1406.22	0.38958	0.00816316	0.428732	SLC48A1	12	47753916	47782753	+	4921	protein_coding	solute carrier family 48 member 1 [Source:HGNC Symbol;Acc:HGNC:26035]	-	925	2912	1929	2043	1547	1729	1912	1966	1723	1477	1121	1386	1674	1983	1439	1372	14.7824	28.9955	18.8086
ENSG00000187773	0	1.68519	0	0	0	3.15895	0	0.956073	4.81295	1.87224	7.23092	3.83229	3.12888	24.332	3.36878	1.97289	1.17924	6.53401	-2.44719	0.00817594	0.428732	FAM69C	18	74434099	74457944	-	3843	protein_coding	family with sequence similarity 69 member C [Source:HGNC Symbol;Acc:HGNC:31729]	-	0	2	0	0	0	3	0	1	5	2	7	4	3	29	4	2	0	0.0255007	0
ENSG00000125510	87.9016	81.7319	38.7795	40.5823	53.0657	146.365	70.1824	51.6279	109.735	164.757	145.651	82.3943	126.198	177.876	138.962	77.9292	75.5524	130.538	-0.790777	0.00820472	0.428732	OPRL1	20	64080173	64100643	+	3549	protein_coding	opioid related nociceptin receptor 1 [Source:HGNC Symbol;Acc:HGNC:8155]	-	65	97	47	41	42	139	69	54	114	176	141	86	121	212	165	79	1.44033	1.33924	0.635432
ENSG00000171368	25.6943	12.6389	8.25096	6.92868	96.0236	60.0201	17.2913	27.7261	18.2892	22.4668	28.9237	155.208	36.5035	251.711	59.7958	61.1597	30.3181	87.9669	-1.5443	0.00821419	0.428732	TPPP	5	659862	693395	-	6022	protein_coding	tubulin polymerization promoting protein [Source:HGNC Symbol;Acc:HGNC:24164]	-	19	15	10	7	76	57	17	29	19	24	28	162	35	300	71	62	0.248124	0.122051	0.0796777
ENSG00000196993	0	0	0.825096	3.95925	0	1.05298	0	0	0	7.48895	3.09896	9.58073	1.04296	3.35614	0.842195	3.94578	0.648592	4.19367	-2.65867	0.00821442	0.428732	NPIPB9	16	28751787	28772807	+	2123	protein_coding	nuclear pore complex interacting protein family member B9 [Source:HGNC Symbol;Acc:HGNC:41987]	-	0	0	1	4	0	1	0	0	0	8	3	10	1	4	1	4	0	0	0.022601
ENSG00000140443	1395.61	3657.71	5396.95	4810.48	5910.51	7108.7	2327.21	5468.74	2663.49	2353.4	2768.41	1354.71	2848.32	1583.26	3811.77	2129.74	4304.38	2407.09	0.838539	0.00825813	0.430028	IGF1R	15	98648539	98964530	+	13941	protein_coding	insulin like growth factor 1 receptor [Source:HGNC Symbol;Acc:HGNC:5465]	-	1032	4341	6541	4860	4678	6751	2288	5720	2767	2514	2680	1414	2731	1887	4526	2159	5.82159	15.2577	22.5127
ENSG00000278989	5.40933	5.89818	1.65019	2.96943	1.26347	4.21194	21.3599	3.82429	4.81295	0.936119	3.09896	1.91615	0	0.839036	0	2.95934	5.71107	1.3928	2.06064	0.00827713	0.430033	AP001148.1	11	86434924	86437282	-	2359	TEC	novel transcript	-	4	7	2	3	1	4	21	4	5	1	3	2	0	1	0	3	0.133349	0.145399	0.0406799
ENSG00000258457	12.171	6.74077	2.47529	1.97962	7.58081	2.10597	9.15423	6.69251	11.5511	13.1057	18.5938	8.62265	21.9021	10.0684	9.26414	19.7289	6.71681	14.4694	-1.12201	0.00831849	0.430411	AL132780.2	14	22982698	22999078	+	1462	antisense	uncharacterized LOC107984660 [Source:NCBI gene;Acc:107984660]	-	9	8	3	2	6	2	9	7	12	14	18	9	21	12	11	20	0.484118	0.268124	0.0984581
ENSG00000223478	6.76166	16.8519	25.578	20.786	6.31734	15.7948	9.15423	2.86822	20.2144	1.87224	8.26391	9.58073	5.21479	5.03422	2.52658	7.89157	13.8141	5.76915	1.28343	0.00834848	0.430411	AL441992.1	9	128724445	128733194	+	544	antisense	uncharacterized LOC100506100 [Source:NCBI gene;Acc:100506100]	-	5	20	31	21	5	15	9	3	21	2	8	10	5	6	3	8	0.722815	1.80146	2.73426
ENSG00000067798	24.342	5.05558	8.25096	3.95925	5.05387	5.26492	8.13709	0.956073	0.96259	18.7224	8.26391	21.0776	10.4296	39.4347	43.7941	2.95934	6.88692	20.6688	-1.61711	0.00835308	0.430411	NAV3	12	77324641	78213008	+	13265	protein_coding	neuron navigator 3 [Source:HGNC Symbol;Acc:HGNC:15998]	-	18	6	10	4	4	5	8	1	1	20	8	22	10	47	52	3	0.106714	0.0221634	0.0361718
ENSG00000140470	461.145	342.094	52.8062	6.92868	131.401	88.4507	245.13	101.344	71.2317	149.779	306.798	955.199	593.443	339.81	873.356	173.615	166.726	484.571	-1.5401	0.00836006	0.430411	ADAMTS17	15	99971589	100342005	-	8242	protein_coding	ADAM metallopeptidase with thrombospondin type 1 motif 17 [Source:HGNC Symbol;Acc:HGNC:17109]	-	341	406	64	7	104	84	241	106	74	160	297	997	569	405	1037	176	3.2537	2.41371	0.372584
ENSG00000180871	24.342	47.1854	18.1521	233.595	133.928	15.7948	40.6855	1055.5	93.3713	22.4668	33.0556	6.70651	120.983	83.9036	20.2127	30.5798	184.729	45.4155	2.02477	0.00842324	0.431832	CXCR2	2	218125289	218137253	+	3231	protein_coding	C-X-C motif chemokine receptor 2 [Source:HGNC Symbol;Acc:HGNC:6027]	-	18	56	22	236	106	15	40	1104	97	24	32	7	116	100	24	31	0.438119	0.849266	0.326711
ENSG00000168671	546.342	1081.05	1772.31	2364.66	1665.25	1320.44	20.3427	380.517	2147.54	765.745	717.927	295.086	217.978	172.841	698.18	98.6446	1255.38	423.772	1.56678	0.00842562	0.431832	UGT3A2	5	36035017	36071358	-	2694	protein_coding	UDP glycosyltransferase family 3 member A2 [Source:HGNC Symbol;Acc:HGNC:27266]	-	404	1283	2148	2389	1318	1254	20	398	2231	818	695	308	209	206	829	100	11.7934	23.3357	38.2573
ENSG00000143578	123.062	121.334	112.213	75.2257	75.8081	89.5037	109.851	98.4755	147.276	124.504	124.992	131.256	171.045	104.04	227.393	209.127	105.861	156.051	-0.558759	0.00849454	0.432985	CREB3L4	1	153967534	153974363	+	2904	protein_coding	cAMP responsive element binding protein 3 like 4 [Source:HGNC Symbol;Acc:HGNC:18854]	TF_bZIP	91	144	136	76	60	85	108	103	153	133	121	137	164	124	270	212	2.46434	2.42973	2.24709
ENSG00000118520	0	4.21298	0	16.8268	17.6886	0	10.1714	80.3101	1.92518	0	4.13195	0.958073	5.21479	0	0.842195	0	14.5706	1.59243	3.21538	0.00850432	0.432985	ARG1	6	131573144	131584332	+	1965	protein_coding	arginase 1 [Source:HGNC Symbol;Acc:HGNC:663]	-	0	5	0	17	14	0	10	84	2	0	4	1	5	0	1	0	0	0.124681	0
ENSG00000229637	0	2.52779	0	2.96943	0	0	0	0	0	3.74447	1.03299	0	1.04296	6.71229	52.2161	0	0.610803	9.24983	-3.87199	0.0085052	0.432985	PRAC2	17	48723168	48724758	+	657	protein_coding	PRAC2 small nuclear protein [Source:HGNC Symbol;Acc:HGNC:30143]	-	0	3	0	3	0	0	0	0	0	4	1	0	1	8	62	0	0	0.223742	0
ENSG00000169403	275.876	289.011	115.513	415.721	93.4967	531.757	202.41	301.163	147.276	426.87	516.494	212.692	486.019	761.006	582.799	490.264	263.58	496.592	-0.913922	0.008582	0.435919	PTAFR	1	28147166	28193936	-	4706	protein_coding	platelet activating factor receptor [Source:HGNC Symbol;Acc:HGNC:9582]	-	204	343	140	420	74	505	199	315	153	456	500	222	466	907	692	497	3.40906	3.57137	1.42743
ENSG00000144724	1002.08	2537.06	7381.31	2627.95	1526.27	2615.61	842.189	5528.01	1209.01	1589.53	1833.55	1889.32	861.484	654.448	1300.35	909.503	2807.72	1291.17	1.12085	0.0086281	0.436966	PTPRG	3	61561569	62297613	+	14629	protein_coding	protein tyrosine phosphatase, receptor type G [Source:HGNC Symbol;Acc:HGNC:9671]	-	741	3011	8946	2655	1208	2484	828	5782	1256	1698	1775	1972	826	780	1544	922	3.98345	10.0853	29.3421
ENSG00000157388	10.8187	65.7225	150.993	94.0321	11.3712	60.0201	2.03427	22.9457	77.0072	7.48895	30.9896	12.4549	6.25775	22.654	32.8456	11.8374	54.9938	17.7897	1.62966	0.00864101	0.436966	CACNA1D	3	53328963	53813733	+	20588	protein_coding	calcium voltage-gated channel subunit alpha1 D [Source:HGNC Symbol;Acc:HGNC:1391]	-	8	78	183	95	9	57	2	24	80	8	30	13	6	27	39	12	0.0305585	0.185641	0.426495
ENSG00000198890	764.068	256.149	235.977	278.137	237.532	233.763	451.609	213.204	274.338	805.062	363.612	510.653	814.551	456.436	491	457.711	327.197	557.003	-0.768931	0.00868487	0.437705	PRMT6	1	107056679	107067636	+	4335	protein_coding	protein arginine methyltransferase 6 [Source:HGNC Symbol;Acc:HGNC:18241]	-	565	304	286	281	188	222	444	223	285	860	352	533	781	544	583	464	10.2498	3.43619	3.16559
ENSG00000196781	166.337	668.179	1094.08	153.421	846.524	1182.5	763.87	2157.86	195.406	337.939	604.298	304.667	182.518	306.248	197.916	416.28	803.13	335.695	1.25875	0.00869409	0.437705	TLE1	9	81583683	81689305	-	4906	protein_coding	transducin like enhancer of split 1 [Source:HGNC Symbol;Acc:HGNC:11837]	-	123	793	1326	155	670	1123	751	2257	203	361	585	318	175	365	235	422	1.97167	7.92024	12.9686
ENSG00000117228	141.995	219.075	92.4108	163.319	125.083	259.034	198.342	110.904	102.997	516.738	206.598	239.518	191.904	243.32	257.712	171.642	157.018	261.062	-0.7337	0.00875311	0.438766	GBP1	1	89052319	89065360	-	4992	protein_coding	guanylate binding protein 1 [Source:HGNC Symbol;Acc:HGNC:4182]	-	105	260	112	165	99	246	195	116	107	552	200	250	184	290	306	174	1.65413	2.55206	1.07652
ENSG00000285051	27.0466	96.8986	24.7529	17.8166	36.6406	26.3246	13.2228	85.0905	18.2892	100.165	23.7587	71.8555	28.1599	195.495	149.068	91.7395	38.4536	94.3203	-1.29286	0.00875373	0.438766	AC026316.4	3	170448639	170860993	+	4226	processed_transcript	uncharacterized LOC101928583 [Source:NCBI gene;Acc:101928583]	-	20	115	30	18	29	25	13	89	19	107	23	75	27	233	177	93	0.372183	1.3334	0.340619
ENSG00000160326	27.0466	148.297	157.593	173.217	49.2753	234.815	169.862	105.168	218.508	102.973	52.6824	130.298	40.6754	63.7668	58.9536	25.6476	142.643	67.8567	1.07292	0.00884791	0.441629	SLC2A6	9	133471095	133479137	-	3540	protein_coding	solute carrier family 2 member 6 [Source:HGNC Symbol;Acc:HGNC:11011]	-	20	176	191	175	39	223	167	110	227	110	51	136	39	76	70	26	0.444307	2.43614	2.58885
ENSG00000234964	139.29	54.7688	195.548	2.96943	18.952	102.139	26.4456	235.194	45.2417	30.8919	54.7484	15.3292	27.1169	30.2053	12.6329	46.363	91.1721	31.0411	1.55627	0.00884966	0.441629	FABP5P7	11	59781318	59781722	-	405	processed_pseudogene	fatty acid binding protein 5 pseudogene 7 [Source:HGNC Symbol;Acc:HGNC:31070]	-	103	65	237	3	15	97	26	246	47	33	53	16	26	36	15	47	20.0004	7.86413	28.0783
ENSG00000106689	1.35233	0	3.30038	0.989811	3.79041	0	0	0	0	14.0418	0	0.958073	3.12888	51.1812	2.52658	0	1.0481	10.2624	-3.31892	0.00886984	0.441668	LHX2	9	124001670	124033301	+	2655	protein_coding	LIM homeobox 2 [Source:HGNC Symbol;Acc:HGNC:6594]	Homeobox	1	0	4	1	3	0	0	0	0	15	0	1	3	61	3	0	0.0296204	0	0.0722891
ENSG00000165025	866.845	621.836	352.316	889.84	607.728	1032.98	542.134	618.579	416.802	1302.14	853.248	575.802	1015.84	1364.27	1038.43	1049.58	661.006	1028.47	-0.638343	0.00892515	0.442162	SYK	9	90801787	90898549	+	5210	protein_coding	spleen associated tyrosine kinase [Source:HGNC Symbol;Acc:HGNC:11491]	-	641	738	427	899	481	981	533	647	433	1391	826	601	974	1626	1233	1064	9.67557	6.94083	3.93249
ENSG00000228590	0	0	0	0	0	0	0	1.91215	0	14.9779	2.06598	2.87422	0	3.35614	0	2.95934	0.212461	3.74765	-3.68493	0.00892552	0.442162	MIR4432HG	2	60336446	60439828	-	8996	lincRNA	MIR4432 host gene [Source:NCBI gene;Acc:106660609]	-	0	0	0	0	0	0	0	2	0	16	2	3	0	4	0	3	0	0	0
ENSG00000183549	71.6736	22.7501	36.3042	51.4702	5.05387	68.444	30.5141	11.4729	29.8403	84.2507	57.8473	34.4906	88.6515	93.133	87.5883	87.7937	36.3915	76.2507	-1.0709	0.008962	0.442162	ACSM5	16	20409534	20441336	+	3963	protein_coding	acyl-CoA synthetase medium chain family member 5 [Source:HGNC Symbol;Acc:HGNC:26060]	-	53	27	44	52	4	65	30	12	31	90	56	36	85	111	104	89	1.05174	0.333835	0.532729
ENSG00000182552	401.643	415.4	515.685	421.66	346.19	368.544	399.735	455.091	643.01	453.081	380.14	287.422	272.212	270.17	288.031	333.419	440.773	326.353	0.434847	0.00899094	0.442162	RWDD4	4	183639635	183659225	-	2776	protein_coding	RWD domain containing 4 [Source:HGNC Symbol;Acc:HGNC:23750]	-	297	493	625	426	274	350	393	476	668	484	368	300	261	322	342	338	8.41382	8.70202	10.8028
ENSG00000277702	24.342	10.9538	27.2282	8.9083	26.5328	6.31791	0	10.5168	42.354	7.48895	0	4.79036	1.04296	5.87325	12.6329	1.97289	17.4615	4.82876	1.83665	0.0090394	0.442162	AC239859.6	1	143419625	143420207	-	213	unprocessed_pseudogene	lymphocyte-specific protein 1 (LSP1) pseudogene	-	18	13	33	9	21	6	0	11	44	8	0	5	1	7	15	2	6.64583	2.99059	7.43381
ENSG00000285402	0	1.68519	8.25096	5.93887	2.52694	3.15895	5.08568	0	0	0	0	0.958073	0	0.839036	0	0	2.96073	0.25673	3.27971	0.00904022	0.442162	AC244230.2	10	46375752	46537864	+	1700	processed_transcript	novel transcript	-	0	2	10	6	2	3	5	0	0	0	0	1	0	1	0	0	0	0.0576466	0.282246
ENSG00000161640	33.8083	27.8057	7.42586	49.4906	8.84428	69.497	14.2399	42.0672	29.8403	86.1229	45.4515	48.8617	80.3078	33.5614	58.1114	120.346	31.4466	67.5376	-1.10246	0.00904857	0.442162	SIGLEC11	19	49948985	49961172	-	3173	protein_coding	sialic acid binding Ig like lectin 11 [Source:HGNC Symbol;Acc:HGNC:15622]	-	25	33	9	50	7	66	14	44	31	92	44	51	77	40	69	122	0.619621	0.509608	0.136097
ENSG00000183049	1030.48	2213.5	3489.33	1848.97	2003.86	3748.62	1384.32	2027.83	1502.6	1558.64	1558.78	1442.86	959.522	1350.01	1553.01	853.276	2138.84	1325.16	0.69076	0.0090529	0.442162	CAMK1D	10	12349482	12835545	+	8762	protein_coding	calcium/calmodulin dependent protein kinase ID [Source:HGNC Symbol;Acc:HGNC:19341]	-	762	2627	4229	1868	1586	3560	1361	2121	1561	1665	1509	1506	920	1609	1844	865	6.83924	14.6909	23.1586
ENSG00000085733	2900.75	3437.79	4057	2646.76	3421.47	4475.18	2865.27	2963.83	2985.96	1942.45	3105.16	2758.29	2557.33	2067.39	2204.02	2938.62	3306	2510.47	0.397311	0.00905465	0.442162	CTTN	11	70398404	70436584	+	6949	protein_coding	cortactin [Source:HGNC Symbol;Acc:HGNC:3338]	-	2145	4080	4917	2674	2708	4250	2817	3100	3102	2075	3006	2879	2452	2464	2617	2979	24.2751	28.7694	33.9512
ENSG00000050767	12.171	26.9631	358.917	80.1747	94.7601	75.8149	3.05141	21.0336	72.1943	34.6364	6.19793	8.62265	5.21479	31.0443	63.1646	2.95934	82.7867	21.6914	1.92977	0.00909271	0.44307	COL23A1	5	178237618	178590555	-	3766	protein_coding	collagen type XXIII alpha 1 chain [Source:HGNC Symbol;Acc:HGNC:22990]	-	9	32	435	81	75	72	3	22	75	37	6	9	5	37	75	3	0.18794	0.416353	5.54225
ENSG00000110203	1.35233	0	0	0.989811	15.1616	0	1.01714	7.64858	1.92518	0	0	0	0	0	0	0	3.12163	0	4.15247	0.00913262	0.444064	FOLR3	11	72114869	72139892	+	1396	protein_coding	folate receptor 3 [Source:HGNC Symbol;Acc:HGNC:3795]	-	1	0	0	1	12	0	1	8	2	0	0	0	0	0	0	0	0.056334	0	0
ENSG00000151025	50.0363	118.806	1995.08	1126.41	72.0177	1415.21	7.11996	39.199	34.6533	189.096	248.95	32.5745	92.8233	57.8935	33.6878	37.485	539.837	98.93	2.44842	0.00918596	0.444908	GPR158	10	25174802	25602226	+	7986	protein_coding	G protein-coupled receptor 158 [Source:HGNC Symbol;Acc:HGNC:23689]	-	37	141	2418	1138	57	1344	7	41	36	202	241	34	89	69	40	38	0.364358	0.865132	14.528
ENSG00000196368	58.1503	59.8244	80.0343	24.7453	197.101	64.232	26.4456	101.344	71.2317	42.1253	27.8907	72.8135	7.30071	41.1128	26.9502	13.8102	75.9009	33.1434	1.19192	0.00918908	0.444908	NUDT11	X	51490011	51496596	-	2385	protein_coding	nudix hydrolase 11 [Source:HGNC Symbol;Acc:HGNC:18011]	-	43	71	97	25	156	61	26	106	74	45	27	76	7	49	32	14	1.41787	1.45869	1.95146
ENSG00000188706	503.067	599.086	877.077	437.497	1010.77	893.984	690.636	701.757	815.314	586.946	424.558	597.837	369.207	464.826	652.701	450.806	725.466	506.697	0.517432	0.00922268	0.445458	ZDHHC9	X	129803288	129843909	-	5243	protein_coding	zinc finger DHHC-type containing 9 [Source:HGNC Symbol;Acc:HGNC:18475]	-	372	711	1063	442	800	849	679	734	847	627	411	624	354	554	775	457	5.57981	6.64481	9.72816
ENSG00000129596	558.513	573.808	713.708	1060.09	502.861	883.454	491.277	654.91	572.741	412.828	419.393	543.227	453.687	349.039	652.701	448.833	667.929	468.53	0.511734	0.00924677	0.445458	CDO1	5	115804733	115816954	-	2189	protein_coding	cysteine dioxygenase type 1 [Source:HGNC Symbol;Acc:HGNC:1795]	-	413	681	865	1071	398	839	483	685	595	441	406	567	435	416	775	455	14.8375	15.2438	18.9604
ENSG00000278763	2.70466	1.68519	4.12548	0	5.05387	16.8477	6.10282	8.60466	6.73813	3.74447	0	0.958073	0	0.839036	0	2.95934	5.76251	1.21442	2.24555	0.00925918	0.445458	FAM27B	9	67725690	67725902	-	213	processed_pseudogene	family with sequence similarity 27 member B [Source:HGNC Symbol;Acc:HGNC:23667]	-	2	2	5	0	4	16	6	9	7	4	0	1	0	1	0	3	0.738425	0.46009	1.12634
ENSG00000206337	82.4922	123.019	122.939	171.237	128.874	187.431	95.6109	91.783	67.3813	360.406	120.86	209.818	115.768	206.403	184.441	166.709	118.974	194.915	-0.712407	0.00929759	0.445911	HCP5	6	31400702	31477506	+	3138	sense_overlapping	HLA complex P5 [Source:HGNC Symbol;Acc:HGNC:21659]	-	61	146	149	173	102	178	94	96	70	385	117	219	111	246	219	169	1.52874	2.27978	2.2783
ENSG00000181007	105.482	37.9168	58.5818	111.849	20.2155	86.3447	80.3538	61.1887	132.837	106.718	162.179	108.262	134.542	147.67	146.542	127.252	77.1966	133.309	-0.788715	0.00931863	0.445911	ZFP82	19	36383120	36418656	-	7506	protein_coding	ZFP82 zinc finger protein [Source:HGNC Symbol;Acc:HGNC:28682]	zf-C2H2	78	45	71	113	16	82	79	64	138	114	157	113	129	176	174	129	0.817226	0.293763	0.453865
ENSG00000129993	22.9896	17.6945	9.07606	45.5313	29.0598	74.7619	5.08568	28.6822	6.73813	73.9534	44.4185	41.1971	30.2458	124.177	75.7975	53.2681	26.6244	63.294	-1.25422	0.00932738	0.445911	CBFA2T3	16	88874858	88977204	-	5972	protein_coding	CBFA2/RUNX1 translocation partner 3 [Source:HGNC Symbol;Acc:HGNC:1537]	-	17	21	11	46	23	71	5	30	7	79	43	43	29	148	90	54	0.223865	0.172303	0.0883792
ENSG00000047457	2.70466	4.21298	1.65019	0.989811	2.52694	0	44.754	0.956073	0	1.87224	2.06598	102.514	10.4296	349.878	0	32.5527	6.42163	71.3303	-3.47363	0.00942547	0.449656	CP	3	149162410	149222055	-	7296	protein_coding	ceruloplasmin [Source:HGNC Symbol;Acc:HGNC:2295]	-	2	5	2	1	2	0	44	1	0	2	2	107	10	417	0	33	0.0215576	0.0335798	0.0131529
ENSG00000278558	1.35233	6.74077	1.65019	3.95925	5.05387	15.7948	9.15423	4.78036	8.66331	4.68059	2.06598	3.83229	0	0.839036	0	0.986446	6.3499	1.77205	1.85194	0.0094932	0.451375	TMEM191B	22	18527802	18530573	+	2067	protein_coding	transmembrane protein 191B [Source:HGNC Symbol;Acc:HGNC:33600]	-	1	8	2	4	4	15	9	5	9	5	2	4	0	1	0	1	0.0380466	0.189645	0.0464266
ENSG00000170396	4.057	8.42597	1.65019	4.94906	2.52694	6.31791	3.05141	0	4.81295	14.0418	8.26391	4.79036	6.25775	17.6198	27.7924	1.97289	3.97682	11.5341	-1.54047	0.00950117	0.451375	ZNF804A	2	184598366	184939492	+	4694	protein_coding	zinc finger protein 804A [Source:HGNC Symbol;Acc:HGNC:21711]	-	3	10	2	5	2	6	3	0	5	15	8	5	6	21	33	2	0.0502614	0.104388	0.0204439
ENSG00000161509	9.46632	18.5371	13.2015	14.8472	31.5867	7.37089	10.1714	12.4289	30.8029	21.5307	14.4618	39.281	15.6444	64.6058	25.2658	61.1597	16.4903	34.5642	-1.0716	0.00953651	0.45211	GRIN2C	17	74842023	74861504	-	8574	protein_coding	glutamate ionotropic receptor NMDA type subunit 2C [Source:HGNC Symbol;Acc:HGNC:4587]	-	7	22	16	15	25	7	10	13	32	23	14	41	15	77	30	62	0.0642053	0.125728	0.0895393
ENSG00000111012	0	2.52779	18.9772	12.8675	26.5328	5.26492	2.03427	2.86822	1.92518	0	2.06598	3.83229	1.04296	0	0.842195	3.94578	8.11089	1.6756	2.29009	0.00964636	0.455632	CYP27B1	12	57762334	57768986	-	3440	protein_coding	cytochrome P450 family 27 subfamily B member 1 [Source:HGNC Symbol;Acc:HGNC:2606]	-	0	3	23	13	21	5	2	3	2	0	2	4	1	0	1	4	0	0.0427322	0.320809
ENSG00000267594	2.70466	3.37039	3.30038	1.97962	0	3.15895	3.05141	3.82429	2.88777	0	3.09896	0	0	0	0	0	2.6975	0.442709	2.73559	0.00965828	0.455632	CYP4F24P	19	15760241	15779909	-	1580	unprocessed_pseudogene	cytochrome P450 family 4 subfamily F member 24, pseudogene [Source:HGNC Symbol;Acc:HGNC:39945]	-	2	4	4	2	0	3	3	4	3	0	3	0	0	0	0	0	0.0995472	0.12405	0.121473
ENSG00000196296	8.11399	3.37039	16.5019	6.92868	2.52694	5.26492	11.1885	17.2093	18.2892	11.2334	6.19793	177.243	11.4725	31.0443	3.36878	8.87801	9.93265	35.6341	-1.83739	0.00968316	0.455632	ATP2A1	16	28878405	28904509	+	4587	protein_coding	ATPase sarcoplasmic/endoplasmic reticulum Ca2+ transporting 1 [Source:HGNC Symbol;Acc:HGNC:811]	-	6	4	20	7	2	5	11	18	19	12	6	185	11	37	4	9	0.102868	0.0427291	0.209208
ENSG00000147434	2.70466	7.58337	4.12548	0.989811	3.79041	9.47686	12.2056	0	3.85036	7.48895	67.1442	3.83229	2.08592	71.3181	0.842195	4.93223	4.96962	22.5206	-2.1776	0.00969599	0.455632	CHRNA6	8	42752620	42796392	-	2596	protein_coding	cholinergic receptor nicotinic alpha 6 subunit [Source:HGNC Symbol;Acc:HGNC:15963]	-	2	9	5	1	3	9	12	0	4	8	65	4	2	85	1	5	0.0605873	0.169875	0.092415
ENSG00000184232	2323.31	2653.34	9545.54	2098.4	2159.27	6582.2	1512.48	10020.6	2667.34	1859.13	2939.88	2505.36	1887.75	1764.49	2233.5	2046.88	4395.83	2176.71	1.01405	0.0097138	0.455632	OAF	11	120210767	120230332	+	3176	protein_coding	out at first homolog [Source:HGNC Symbol;Acc:HGNC:28752]	-	1718	3149	11569	2120	1709	6251	1487	10481	2771	1986	2846	2615	1810	2103	2652	2075	42.5401	48.583	174.78
ENSG00000170345	9309.45	5443.17	1022.29	5053.98	8290.88	5214.38	14535.9	4562.38	750.82	4870.63	925.558	880.469	51285.4	3350.27	1429.2	818.75	6020.36	9080.04	1.37123	0.00973094	0.455632	FOS	14	75278774	75282230	+	3238	protein_coding	Fos proto-oncogene, AP-1 transcription factor subunit [Source:HGNC Symbol;Acc:HGNC:3796]	TF_bZIP	6884	6460	1239	5106	6562	4952	14291	4772	780	5203	896	919	49173	3993	1697	830	167.194	97.7571	18.36
ENSG00000180875	6.76166	0	19.8023	0	7.58081	3.15895	0	18.1654	0	58.0394	15.4948	138.921	10.4296	4.19518	25.2658	1.97289	6.16323	36.3312	-2.55646	0.00978479	0.457213	GREM2	1	240489573	240612149	-	4170	protein_coding	gremlin 2, DAN family BMP antagonist [Source:HGNC Symbol;Acc:HGNC:17655]	-	5	0	24	0	6	3	0	19	0	62	15	145	10	5	30	2	0.0942953	0	0.276155
ENSG00000226445	12.171	7.58337	14.8517	3.95925	2.52694	20.0067	15.2571	13.385	15.4014	31.828	17.5608	18.2034	23.988	27.6882	16.0017	18.7425	11.6825	22.0018	-0.906772	0.00982059	0.457945	BX322234.1	6	169213254	169239565	+	980	antisense	uncharacterized LOC101929523 [Source:NCBI gene;Acc:101929523]	-	9	9	18	4	2	19	15	14	16	34	17	19	23	33	19	19	0.722225	0.449996	0.8813
ENSG00000184060	551.751	384.224	188.122	535.488	227.424	595.989	377.358	159.664	304.179	839.698	487.57	595.921	478.718	555.442	496.053	892.734	369.355	620.877	-0.74986	0.00988299	0.459643	ADAP2	17	30906344	30959322	+	3750	protein_coding	ArfGAP with dual PH domains 2 [Source:HGNC Symbol;Acc:HGNC:16487]	-	408	456	228	541	180	566	371	167	316	897	472	622	459	662	589	905	8.55628	5.95835	2.9173
ENSG00000189157	4.057	2.52779	1.65019	2.96943	0	2.10597	6.10282	0.956073	7.70072	13.1057	1.03299	5.74844	2.08592	9.2294	3.36878	50.3087	3.11889	12.1257	-1.95547	0.00990712	0.459643	FAM47E	4	76214040	76283780	+	9508	protein_coding	family with sequence similarity 47 member E [Source:HGNC Symbol;Acc:HGNC:34343]	-	3	3	2	3	0	2	6	1	8	14	1	6	2	11	4	51	0.0248135	0.0154605	0.010093
ENSG00000198740	489.544	507.243	939.784	803.727	663.321	609.678	646.899	652.042	749.858	616.902	339.853	571.969	398.41	550.408	480.893	505.06	673.566	494.785	0.445208	0.0099331	0.459643	ZNF652	17	49289206	49362473	-	8810	protein_coding	zinc finger protein 652 [Source:HGNC Symbol;Acc:HGNC:29147]	zf-C2H2	362	602	1139	812	525	579	636	682	779	659	329	597	382	656	571	512	3.23139	3.34821	6.20333
ENSG00000231638	1.35233	3.37039	3.30038	3.95925	0	3.15895	11.1885	0.956073	1.92518	0	0	2.87422	0	0	0	0	3.24567	0.410603	2.99734	0.00993779	0.459643	LUARIS	7	43508728	43522542	-	2916	antisense	lncRNA upregulator of antiviral response interferon signaling [Source:HGNC Symbol;Acc:HGNC:40992]	-	1	4	4	4	0	3	11	1	2	0	0	3	0	0	0	0	0.0269692	0.0672148	0.0658188
ENSG00000198846	60.8549	14.3241	4.95058	15.837	197.101	27.3776	56.9597	54.4961	134.763	19.6585	181.806	343.948	27.1169	273.526	720.919	28.6069	62.9626	227.94	-1.85841	0.00998455	0.460836	TOX	8	58805418	59119208	-	4131	protein_coding	thymocyte selection associated high mobility group box [Source:HGNC Symbol;Acc:HGNC:18988]	HMG	45	17	6	16	156	26	56	57	140	21	176	359	26	326	856	29	0.85667	0.201644	0.0696905
ENSG00000120088	0	0	0	0.989811	0	1.05298	0	0.956073	3.85036	1.87224	1.03299	0	1.04296	5.87325	5.05317	26.634	0.761025	5.92981	-2.93827	0.0100117	0.460836	CRHR1	17	45784280	45835828	+	3285	protein_coding	corticotropin releasing hormone receptor 1 [Source:HGNC Symbol;Acc:HGNC:2357]	-	0	0	0	1	0	1	0	1	4	2	1	0	1	7	6	27	0	0	0
ENSG00000267547	21.6373	46.3428	13.2015	50.4804	24.0059	13.6888	44.754	38.2429	51.9799	17.7863	22.7257	17.2453	11.4725	24.332	5.05317	21.7018	33.8148	17.1881	0.981446	0.0100374	0.460836	AC060766.4	17	35403837	35404373	-	537	lincRNA	novel transcript	-	16	55	16	51	19	13	44	40	54	19	22	18	11	29	6	22	2.34316	5.01858	1.42963
ENSG00000163823	201.497	109.538	47.8556	184.105	34.1137	306.418	83.4052	174.961	100.109	549.502	209.697	152.334	196.076	272.687	293.084	293.961	138	281.049	-1.02694	0.0100446	0.460836	CCR1	3	46201709	46208396	-	2731	protein_coding	C-C motif chemokine receptor 1 [Source:HGNC Symbol;Acc:HGNC:1602]	-	149	130	58	186	27	291	82	183	104	587	203	159	188	325	348	298	4.29063	2.33246	1.01902
ENSG00000235568	155.518	184.529	112.213	204.891	106.131	232.71	133.245	417.804	101.072	383.809	265.478	184.908	329.575	410.289	346.142	259.435	183.124	311.377	-0.765452	0.0101146	0.462292	NFAM1	22	42380410	42432395	-	5817	protein_coding	NFAT activating protein with ITAM motif 1 [Source:HGNC Symbol;Acc:HGNC:29872]	-	115	219	136	207	84	221	131	437	105	410	257	193	316	489	411	263	1.55473	1.84475	1.1218
ENSG00000277142	17.5803	8.42597	4.12548	5.93887	8.84428	10.5298	44.754	7.64858	25.9899	30.8919	21.6928	28.7422	40.6754	13.4246	37.8988	71.0241	14.8708	34.9071	-1.23407	0.0101249	0.462292	LINC00235	16	525155	527407	-	2253	lincRNA	long intergenic non-protein coding RNA 235 [Source:HGNC Symbol;Acc:HGNC:14138]	-	13	10	5	6	7	10	44	8	27	33	21	30	39	16	45	72	0.453773	0.217486	0.106484
ENSG00000109099	2749.29	2255.63	6337.56	3246.58	2317.2	3856.03	2904.94	5953.47	2413.21	2879.5	2380.01	2925	1596.77	1307.22	2553.53	1631.58	3559.32	2181.94	0.706072	0.0101373	0.462292	PMP22	17	15229777	15265357	-	3222	protein_coding	peripheral myelin protein 22 [Source:HGNC Symbol;Acc:HGNC:9118]	-	2033	2677	7681	3280	1834	3662	2856	6227	2507	3076	2304	3053	1531	1558	3032	1654	49.6213	40.7113	114.385
ENSG00000164291	119.005	177.788	186.472	109.869	166.778	154.789	106.799	160.62	185.78	146.035	124.992	117.843	110.554	93.9721	83.3773	56.2274	151.989	104.714	0.539945	0.0101781	0.462815	ARSK	5	95555074	95605064	+	4314	protein_coding	arylsulfatase family member K [Source:HGNC Symbol;Acc:HGNC:25239]	-	88	211	226	111	132	147	105	168	193	156	121	123	106	112	99	57	1.6042	2.3966	2.51366
ENSG00000239920	12.171	0.842597	2.47529	2.96943	6.31734	9.47686	3.05141	9.56073	5.77554	0	2.06598	0.958073	0	0	3.36878	3.94578	5.84891	1.47694	1.96325	0.0102076	0.462815	AC104389.4	11	5254392	5678434	-	5265	protein_coding	novel transcript	-	9	1	3	3	5	9	3	10	6	0	2	1	0	0	4	4	0.134431	0.00930667	0.0273401
ENSG00000122966	25.6943	654.697	847.374	420.67	79.5985	64.232	50.8568	43.0233	211.77	57.1032	63.0123	206.944	43.8043	130.051	32.0034	53.2681	266.435	83.7408	1.67046	0.0102097	0.462815	CIT	12	119685790	119877291	-	13230	protein_coding	citron rho-interacting serine/threonine kinase [Source:HGNC Symbol;Acc:HGNC:1985]	-	19	777	1027	425	63	61	50	45	220	61	61	216	42	155	38	54	0.112941	2.87775	3.72467
ENSG00000153531	66.2643	45.5002	99.0115	165.298	103.604	81.0798	127.142	40.1551	56.7928	111.398	128.091	703.225	60.4916	83.0646	96.0102	227.869	87.2054	201.45	-1.208	0.0102715	0.464688	ADPRHL1	13	113399610	113453524	-	10924	protein_coding	ADP-ribosylhydrolase like 1 [Source:HGNC Symbol;Acc:HGNC:21303]	-	49	54	120	167	82	77	125	42	59	119	124	734	58	99	114	231	0.352753	0.242217	0.52708
ENSG00000111783	1.35233	0	0	0	0	0	0	0	0	3.74447	1.03299	2.87422	2.08592	10.9075	0	0	0.150259	2.9493	-3.66579	0.0102972	0.464927	RFX4	12	106582907	106762803	+	6783	protein_coding	regulatory factor X4 [Source:HGNC Symbol;Acc:HGNC:9985]	RFX	1	0	0	0	0	0	0	0	0	4	1	3	2	13	0	0	0.011594	0	0
ENSG00000136816	534.171	1010.27	1047.05	724.542	893.272	1114.06	758.784	684.548	1186.87	644.05	722.059	731.968	592.4	572.223	683.862	619.488	883.73	652.293	0.438725	0.0103242	0.465126	TOR1B	9	129803153	129811281	+	2911	protein_coding	torsin family 1 member B [Source:HGNC Symbol;Acc:HGNC:11995]	-	395	1199	1269	732	707	1058	746	716	1233	688	699	764	568	682	812	628	10.6711	20.1822	20.9169
ENSG00000181754	417.871	342.937	325.088	416.711	554.663	585.459	671.31	266.744	271.45	901.482	373.942	585.382	661.236	521.881	841.353	735.889	428.026	660.166	-0.625925	0.0103597	0.465126	AMIGO1	1	109504175	109509738	-	5144	protein_coding	adhesion molecule with Ig like domain 1 [Source:HGNC Symbol;Acc:HGNC:20824]	-	309	407	394	421	439	556	660	279	282	963	362	611	634	622	999	746	4.72404	3.87691	3.67513
ENSG00000273729	20.285	10.1112	15.6768	18.8064	37.9041	11.5828	7.11996	20.0775	10.5885	19.6585	35.1216	55.5682	37.5465	37.7566	10.9485	32.5527	16.9058	32.7361	-0.965905	0.0103629	0.465126	AC007686.3	14	77028086	77031572	+	3487	antisense	novel transcript, antisense to IRF2BPL	-	15	12	19	19	30	11	7	21	11	21	34	58	36	45	13	33	0.338295	0.168625	0.261444
ENSG00000089820	749.192	580.549	276.407	681.98	310.813	706.552	644.865	489.509	334.019	937.055	675.574	676.399	750.93	1119.27	662.807	855.249	530.432	811.041	-0.613104	0.0104063	0.466154	ARHGAP4	X	153907367	153934999	-	5580	protein_coding	Rho GTPase activating protein 4 [Source:HGNC Symbol;Acc:HGNC:674]	-	554	689	335	689	246	671	634	512	347	1001	654	706	720	1334	787	867	7.80785	6.05031	2.88063
ENSG00000253988	9.46632	5.89818	9.07606	3.95925	0	3.15895	3.05141	1.91215	0	17.7863	10.3299	1.91615	9.38663	27.6882	16.0017	4.93223	4.05803	12.5773	-1.63411	0.0104676	0.467072	AC079015.1	8	138063268	138073240	+	596	lincRNA	novel transcript	-	7	7	11	4	0	3	3	2	0	19	10	2	9	33	19	5	0.923651	0.575499	0.885572
ENSG00000151023	101.425	562.854	1132.86	960.117	212.263	1726.89	56.9597	181.654	151.127	113.27	486.538	115.927	128.284	135.924	182.756	222.937	565.128	197.948	1.51388	0.0105518	0.467072	ENKUR	10	24981979	25062279	-	4076	protein_coding	enkurin, TRPC channel interacting protein [Source:HGNC Symbol;Acc:HGNC:28388]	-	75	668	1373	970	168	1640	56	190	157	121	471	121	123	162	217	226	1.44705	8.03036	16.1627
ENSG00000268849	9.46632	5.05558	2.47529	6.92868	0	3.15895	6.10282	3.82429	0.96259	11.2334	14.4618	11.4969	6.25775	12.5855	7.57975	4.93223	4.21939	9.79249	-1.23144	0.0105839	0.467072	SIGLEC22P	19	51211080	51212088	+	744	transcribed_unprocessed_pseudogene	sialic acid binding Ig like lectin 22, pseudogene [Source:HGNC Symbol;Acc:HGNC:15611]	-	7	6	3	7	0	3	6	4	1	12	14	12	6	15	9	5	0.739914	0.395158	0.193475
ENSG00000064886	56.7979	62.3521	11.5513	25.7351	12.6347	24.2186	60.0111	1.91215	5.77554	43.0615	49.5834	18.2034	42.7613	154.383	201.285	74.9699	28.9987	83.4638	-1.52792	0.010603	0.467072	CHI3L2	1	111200771	111243440	+	3295	protein_coding	chitinase 3 like 2 [Source:HGNC Symbol;Acc:HGNC:1933]	-	42	74	14	26	10	23	59	2	6	46	48	19	41	184	239	76	1.00242	1.10045	0.203868
ENSG00000119866	6.76166	1.68519	0	5.93887	5.05387	6.31791	1.01714	8.60466	1.92518	47.7421	20.6598	0	6.25775	28.5272	9.26414	1.97289	4.14494	16.3463	-1.9976	0.0106054	0.467072	BCL11A	2	60450520	60555154	-	25422	protein_coding	B cell CLL/lymphoma 11A [Source:HGNC Symbol;Acc:HGNC:13221]	zf-C2H2	5	2	0	6	4	6	1	9	2	51	20	0	6	34	11	2	0.0154674	0.0038549	0
ENSG00000156671	816.808	1042.29	1120.48	1059.1	924.859	1001.39	819.812	1045.94	1135.86	978.244	888.37	715.68	738.415	587.325	690.6	912.463	996.282	787.3	0.3406	0.0106334	0.467072	SAMD8	10	75099586	75182123	+	7348	protein_coding	sterile alpha motif domain containing 8 [Source:HGNC Symbol;Acc:HGNC:26320]	-	604	1237	1358	1070	732	951	806	1094	1180	1045	860	747	708	700	820	925	6.46434	8.24884	8.86764
ENSG00000103569	2.70466	11.7964	10.7262	155.4	63.1734	1.05298	19.3256	601.37	3.85036	0.936119	0	2.87422	39.6324	24.332	0	2.95934	96.6	10.1049	3.25797	0.0106356	0.467072	AQP9	15	58138169	58185911	+	3235	protein_coding	aquaporin 9 [Source:HGNC Symbol;Acc:HGNC:643]	-	2	14	13	157	50	1	19	629	4	1	0	3	38	29	0	3	0.0486197	0.212054	0.192817
ENSG00000130595	17.5803	124.704	0.825096	244.483	3.79041	0	7.11996	20.0775	8.66331	8.42507	0	743.464	0	4924.3	65.6912	9.86446	47.4716	821.678	-4.11306	0.0106418	0.467072	TNNT3	11	1919562	1938706	+	2858	protein_coding	troponin T3, fast skeletal type [Source:HGNC Symbol;Acc:HGNC:11950]	-	13	148	1	247	3	0	7	21	9	9	0	776	0	5869	78	10	0.357715	2.53742	0.0167886
ENSG00000185269	0	15.1667	12.3764	3.95925	12.6347	11.5828	7.11996	8.60466	5.77554	6.55283	10.3299	23.9518	21.9021	61.2496	16.0017	11.8374	8.58001	21.6893	-1.32952	0.0106612	0.467072	NOTUM	17	81952507	81961840	-	3019	protein_coding	notum, palmitoleoyl-protein carboxylesterase [Source:HGNC Symbol;Acc:HGNC:27106]	-	0	18	15	4	10	11	7	9	6	7	10	25	21	73	19	12	0	0.292147	0.2384
ENSG00000125851	2.70466	56.454	758.263	7.91849	301.969	78.9738	4.06855	93.6951	0	640.305	10.3299	0.958073	8.34367	57.8935	1.68439	0	144.894	102.788	3.19012	0.0106612	0.467072	PCSK2	20	17226107	17484578	+	7078	protein_coding	proprotein convertase subtilisin/kexin type 2 [Source:HGNC Symbol;Acc:HGNC:8744]	-	2	67	919	8	239	75	4	98	0	684	10	1	8	69	2	0	0.0222216	0.463828	6.22992
ENSG00000261713	1.35233	5.89818	1.65019	1.97962	12.6347	7.37089	1.01714	0	0.96259	0	3.09896	101.556	16.6873	20.1369	1.68439	0.986446	3.65174	20.5928	-2.50747	0.010684	0.467072	SSTR5-AS1	16	1064093	1078731	-	4022	processed_transcript	SSTR5 antisense RNA 1 [Source:HGNC Symbol;Acc:HGNC:26502]	-	1	7	2	2	10	7	1	0	1	0	3	106	16	24	2	1	0.019553	0.0852803	0.0238597
ENSG00000242588	36.513	32.8613	27.2282	20.786	16.4251	26.3246	39.6683	46.8476	19.2518	17.7863	25.8247	9.58073	9.38663	26.0101	16.8439	13.8102	29.5451	17.0347	0.791619	0.0107141	0.467072	AC108010.1	7	128574751	128626473	+	1552	processed_transcript	novel transcript	-	27	39	33	21	13	25	39	49	20	19	25	10	9	31	20	14	1.36813	1.2313	1.02023
ENSG00000153113	2708.72	3377.97	3763.26	3801.87	5007.13	3658.07	3186.69	3393.1	2676	2786.83	2959.51	2336.74	3264.46	2507.88	2803.67	2422.71	3508.09	2725.97	0.363924	0.0107254	0.467072	CAST	5	96525267	96779595	+	12448	protein_coding	calpastatin [Source:HGNC Symbol;Acc:HGNC:1515]	-	2003	4009	4561	3841	3963	3474	3133	3549	2780	2977	2865	2439	3130	2989	3329	2456	12.6543	15.7808	17.5808
ENSG00000204060	112.244	265.418	339.94	243.494	568.561	171.636	120.022	274.393	119.361	102.037	105.365	131.256	293.071	46.986	106.959	63.1325	246.119	121.258	1.02218	0.0107458	0.467072	FOXO6	1	41361922	41383590	+	2398	protein_coding	forkhead box O6 [Source:HGNC Symbol;Acc:HGNC:24814]	Fork	83	315	412	246	450	163	118	287	124	109	102	137	281	56	127	64	2.72198	6.43656	8.24376
ENSG00000158859	56.7979	68.2503	43.7301	9.89811	188.257	40.0134	27.4627	53.5401	26.9525	18.7224	20.6598	26.826	20.8592	40.2737	27.7924	25.6476	57.2113	25.8259	1.14072	0.0107846	0.467072	ADAMTS4	1	161184308	161199056	-	10334	protein_coding	ADAM metallopeptidase with thrombospondin type 1 motif 4 [Source:HGNC Symbol;Acc:HGNC:220]	-	42	81	53	10	149	38	27	56	28	20	20	28	20	48	33	26	0.319622	0.384069	0.246085
ENSG00000154928	4.057	1.68519	6.60077	10.8879	6.31734	27.3776	4.06855	18.1654	12.5137	37.4447	25.8247	18.2034	16.6873	34.4005	30.319	6.90512	10.1859	24.255	-1.25241	0.0108032	0.467072	EPHB1	3	134597801	135260467	+	6956	protein_coding	EPH receptor B1 [Source:HGNC Symbol;Acc:HGNC:3392]	-	3	2	8	11	5	26	4	19	13	40	25	19	16	41	36	7	0.033917	0.0140884	0.0551833
ENSG00000115919	35.1606	38.7594	12.3764	72.2562	11.3712	48.4373	38.6512	20.0775	25.9899	69.2728	55.7814	42.1552	78.2219	59.5716	48.8473	76.9428	33.6755	61.5418	-0.868594	0.0108107	0.467072	KYNU	2	142877498	143055832	+	17600	protein_coding	kynureninase [Source:HGNC Symbol;Acc:HGNC:6469]	-	26	46	15	73	9	46	38	21	27	74	54	44	75	71	58	78	0.116176	0.128067	0.0408937
ENSG00000134508	181.212	144.084	66.8328	54.4396	245.113	157.948	2288.56	118.553	104.922	220.924	169.41	268.26	244.052	359.107	190.336	2425.67	373.518	553.966	-0.743626	0.0108195	0.467072	CABLES1	18	23134564	23260467	+	6654	protein_coding	Cdk5 and Abl enzyme substrate 1 [Source:HGNC Symbol;Acc:HGNC:25097]	-	134	171	81	55	194	150	2250	124	109	236	164	280	234	428	226	2459	1.58372	1.25923	0.58409
ENSG00000223749	13.5233	5.89818	4.12548	39.5925	2.52694	2.10597	0	4.78036	0	7.48895	106.398	4.79036	5.21479	23.493	19.3705	92.7259	8.06141	37.0688	-2.20214	0.0108306	0.467072	MIR503HG	X	134543337	134546632	-	1678	lincRNA	MIR503 host gene [Source:HGNC Symbol;Acc:HGNC:28258]	-	10	7	5	40	2	2	0	5	0	8	103	5	5	28	23	94	0.468667	0.204408	0.142973
ENSG00000005448	205.554	305.863	170.795	231.616	194.574	208.491	246.147	164.445	160.753	193.777	170.443	127.424	88.6515	180.393	115.381	158.818	209.804	147.841	0.504959	0.0108373	0.467072	WDR54	2	74421678	74425755	+	2860	protein_coding	WD repeat domain 54 [Source:HGNC Symbol;Acc:HGNC:25770]	-	152	363	207	234	154	198	242	172	167	207	165	133	85	215	137	161	4.17959	6.21918	3.47282
ENSG00000125355	18.9326	75.8337	103.962	9.89811	25.2694	6.31791	41.7026	14.3411	10.5885	20.5946	16.5278	7.66458	9.38663	10.0684	13.4751	14.7967	34.094	13.2163	1.37425	0.0109067	0.467441	TMEM255A	X	120258650	120311556	-	3858	protein_coding	transmembrane protein 255A [Source:HGNC Symbol;Acc:HGNC:26086]	-	14	90	126	10	20	6	41	15	11	22	16	8	9	12	16	15	0.285379	1.14307	1.56706
ENSG00000278126	17.5803	20.2223	32.1787	40.5823	16.4251	33.6955	33.5655	20.0775	45.2417	7.48895	15.4948	21.0776	6.25775	20.1369	8.42195	28.6069	28.841	15.355	0.914721	0.0109071	0.467441	AC139768.1	12	51201684	51202581	-	898	sense_intronic	novel transcript	-	13	24	39	41	13	32	33	21	47	8	15	22	6	24	10	29	1.13847	1.30957	2.08385
ENSG00000228175	18.9326	22.7501	18.1521	26.7249	11.3712	5.26492	38.6512	11.4729	22.1396	59.9116	19.6268	50.7779	35.4606	24.332	18.5283	62.1461	19.4955	38.6833	-0.98333	0.0109328	0.467441	GEMIN8P4	1	89993593	89994321	-	729	processed_pseudogene	gem nuclear organelle associated protein 8 pseudogene 4 [Source:HGNC Symbol;Acc:HGNC:37979]	-	14	27	22	27	9	5	38	12	23	64	19	53	34	29	22	63	1.51028	1.8148	1.44801
ENSG00000270696	127.119	192.955	77.559	153.421	131.401	125.305	142.399	120.465	166.528	96.4202	83.6721	103.472	96.9951	55.3764	142.331	76.9428	137.461	93.6013	0.554307	0.0109503	0.467441	AC005034.3	2	75660462	75662208	+	1747	antisense	novel transcript, antisense to C2orf3	-	94	229	94	155	104	119	140	126	173	103	81	108	93	66	169	78	4.23147	6.42296	2.58174
ENSG00000284977	1.35233	11.7964	12.3764	5.93887	3.79041	22.1127	31.5312	19.1215	14.4389	0.936119	1.03299	8.62265	8.34367	5.03422	6.73756	3.94578	13.6065	4.95043	1.46512	0.010958	0.467441	AL160272.1	9	117759455	117879988	+	17450	lincRNA	novel transcript	-	1	14	15	6	3	21	31	20	15	1	1	9	8	6	8	4	0.00450672	0.039312	0.0412452
ENSG00000106018	1.35233	5.89818	0.825096	0	13.8982	14.7418	1.01714	12.4289	18.2892	4.68059	12.3959	52.694	3.12888	13.4246	81.6929	39.4578	7.60565	29.6392	-1.96548	0.0109862	0.467441	VIPR2	7	159028175	159144957	-	5222	protein_coding	vasoactive intestinal peptide receptor 2 [Source:HGNC Symbol;Acc:HGNC:12695]	-	1	7	1	0	11	14	1	13	19	5	12	55	3	16	97	40	0.0150598	0.0656831	0.00918841
ENSG00000250138	27.0466	32.0187	10.7262	55.4294	50.5387	24.2186	30.5141	23.9018	7.70072	82.3784	41.3195	43.1133	43.8043	89.7769	23.5815	80.8886	29.1217	57.8375	-0.995546	0.0109897	0.467441	AC139495.3	5	69631963	69636399	+	4437	unprocessed_pseudogene	POM121 membrane glycoprotein-like 1 (POM121L1) pseudogene	-	20	38	13	56	40	23	30	25	8	88	40	45	42	107	28	82	0.354484	0.419649	0.140583
ENSG00000136867	14.8757	10.1112	34.654	9.89811	17.6886	14.7418	19.3256	8.60466	10.5885	6.55283	7.23092	8.62265	11.4725	10.0684	5.89536	6.90512	15.6098	8.10684	0.95266	0.011025	0.468069	SLC31A2	9	113150942	113164137	+	2504	protein_coding	solute carrier family 31 member 2 [Source:HGNC Symbol;Acc:HGNC:11017]	-	11	12	42	10	14	14	19	9	11	7	7	9	11	12	7	7	0.345473	0.234822	0.804808
ENSG00000188092	327.264	217.39	253.305	512.722	140.245	71.6029	66.1139	90.8269	85.6705	74.8895	94.0019	64.1909	59.4486	55.3764	78.3241	205.181	196.127	90.2017	1.12086	0.0110674	0.468174	GPR89B	1	147928393	147993521	+	5143	protein_coding	G protein-coupled receptor 89B [Source:HGNC Symbol;Acc:HGNC:13840]	-	242	258	307	518	111	68	65	95	89	80	91	67	57	66	93	208	3.70045	2.45808	2.86417
ENSG00000151176	1655.25	3170.69	3474.48	3434.65	2323.52	3072.61	1630.47	2613.9	2481.56	2900.1	1757.11	1572.2	1251.55	1836.65	1815.77	1600.02	2650.79	1819.06	0.543346	0.0110686	0.468174	PLBD2	12	113358566	113391625	+	5260	protein_coding	phospholipase B domain containing 2 [Source:HGNC Symbol;Acc:HGNC:27283]	-	1224	3763	4211	3470	1839	2918	1603	2734	2578	3098	1701	1641	1200	2189	2156	1622	18.3	35.0543	38.4129
ENSG00000127914	1492.97	1274.01	1052	1363.96	1744.85	840.281	1083.25	904.445	1261.96	849.996	922.459	920.708	779.09	892.735	967.682	1111.72	1224.19	920.628	0.41058	0.011106	0.468882	AKAP9	7	91940867	92110673	+	18210	protein_coding	A-kinase anchoring protein 9 [Source:HGNC Symbol;Acc:HGNC:379]	-	1104	1512	1275	1378	1381	798	1065	946	1311	908	893	961	747	1064	1149	1127	4.76777	4.0685	3.35952
ENSG00000233695	8.11399	8.42597	9.07606	13.8574	3.79041	15.7948	11.1885	9.56073	11.5511	13.1057	11.3629	30.6583	6.25775	58.7325	25.2658	10.8509	10.151	22.3191	-1.13904	0.0111673	0.469857	GAS6-AS1	13	113815630	113845744	+	7169	antisense	GAS6 antisense RNA 1 [Source:HGNC Symbol;Acc:HGNC:39826]	-	6	10	11	14	3	15	11	10	12	14	11	32	6	70	30	11	0.0658186	0.0683493	0.0736227
ENSG00000265018	16.228	0	14.8517	3.95925	0	0	37.6341	1.91215	12.5137	0	0	3.83229	0	2.51711	1.68439	0	9.67765	1.14768	3.05456	0.0111704	0.469857	AGAP12P	10	48009873	48031640	-	2400	transcribed_unprocessed_pseudogene	ArfGAP with GTPase domain, ankyrin repeat and PH domain 12, pseudogene [Source:HGNC Symbol;Acc:HGNC:23661]	-	12	0	18	4	0	0	37	2	13	0	0	4	0	3	2	0	0.393211	0	0.359864
ENSG00000163788	434.099	650.485	1257.45	634.469	505.387	681.281	516.706	671.163	489.958	399.723	512.362	492.449	312.888	351.556	584.483	401.484	648.999	436.421	0.573213	0.0112303	0.471507	SNRK	3	43286512	43424764	+	6981	protein_coding	SNF related kinase [Source:HGNC Symbol;Acc:HGNC:30598]	-	321	772	1524	641	400	647	508	702	509	427	496	514	300	419	694	407	3.61613	5.41866	10.4748
ENSG00000205683	1.35233	3.37039	6.60077	1.97962	2.52694	5.26492	0	4.78036	0	5.61671	6.19793	22.0357	4.17183	9.2294	9.26414	3.94578	2.87504	8.63735	-1.56289	0.0112864	0.472758	DPF3	14	72619296	72894116	-	6889	protein_coding	double PHD fingers 3 [Source:HGNC Symbol;Acc:HGNC:17427]	-	1	4	8	2	2	5	0	5	0	6	6	23	4	11	11	4	0.0114156	0.0284509	0.05572
ENSG00000280022	4.057	5.05558	6.60077	5.93887	7.58081	6.31791	7.11996	7.64858	7.70072	5.61671	4.13195	2.87422	4.17183	0.839036	0	0	6.44669	2.51911	1.39038	0.0113414	0.472758	AC126544.1	17	45592621	45593369	+	749	TEC	TEC	-	3	6	8	6	6	6	7	8	8	6	4	3	4	1	0	0	0.314989	0.39252	0.51249
ENSG00000230397	0	3.37039	5.77567	3.95925	5.05387	4.21194	2.03427	0	2.88777	5.61671	9.29689	11.4969	9.38663	7.55133	3.36878	6.90512	3.03257	7.66033	-1.30638	0.011347	0.472758	SPTLC1P1	10	31360955	31361215	+	261	transcribed_processed_pseudogene	serine palmitoyltransferase long chain base subunit 1 pseudogene 1 [Source:HGNC Symbol;Acc:HGNC:39668]	-	0	4	7	4	4	4	2	0	3	6	9	12	9	9	4	7	0	0.750952	1.28687
ENSG00000184500	3430.87	8234.7	5580.95	8661.84	4832.77	6420.05	2796.11	2943.75	5851.59	2207.37	4468.71	3893.61	4501.41	2267.91	3202.02	3006.69	5416.96	3363.96	0.687416	0.0113769	0.472758	PROS1	3	93873033	93980003	-	5444	protein_coding	protein S [Source:HGNC Symbol;Acc:HGNC:9456]	-	2537	9773	6764	8751	3825	6097	2749	3079	6079	2358	4326	4064	4316	2703	3802	3048	36.6487	87.9635	59.616
ENSG00000145041	430.042	401.919	440.601	481.048	511.705	439.094	458.729	413.023	410.063	398.787	373.942	352.571	288.899	357.429	450.574	341.31	442.914	366.216	0.272356	0.0113866	0.472758	DCAF1	3	51395867	51500002	-	6849	protein_coding	DDB1 and CUL4 associated factor 1 [Source:HGNC Symbol;Acc:HGNC:30911]	-	318	477	534	486	405	417	451	432	426	426	362	368	277	426	535	346	3.65137	3.41259	3.74103
ENSG00000100350	417.871	505.558	399.347	249.432	377.777	408.558	366.169	253.359	423.54	554.182	503.065	1361.42	496.448	364.981	528.056	411.348	377.957	602.786	-0.673327	0.0113915	0.472758	FOXRED2	22	36487190	36507101	-	5577	protein_coding	FAD dependent oxidoreductase domain containing 2 [Source:HGNC Symbol;Acc:HGNC:26264]	-	309	600	484	252	299	388	360	265	440	592	487	1421	476	435	627	417	4.35727	5.27161	4.16411
ENSG00000253106	14.8757	29.4909	54.4563	26.7249	49.2753	31.5895	25.4284	46.8476	24.0648	12.1695	12.3959	23.9518	21.9021	21.8149	19.3705	27.6205	33.6393	19.8893	0.762719	0.0114055	0.472758	AC090198.1	8	124488510	124491643	+	2355	antisense	novel transcript, antisense to TATDN1	-	11	35	66	27	39	30	25	49	25	13	12	25	21	26	23	28	0.367331	0.728232	1.34472
ENSG00000163348	796.524	1013.64	1215.37	1000.7	1408.77	1063.51	1378.22	1004.83	1027.08	1791.73	960.679	1349.92	1276.58	1295.47	1834.3	2000.51	1100.96	1501.31	-0.447517	0.0114306	0.472934	PYGO2	1	154957026	154963853	-	3630	protein_coding	pygopus family PHD finger 2 [Source:HGNC Symbol;Acc:HGNC:30257]	-	589	1203	1473	1011	1115	1010	1355	1051	1067	1914	930	1409	1224	1544	2178	2028	12.7604	16.2387	19.4703
ENSG00000105278	12.171	10.1112	0.825096	1.97962	0	0	1.01714	0.956073	2.88777	0.936119	6.19793	5.74844	13.5585	17.6198	15.1595	32.5527	3.32754	13.1104	-1.99368	0.0114677	0.473608	ZFR2	19	3804024	3869032	-	5944	protein_coding	zinc finger RNA binding protein 2 [Source:HGNC Symbol;Acc:HGNC:29189]	-	9	12	1	2	0	0	1	1	3	1	6	6	13	21	18	33	0.119075	0.0989225	0.00807232
ENSG00000185482	96.0156	48.028	22.2776	53.4498	48.0118	68.444	72.2167	30.5943	37.541	80.5062	78.5071	555.682	91.7803	115.787	58.1114	109.496	52.9532	155.696	-0.7107	0.0115354	0.475542	STAC3	12	57243453	57251193	-	2096	protein_coding	SH3 and cysteine rich domain 3 [Source:HGNC Symbol;Acc:HGNC:28423]	-	71	57	27	54	38	65	71	32	39	86	76	580	88	138	69	111	2.66393	1.33253	0.618087
ENSG00000261175	0	0.842597	2.47529	0.989811	5.05387	2.10597	10.1714	2.86822	8.66331	23.403	9.29689	17.2453	2.08592	14.2636	0	31.5663	3.6856	13.9801	-1.92014	0.0115729	0.476227	LINC02188	16	86710122	86742083	+	5840	lincRNA	long intergenic non-protein coding RNA 2188 [Source:HGNC Symbol;Acc:HGNC:53050]	-	0	1	3	1	4	2	10	3	9	25	9	18	2	17	0	32	0	0.00839034	0.0246482
ENSG00000219607	47.3316	36.2317	16.5019	19.7962	59.383	80.0268	91.5423	42.0672	40.4288	87.9952	34.0886	87.1846	66.7493	130.89	83.3773	145.994	48.1455	90.897	-0.921306	0.011668	0.478494	PPP1R3G	6	5084581	5089487	+	4907	protein_coding	protein phosphatase 1 regulatory subunit 3G [Source:HGNC Symbol;Acc:HGNC:14945]	-	35	43	20	20	47	76	90	44	42	94	33	91	64	156	99	148	0.560929	0.429383	0.195565
ENSG00000185437	10.8187	3.37039	4.95058	4.94906	5.05387	5.26492	3.05141	2.86822	6.73813	9.36119	1.03299	15.3292	26.074	13.4246	5.05317	16.7696	5.22947	12.4349	-1.26896	0.0116792	0.478494	SH3BGR	21	39445855	39515506	+	1495	protein_coding	SH3 domain binding glutamate rich protein [Source:HGNC Symbol;Acc:HGNC:10822]	-	8	4	6	5	4	5	3	3	7	10	1	16	25	16	6	17	0.420828	0.131103	0.192569
ENSG00000175175	5.40933	20.2223	14.0266	84.134	5.05387	6.31791	4.06855	10.5168	13.4763	2.80836	3.09896	6.70651	1.04296	17.6198	3.36878	2.95934	18.1362	5.3721	1.74705	0.011722	0.478494	PPM1E	17	58755869	58985176	+	6542	protein_coding	protein phosphatase, Mg2+/Mn2+ dependent 1E [Source:HGNC Symbol;Acc:HGNC:19322]	-	4	24	17	85	4	6	4	11	14	3	3	7	1	21	4	3	0.0480846	0.17976	0.124685
ENSG00000185115	496.306	519.882	646.875	433.537	601.411	502.274	627.573	433.101	503.435	661.836	664.211	677.357	889.644	579.774	539.005	696.431	529.377	672.608	-0.344796	0.0117435	0.478494	NSMCE3	15	29264992	29269829	-	4838	protein_coding	NSE3 homolog, SMC5-SMC6 complex component [Source:HGNC Symbol;Acc:HGNC:7677]	-	367	617	784	438	476	477	617	453	523	707	643	707	853	691	640	706	5.96563	6.24902	7.77549
ENSG00000186522	1049.41	1096.22	1460.42	1242.21	1301.37	1368.88	992.726	1384.39	1105.05	986.669	1250.95	1073.04	725.899	787.855	1035.06	667.824	1222.3	932.471	0.390625	0.0117488	0.478494	2024-09-10	2	109542982	109614206	-	4131	protein_coding	septin 10 [Source:HGNC Symbol;Acc:HGNC:14349]	-	776	1301	1770	1255	1030	1300	976	1448	1148	1054	1211	1120	696	939	1229	677	14.7728	15.4317	20.5587
ENSG00000196275	151.461	108.695	145.217	135.604	122.556	107.404	75.2681	120.465	205.994	234.966	176.641	219.399	130.37	249.194	136.436	179.533	130.296	189.505	-0.541143	0.0117542	0.478494	GTF2IRD2	7	74796144	74851551	-	7549	protein_coding	GTF2I repeat domain containing 2 [Source:HGNC Symbol;Acc:HGNC:30775]	GTF2I	112	129	176	137	97	102	74	126	214	251	171	229	125	297	162	182	1.16677	0.837323	1.11867
ENSG00000129219	950.689	914.217	1335.01	821.543	1065.1	1091.94	1014.09	974.238	783.548	528.907	872.875	813.404	828.109	820.577	722.603	845.384	994.486	775.98	0.358227	0.0119446	0.482227	PLD2	17	4807096	4823434	+	4888	protein_coding	phospholipase D2 [Source:HGNC Symbol;Acc:HGNC:9068]	-	703	1085	1618	830	843	1037	997	1019	814	565	845	849	794	978	858	857	11.3105	10.8765	15.8827
ENSG00000170537	2.70466	8.42597	7.42586	6.92868	5.05387	12.6358	4.06855	3.82429	5.77554	13.1057	20.6598	5.74844	7.30071	24.332	14.3173	7.89157	6.31592	13.3365	-1.06827	0.0119581	0.482227	TMC7	16	18983934	19063942	+	5638	protein_coding	transmembrane channel like 7 [Source:HGNC Symbol;Acc:HGNC:23000]	-	2	10	9	7	4	12	4	4	6	14	20	6	7	29	17	8	0.0278972	0.0869095	0.076594
ENSG00000168268	400.29	1391.97	1819.34	306.841	908.434	1123.53	473.986	1235.25	4314.33	399.723	389.437	1354.71	204.42	396.025	575.219	642.176	1330.44	565.959	1.23324	0.0119631	0.482227	NT5DC2	3	52524385	52535054	-	4719	protein_coding	5'-nucleotidase domain containing 2 [Source:HGNC Symbol;Acc:HGNC:25717]	-	296	1652	2205	310	719	1067	466	1292	4482	427	377	1414	196	472	683	651	4.93285	17.1535	22.42
ENSG00000212907	16682.4	14916.5	7585.93	29928.9	44385.7	13420.3	10722.7	28455.6	20644.7	9053.2	11395.9	16858.2	9689.08	13718.2	10436.5	12460.8	20749.2	11944.6	0.796683	0.0119696	0.482227	MT-ND4L	MT	10470	10766	+	297	protein_coding	mitochondrially encoded NADH:ubiquinone oxidoreductase core subunit 4L [Source:HGNC Symbol;Acc:HGNC:7460]	-	12336	17703	9194	30237	35130	12745	10542	29763	21447	9671	11032	17596	9290	16350	12392	12632	3266.44	2920.67	1485.34
ENSG00000162688	546.342	200.538	246.704	566.172	237.532	279.041	726.236	435.013	624.721	483.037	1088.77	517.359	1597.81	640.185	510.37	597.786	429.144	776.474	-0.85544	0.0119798	0.482227	AGL	1	99850084	99924023	+	8434	protein_coding	amylo-alpha-1, 6-glucosidase, 4-alpha-glucanotransferase [Source:HGNC Symbol;Acc:HGNC:321]	-	404	238	299	572	188	265	714	455	649	516	1054	540	1532	763	606	606	3.76707	1.38273	1.70104
ENSG00000133067	14.8757	22.7501	20.6274	1.97962	60.6465	21.0597	34.5827	8.60466	11.5511	11.2334	9.29689	134.13	60.4916	33.5614	186.125	20.7154	21.853	65.0791	-1.57936	0.0119966	0.482227	LGR6	1	202193901	202319781	+	4583	protein_coding	leucine rich repeat containing G protein-coupled receptor 6 [Source:HGNC Symbol;Acc:HGNC:19719]	-	11	27	25	2	48	20	34	9	12	12	9	140	58	40	221	21	0.188755	0.288673	0.261738
ENSG00000115590	8.11399	2.52779	14.0266	49.4906	37.9041	4.21194	25.4284	333.669	1.92518	11.2334	2.06598	5.74844	29.2028	23.493	5.89536	5.91868	53.0331	11.9368	2.15213	0.012016	0.482227	IL1R2	2	101991844	102028544	+	3073	protein_coding	interleukin 1 receptor type 2 [Source:HGNC Symbol;Acc:HGNC:5994]	-	6	3	17	50	30	4	25	349	2	12	2	6	28	28	7	6	0.153548	0.0478356	0.265438
ENSG00000157150	8.11399	37.9168	365.518	26.7249	49.2753	47.3843	65.0968	67.8812	8.66331	22.4668	26.8577	24.9099	23.988	44.4689	10.9485	28.6069	75.1749	26.0353	1.53262	0.0120309	0.482227	TIMP4	3	12153051	12159351	-	1650	protein_coding	TIMP metallopeptidase inhibitor 4 [Source:HGNC Symbol;Acc:HGNC:11823]	-	6	45	443	27	39	45	64	71	9	24	26	26	23	53	13	29	0.285972	1.33635	12.8824
ENSG00000152782	183.917	285.64	55.2814	339.505	231.215	71.6029	609.265	245.711	402.363	192.84	437.987	483.827	1167.07	248.355	405.096	1431.33	269.389	623.787	-1.21113	0.0120366	0.482227	PANK1	10	89579497	89645572	-	7638	protein_coding	pantothenate kinase 1 [Source:HGNC Symbol;Acc:HGNC:8598]	-	136	339	67	343	183	68	599	257	418	206	424	505	1119	296	481	1451	1.40028	2.17477	0.420894
ENSG00000179820	1774.26	1670.87	1027.24	1184.8	4520.69	704.446	2061.74	2349.07	1272.54	978.244	1115.63	1127.65	1526.89	916.228	971.893	745.753	1840.63	1054.61	0.803351	0.012073	0.482837	MYADM	19	53866223	53876437	+	3675	protein_coding	myeloid associated differentiation marker [Source:HGNC Symbol;Acc:HGNC:7544]	-	1312	1983	1245	1197	3578	669	2027	2457	1322	1045	1080	1177	1464	1092	1154	756	28.0758	26.4398	16.2551
ENSG00000272746	5.40933	6.74077	4.12548	1.97962	10.1077	2.10597	9.15423	7.64858	1.92518	0.936119	3.09896	0.958073	4.17183	0	2.52658	0	5.46632	1.67022	1.72827	0.0121347	0.484453	AP005131.7	18	13526078	13526688	+	611	sense_intronic	novel transcript, sense intronic to LDLRAD4	-	4	8	5	2	8	2	9	8	2	1	3	1	4	0	3	0	0.514843	0.641566	0.392651
ENSG00000117394	305.627	2009.59	455.453	280.117	736.602	283.253	509.586	1701.81	244.498	227.477	207.631	193.531	307.673	540.339	162.544	581.017	725.171	317.173	1.19326	0.0122313	0.486648	SLC2A1	1	42925375	42959176	-	4724	protein_coding	solute carrier family 2 member 1 [Source:HGNC Symbol;Acc:HGNC:11005]	-	226	2385	552	283	583	269	501	1780	254	243	201	202	295	644	193	589	3.76231	24.7384	5.60669
ENSG00000185670	75.7306	69.9355	73.4336	49.4906	60.6465	62.1261	60.0111	52.584	48.1295	68.3367	77.4741	66.107	99.081	75.5133	85.9039	99.6311	61.343	81.721	-0.413862	0.0122458	0.486648	ZBTB3	11	62748319	62754188	-	3348	protein_coding	zinc finger and BTB domain containing 3 [Source:HGNC Symbol;Acc:HGNC:22918]	ZBTB	56	83	89	50	48	59	59	55	50	73	75	69	95	90	102	101	1.3154	1.21475	1.2755
ENSG00000133574	508.477	516.512	273.107	454.323	233.742	630.738	411.94	342.274	251.236	704.897	576.407	393.768	735.286	635.15	755.449	452.779	402.483	607.677	-0.594635	0.0122539	0.486648	GIMAP4	7	150567277	150573955	+	2193	protein_coding	GTPase, IMAP family member 4 [Source:HGNC Symbol;Acc:HGNC:21872]	-	376	613	331	459	185	599	405	358	261	753	558	411	705	757	897	459	13.4836	13.6966	7.24214
ENSG00000185760	6.76166	1.68519	0.825096	0.989811	0	2.10597	0	1.91215	0	2.80836	6.19793	9.58073	0	27.6882	5.89536	0.986446	1.58665	7.59386	-2.31683	0.0123037	0.487727	KCNQ5	6	72621792	73198851	+	7570	protein_coding	potassium voltage-gated channel subfamily Q member 5 [Source:HGNC Symbol;Acc:HGNC:6299]	-	5	2	1	1	0	2	0	2	0	3	6	10	0	33	7	1	0.0519434	0.0129457	0.00633843
ENSG00000089169	6.76166	0	0	1.97962	3.79041	1.05298	1.01714	0	0.96259	2.80836	3.09896	0.958073	0	57.0545	10.9485	0.986446	1.72938	10.8364	-2.71782	0.0123623	0.487727	RPH3A	12	112570380	112898881	+	10369	protein_coding	rabphilin 3A [Source:HGNC Symbol;Acc:HGNC:17056]	-	5	0	0	2	3	1	1	0	1	3	3	1	0	68	13	1	0.0379218	0	0
ENSG00000260244	973.679	3017.34	6006.7	3858.28	1024.67	4409.9	1329.4	2046	3422.01	1218.83	1632.12	685.98	545.467	877.632	2228.45	2630.85	2898.66	1402.76	1.0472	0.0123641	0.487727	AC104083.1	4	155734448	155737062	+	2615	sense_overlapping	novel transcript, overlapping GUCY1A3	-	720	3581	7280	3898	811	4188	1307	2140	3555	1302	1580	716	523	1046	2646	2667	21.6529	67.1004	133.579
ENSG00000106976	35.1606	48.8706	31.3537	13.8574	36.6406	34.7485	32.5484	22.9457	34.6533	9.36119	40.2865	95.8073	29.2028	374.21	26.108	31.5663	32.3087	86.6489	-1.42494	0.0123668	0.487727	DNM1	9	128191655	128255248	+	10775	protein_coding	dynamin 1 [Source:HGNC Symbol;Acc:HGNC:2972]	-	26	58	38	14	29	33	32	24	36	10	39	100	28	446	31	32	0.189763	0.263757	0.169217
ENSG00000259430	1.35233	0	0	0	0	0	1.01714	0	1.92518	2.80836	7.23092	0.958073	4.17183	0.839036	1.68439	1.97289	0.477183	2.80936	-2.60161	0.0123932	0.487759	CERS3-AS1	15	100372939	100437914	+	661	antisense	CERS3 antisense RNA 1 [Source:HGNC Symbol;Acc:HGNC:51431]	-	1	0	0	0	0	0	1	0	2	3	7	1	4	1	2	2	0.118975	0	0
ENSG00000087995	382.71	355.576	476.08	358.312	529.393	359.068	363.118	387.209	511.135	303.302	303.699	345.864	312.888	354.073	354.564	350.188	413.622	332.083	0.31592	0.0124124	0.487759	METTL2A	17	62423867	62450822	+	3843	protein_coding	methyltransferase like 2A [Source:HGNC Symbol;Acc:HGNC:25755]	-	283	422	577	362	419	341	357	405	531	324	294	361	300	422	421	355	5.79125	5.38065	7.20415
ENSG00000230551	117.653	109.538	60.232	99.9709	188.257	33.6955	154.605	131.938	78.9324	64.5922	88.837	52.694	34.4176	77.1913	56.4271	68.0648	108.313	63.1749	0.775176	0.0124319	0.487759	AC021078.1	5	149494314	149504670	-	8636	processed_transcript	novel transcript	-	87	130	73	101	149	32	152	138	82	69	86	55	33	92	67	69	0.792251	0.737604	0.40559
ENSG00000261652	25.6943	37.9168	41.2548	72.2562	17.6886	32.6425	32.5484	26.77	21.177	24.3391	15.4948	12.4549	11.4725	22.654	34.53	7.89157	34.2165	18.4053	0.890966	0.0124949	0.487861	C15orf65	15	55408548	55418764	+	843	protein_coding	chromosome 15 open reading frame 65 [Source:HGNC Symbol;Acc:HGNC:44654]	-	19	45	50	73	14	31	32	28	22	26	15	13	11	27	41	8	1.77248	2.61564	2.8459
ENSG00000081803	639.653	1849.5	2236.01	2337.93	9265.02	1360.46	292.935	232.326	532.312	745.15	825.358	552.808	377.551	544.534	1574.06	569.179	2082.9	741.235	1.49046	0.0125284	0.487861	CADPS2	7	122318425	122886759	-	6351	protein_coding	calcium dependent secretion activator 2 [Source:HGNC Symbol;Acc:HGNC:16018]	-	473	2195	2710	2362	7333	1292	288	243	553	796	799	577	362	649	1869	577	5.857	16.935	20.4741
ENSG00000123689	27.0466	13.4815	157.593	22.7657	21.479	215.862	37.6341	162.532	17.3266	47.7421	53.7154	9.58073	25.031	15.9417	6.73756	20.7154	75.0801	25.6377	1.55337	0.0125353	0.487861	G0S2	1	209675420	209676388	+	866	protein_coding	G0/G1 switch 2 [Source:HGNC Symbol;Acc:HGNC:30229]	-	20	16	191	23	17	205	37	170	18	51	52	10	24	19	8	21	1.81622	0.905304	10.5826
ENSG00000145416	261	276.372	105.612	373.159	120.03	421.194	227.839	139.587	166.528	580.394	418.36	164.789	404.668	448.884	491	325.527	232.369	404.803	-0.801101	0.0125398	0.487861	2024-03-01	4	163524298	164384050	-	10421	protein_coding	membrane associated ring-CH-type finger 1 [Source:HGNC Symbol;Acc:HGNC:26077]	-	193	328	128	377	95	400	224	146	173	620	405	172	388	535	583	330	1.45648	1.54226	0.589356
ENSG00000081248	0	0.842597	0	0	1.26347	0	0	0	1.92518	2.80836	2.06598	209.818	5.21479	0.839036	0	12.8238	0.447916	33.3671	-2.94565	0.0125434	0.487861	CACNA1S	1	201039512	201112566	-	6168	protein_coding	calcium voltage-gated channel subunit alpha1 S [Source:HGNC Symbol;Acc:HGNC:1397]	-	0	1	0	0	1	0	0	0	2	3	2	219	5	1	0	13	0	0.00794416	0
ENSG00000099917	816.808	772.661	1839.96	755.226	1541.43	1009.81	1110.71	1994.37	2882.96	1093.39	837.754	603.586	1018.97	931.33	804.296	717.146	1413.77	858.067	0.720515	0.0125751	0.487861	MED15	22	20495913	20587632	+	10374	protein_coding	mediator complex subunit 15 [Source:HGNC Symbol;Acc:HGNC:14248]	-	604	917	2230	763	1220	959	1092	2086	2995	1168	811	630	977	1110	955	727	4.57875	4.33127	10.3142
ENSG00000181333	2.70466	9.26856	0.825096	0	3.79041	1.05298	5.08568	0	6.73813	3.74447	8.26391	24.9099	18.7733	8.39036	9.26414	2.95934	3.27395	10.9008	-1.72421	0.0125958	0.487861	HEPHL1	11	94021361	94113751	+	5345	protein_coding	hephaestin like 1 [Source:HGNC Symbol;Acc:HGNC:30477]	-	2	11	1	0	3	1	5	0	7	4	8	26	18	10	11	3	0.0294265	0.100841	0.00897697
ENSG00000271780	56.7979	10.1112	49.5058	25.7351	18.952	17.9007	27.4627	25.814	35.6158	65.5283	47.5175	68.9812	62.5775	39.4347	21.0549	75.9563	29.7661	54.4358	-0.872952	0.0126226	0.487861	AL118558.3	14	101948347	101949425	+	1079	lincRNA	novel transcript	-	42	12	60	26	15	17	27	27	37	70	46	72	60	47	25	77	3.06115	0.544945	2.66813
ENSG00000157800	993.964	637.003	1028.07	721.572	875.584	1032.98	473.986	1495.3	669.963	708.642	677.64	569.095	526.694	397.703	488.473	771.401	880.935	591.378	0.575109	0.012632	0.487861	SLC37A3	7	140293693	140404433	-	10588	protein_coding	solute carrier family 37 member 3 [Source:HGNC Symbol;Acc:HGNC:20651]	-	735	756	1246	729	693	981	466	1564	696	757	656	594	505	474	580	782	5.45921	3.49865	5.64653
ENSG00000180044	1.35233	5.89818	0.825096	0	5.05387	2.10597	0	2.86822	0	1.87224	1.03299	13.413	13.5585	14.2636	2.52658	8.87801	2.01152	7.93499	-1.98365	0.0126489	0.487861	C3orf80	3	160225496	160228213	+	2718	protein_coding	chromosome 3 open reading frame 80 [Source:HGNC Symbol;Acc:HGNC:40048]	-	1	7	1	0	4	2	0	3	0	2	1	14	13	17	3	9	0.0289339	0.126195	0.0176534
ENSG00000110171	196.088	310.076	467.004	295.954	331.029	366.439	297.004	405.375	268.563	235.902	296.468	162.872	227.365	265.974	219.813	256.476	326.392	237.839	0.458335	0.0127075	0.489293	TRIM3	11	6448613	6474459	-	6751	protein_coding	tripartite motif containing 3 [Source:HGNC Symbol;Acc:HGNC:10064]	-	145	368	566	299	262	348	292	424	279	252	287	170	218	317	261	260	1.6891	2.67099	4.02277
ENSG00000276128	0	5.05558	3.30038	0	5.05387	3.15895	0	0	8.66331	0	0	0	0	0	0	0	2.80357	0	4.01611	0.0127496	0.490083	AL591441.1	9	42981772	42988167	+	2247	lincRNA	novel transcript	-	0	6	4	0	4	3	0	0	9	0	0	0	0	0	0	0	0	0.13084	0.085415
ENSG00000225630	5554.03	3331.63	2576.78	8101.61	8439.97	2851.48	3678.98	7764.27	5625.38	2753.13	2909.93	4913	2809.73	3778.18	2506.37	3318.4	5324.9	3284.11	0.697198	0.012834	0.492497	MTND2P28	1	629640	630683	+	1044	unprocessed_pseudogene	MT-ND2 pseudogene 28 [Source:HGNC Symbol;Acc:HGNC:42129]	-	4107	3954	3123	8185	6680	2708	3617	8121	5844	2941	2817	5128	2694	4503	2976	3364	309.372	185.579	143.532
ENSG00000187079	1221.16	2559.81	4495.95	1781.66	2308.36	2507.16	1845.09	2415.04	1623.89	1601.7	1884.17	1280.94	1617.63	1160.39	1940.42	1121.59	2306.46	1515.26	0.606331	0.012898	0.49387	TEAD1	11	12674591	12944483	+	10279	protein_coding	TEA domain transcription factor 1 [Source:HGNC Symbol;Acc:HGNC:11714]	TEA	903	3038	5449	1800	1827	2381	1814	2526	1687	1711	1824	1337	1551	1383	2304	1137	6.90865	14.482	25.4357
ENSG00000198938	148447	139118	53764.1	278369	291320	73278.2	148697	209613	182070	71482	86917.7	156294	110313	83292.8	65927.9	108063	169409	97470.1	0.797474	0.0129142	0.49387	MT-CO3	MT	9207	9990	+	784	protein_coding	mitochondrially encoded cytochrome c oxidase III [Source:HGNC Symbol;Acc:HGNC:7422]	-	109771	165106	65161	281234	230572	69591	146192	219244	189146	76360	84142	163134	105769	99272	78281	109548	11011	10319	3987.94
ENSG00000156427	1.35233	80.0467	272.282	90.0728	175.622	56.8612	125.108	12.4289	12.5137	5.61671	24.7917	64.1909	11.4725	38.5957	29.4768	26.634	91.8097	28.6826	1.6785	0.0129397	0.49387	FGF18	5	171419656	171457623	+	1986	protein_coding	fibroblast growth factor 18 [Source:HGNC Symbol;Acc:HGNC:3674]	-	1	95	330	91	139	54	123	13	13	6	24	67	11	46	35	27	0.0395983	2.34389	7.97282
ENSG00000143368	1095.39	960.56	1426.59	1020.5	1408.77	980.328	1122.92	966.59	858.631	1611.06	1211.7	1068.25	1433.02	1230.03	1606.07	1871.29	1093.36	1433.06	-0.390492	0.0129566	0.49387	SF3B4	1	149923317	149928344	-	2245	protein_coding	splicing factor 3b subunit 4 [Source:HGNC Symbol;Acc:HGNC:10771]	-	810	1140	1729	1031	1115	931	1104	1011	892	1721	1173	1115	1374	1466	1907	1897	28.3743	24.8818	36.9535
ENSG00000156172	56.7979	118.806	118.814	80.1747	41.6945	90.5566	43.7369	39.199	74.1195	49.6143	58.8803	40.2391	43.8043	53.6983	41.2675	34.5256	73.7666	46.0042	0.686925	0.0129814	0.493987	C8orf37	8	95244919	95269201	-	3334	protein_coding	chromosome 8 open reading frame 37 [Source:HGNC Symbol;Acc:HGNC:27232]	-	42	141	144	81	33	86	43	41	77	53	57	42	42	64	49	35	0.990695	2.07227	2.0724
ENSG00000285090	9.46632	17.6945	14.8517	17.8166	13.8982	12.6358	9.15423	9.56073	21.177	4.68059	6.19793	11.4969	0	5.03422	14.3173	4.93223	14.0283	6.66559	1.06452	0.0130126	0.49435	AC002074.1	7	94278680	94395608	-	1095	antisense	COL1A2 antisense RNA 1	-	7	21	18	18	11	12	9	10	22	5	6	12	0	6	17	5	0.502736	0.939718	0.788743
ENSG00000274265	45.9793	53.0836	133.666	57.4091	54.3292	130.57	77.3024	60.2326	129.95	67.4005	91.936	118.801	160.616	204.725	203.811	144.021	82.5024	141.616	-0.77754	0.0131465	0.498381	AC245297.3	1	149176022	149251013	+	1331	lincRNA	novel transcript	-	34	63	162	58	43	124	76	63	135	72	89	124	154	244	242	146	2.00889	2.31929	5.84002
ENSG00000185681	0	21.0649	0.825096	2.96943	0	0	11.1885	1.91215	1.92518	1.87224	0	0	0	0	0	0.986446	4.4317	0.408383	3.44926	0.0131625	0.498381	MORN5	9	122159908	122200088	+	868	protein_coding	MORN repeat containing 5 [Source:HGNC Symbol;Acc:HGNC:17841]	-	0	25	1	3	0	0	11	2	2	2	0	0	0	0	0	1	0	1.41128	0.0552787
ENSG00000171189	1.35233	3.37039	70.9583	0.989811	22.7424	5.26492	6.10282	141.499	4.81295	3.74447	13.4288	3.83229	4.17183	10.9075	8.42195	0.986446	28.5659	6.49904	2.13711	0.0132216	0.49907	GRIK1	21	29536933	29940033	-	4242	protein_coding	glutamate ionotropic receptor kainate type subunit 1 [Source:HGNC Symbol;Acc:HGNC:4579]	-	1	4	86	1	18	5	6	148	5	4	13	4	4	13	10	1	0.018539	0.0462042	0.972759
ENSG00000163219	123.062	127.232	97.3613	219.738	92.2332	189.537	88.4909	251.447	99.1468	335.13	207.631	112.095	200.248	323.029	299.821	181.506	143.139	237.066	-0.727904	0.0132343	0.49907	ARHGAP25	2	68679601	68826833	+	5452	protein_coding	Rho GTPase activating protein 25 [Source:HGNC Symbol;Acc:HGNC:28951]	-	91	151	118	222	73	180	87	263	103	358	201	117	192	385	356	184	1.31263	1.35711	1.03849
ENSG00000074803	4.057	48.028	51.156	21.7758	3.79041	23.1657	1.01714	32.5065	5.77554	0.936119	13.4288	0	1.04296	7.55133	11.7907	0	21.2524	4.96428	2.09848	0.0132465	0.49907	SLC12A1	15	48178438	48304078	+	12839	protein_coding	solute carrier family 12 member 1 [Source:HGNC Symbol;Acc:HGNC:10910]	-	3	57	62	22	3	22	1	34	6	1	13	0	1	9	14	0	0.0183758	0.217539	0.231706
ENSG00000248477	5.40933	1.68519	0.825096	3.95925	3.79041	0	1.01714	1.91215	2.88777	1.87224	6.19793	12.4549	7.30071	9.2294	2.52658	5.91868	2.38737	6.50007	-1.49517	0.0132817	0.499566	AC139495.1	5	69607099	69624049	+	1073	transcribed_unprocessed_pseudogene	NLR family, apoptosis inhibitory protein (NAIP) pseudogene	-	4	2	1	4	3	0	1	2	3	2	6	13	7	11	3	6	0.293168	0.091332	0.0447175
ENSG00000138771	108.187	299.964	257.43	362.271	126.347	677.069	63.0625	343.23	159.79	245.263	198.334	39.281	112.64	48.6641	130.54	48.3359	266.372	117.58	1.18048	0.0133278	0.500474	SHROOM3	4	76435100	76783253	+	13958	protein_coding	shroom family member 3 [Source:HGNC Symbol;Acc:HGNC:30422]	-	80	356	312	366	100	643	62	359	166	262	192	41	108	58	155	49	0.450737	1.24974	1.07253
ENSG00000182010	71.6736	12.6389	75.9088	6.92868	58.1196	37.9074	15.2571	114.729	38.5036	13.1057	20.6598	27.7841	17.7303	38.5957	15.1595	9.86446	47.9629	20.4142	1.22909	0.0133766	0.500744	RTKN2	10	62183035	62268707	-	9548	protein_coding	rhotekin 2 [Source:HGNC Symbol;Acc:HGNC:19364]	-	53	15	92	7	46	36	15	120	40	14	20	29	17	46	18	10	0.436536	0.0769788	0.462331
ENSG00000276075	20.285	10.9538	13.2015	9.89811	10.1077	10.5298	12.2056	8.60466	17.3266	25.2752	25.8247	37.3648	18.7733	20.1369	10.9485	12.8238	12.5681	21.5925	-0.78689	0.0134003	0.500744	AC027682.6	16	67517862	67528675	-	883	antisense	uncharacterized LOC100505942 [Source:NCBI gene;Acc:100505942]	-	15	13	16	10	8	10	12	9	18	27	25	39	18	24	13	13	1.33594	0.721398	0.869434
ENSG00000102349	221.782	221.603	309.411	252.402	229.951	172.689	169.862	260.052	227.171	242.455	161.146	180.118	78.2219	92.294	84.2195	204.194	229.436	148.95	0.62447	0.013401	0.500744	KLF8	X	56232421	56287889	+	9022	protein_coding	Kruppel like factor 8 [Source:HGNC Symbol;Acc:HGNC:6351]	zf-C2H2	164	263	375	255	182	164	167	272	236	259	156	188	75	110	100	207	1.42954	1.42839	1.99437
ENSG00000187912	8.11399	5.89818	1.65019	7.91849	2.52694	57.9141	0	0	5.77554	22.4668	16.5278	18.2034	12.5155	145.153	74.9553	10.8509	9.9775	42.9533	-2.11064	0.0134572	0.502018	CLEC17A	19	14583084	14611157	+	2238	protein_coding	C-type lectin domain containing 17A [Source:HGNC Symbol;Acc:HGNC:34520]	-	6	7	2	8	2	55	0	0	6	24	16	19	12	173	89	11	0.210837	0.153261	0.0428793
ENSG00000234965	12.171	13.4815	54.4563	3.95925	80.862	14.7418	23.3941	126.202	37.541	62.72	29.9567	316.164	84.4796	78.8694	101.063	101.604	40.7565	110.694	-1.44117	0.0135073	0.502355	SHISA8	22	41909554	41914667	-	1405	protein_coding	shisa family member 8 [Source:HGNC Symbol;Acc:HGNC:18351]	-	9	16	66	4	64	14	23	132	39	67	29	330	81	94	120	103	0.503758	0.558003	2.25395
ENSG00000199023	0	0	1.65019	0	0	2.10597	4.06855	0	0	0.936119	4.13195	1.91615	5.21479	9.2294	0.842195	11.8374	0.869412	4.87257	-2.46204	0.0135266	0.502355	MIR339	7	1022933	1023026	-	94	miRNA	microRNA 339 [Source:HGNC Symbol;Acc:HGNC:31776]	-	0	0	2	0	0	2	4	0	0	1	4	2	5	11	1	12	0	0	1.02089
ENSG00000108786	81.1399	40.4446	43.7301	33.6536	75.8081	33.6955	76.2853	36.3308	31.7655	61.7838	52.6824	91.975	79.2648	101.523	76.6397	82.8615	50.317	78.1044	-0.645334	0.0135324	0.502355	HSD17B1	17	42549214	42555213	+	5658	protein_coding	hydroxysteroid 17-beta dehydrogenase 1 [Source:HGNC Symbol;Acc:HGNC:5210]	-	60	48	53	34	60	32	75	38	33	66	51	96	76	121	91	84	0.833959	0.415691	0.449459
ENSG00000185875	163.632	179.473	131.19	269.229	150.353	91.6096	156.639	105.168	167.491	224.668	218.994	176.285	230.494	212.276	361.302	193.343	157.198	231.052	-0.556151	0.0135795	0.503282	THNSL1	10	25016658	25026664	+	3788	protein_coding	threonine synthase like 1 [Source:HGNC Symbol;Acc:HGNC:26160]	-	121	213	159	272	119	87	154	110	174	240	212	184	221	253	429	196	2.51207	2.75526	2.01402
ENSG00000162267	29.7513	76.6763	15.6768	51.4702	31.5867	106.351	19.3256	219.897	88.5583	15.914	25.8247	55.5682	6.25775	20.1369	37.0566	41.4307	71.0326	28.8841	1.29891	0.0136194	0.503941	ITIH3	3	52794768	52809009	+	5921	protein_coding	inter-alpha-trypsin inhibitor heavy chain 3 [Source:HGNC Symbol;Acc:HGNC:6168]	-	22	91	19	52	25	101	19	230	92	17	25	58	6	24	44	42	0.292202	0.753076	0.15397
ENSG00000258810	6.76166	6.74077	3.30038	19.7962	3.79041	11.5828	7.11996	11.4729	2.88777	16.8501	24.7917	6.70651	23.988	12.5855	17.6861	15.7831	8.16143	16.913	-1.04583	0.0136986	0.504601	AL133371.2	14	20783888	20784293	+	294	antisense	novel transcript, antisense to RNASE1	-	5	8	4	20	3	11	7	12	3	18	24	7	23	15	21	16	1.33745	1.33332	0.652815
ENSG00000281376	5.40933	26.1205	39.6046	14.8472	8.84428	13.6888	10.1714	37.2868	24.0648	18.7224	7.23092	12.4549	4.17183	8.39036	6.73756	7.89157	20.0042	9.37137	1.10693	0.0137246	0.504601	ABALON	20	31721507	31723409	+	1903	antisense	apoptotic BCL2L1-antisense long non-coding RNA [Source:HGNC Symbol;Acc:HGNC:49667]	-	4	31	48	15	7	13	10	39	25	20	7	13	4	10	8	8	0.165302	0.798207	1.21026
ENSG00000091879	1108.91	286.483	174.92	196.972	437.16	239.027	426.18	16.2532	564.078	69.2728	844.984	2313.75	1139.95	458.953	1867.99	806.913	383.332	1071.69	-1.48374	0.0137749	0.504601	ANGPT2	8	6499651	6563409	-	6775	protein_coding	angiopoietin 2 [Source:HGNC Symbol;Acc:HGNC:485]	-	820	340	212	199	346	227	419	17	586	74	818	2415	1093	547	2218	818	9.51833	2.45902	1.50143
ENSG00000250155	1.35233	0.842597	0.825096	0.989811	0	6.31791	0	6.69251	2.88777	13.1057	7.23092	13.413	2.08592	6.71229	1.68439	8.87801	2.212	7.58717	-1.7675	0.0137804	0.504601	AC008957.1	5	36666214	36725195	-	1159	antisense	uncharacterized LOC107986412 [Source:NCBI gene;Acc:107986412]	-	1	1	1	1	0	6	0	7	3	14	7	14	2	8	2	9	0.0678536	0.0422775	0.0413994
ENSG00000137726	136.586	219.075	3736.04	2023.17	348.717	1180.4	103.748	561.215	234.872	723.62	166.311	467.539	173.131	192.139	42.1097	345.256	949.313	301.444	1.65519	0.0138062	0.504601	FXYD6	11	117836976	117877486	-	5137	protein_coding	FXYD domain containing ion transport regulator 6 [Source:HGNC Symbol;Acc:HGNC:4030]	-	101	260	4528	2044	276	1121	102	587	244	773	161	488	166	229	50	350	1.54621	2.48003	42.2936
ENSG00000249550	0	162.621	14.8517	0.989811	1.26347	0	0	2.86822	60.6432	0	0	0	0	3.35614	179.388	0	27.0264	26.1062	3.62518	0.0138081	0.504601	LINC01234	12	113679459	113773683	-	4484	lincRNA	long intergenic non-protein coding RNA 1234 [Source:HGNC Symbol;Acc:HGNC:49757]	-	0	193	18	1	1	0	0	3	63	0	0	0	0	4	213	0	0	2.10904	0.192612
ENSG00000186973	6.76166	12.6389	0.825096	5.93887	1.26347	4.21194	1.01714	8.60466	3.85036	0.936119	2.06598	3.83229	1.04296	0.839036	0.842195	0	5.01246	1.36551	1.89476	0.0138273	0.504601	FAM183A	1	43145153	43156396	+	843	protein_coding	family with sequence similarity 183 member A [Source:HGNC Symbol;Acc:HGNC:34347]	-	5	15	1	6	1	4	1	9	4	1	2	4	1	1	1	0	0.466443	0.871879	0.056918
ENSG00000257851	10.8187	5.05558	2.47529	11.8777	16.4251	3.15895	5.08568	10.5168	5.77554	3.74447	3.09896	2.87422	4.17183	3.35614	1.68439	3.94578	7.90993	3.26797	1.25683	0.0138663	0.504601	HNRNPA3P10	12	51712469	51713606	-	1138	processed_pseudogene	heterogeneous nuclear ribonucleoprotein A3 pseudogene 10 [Source:HGNC Symbol;Acc:HGNC:48756]	-	8	6	3	12	13	3	5	11	6	4	3	3	4	4	2	4	0.552846	0.258346	0.12649
ENSG00000166579	424.632	535.891	630.373	661.194	639.315	570.717	855.412	658.734	378.298	341.683	357.414	391.852	408.84	542.017	536.478	475.467	594.952	436.25	0.44738	0.0138743	0.504601	NDEL1	17	8413131	8490411	+	7955	protein_coding	nudE neurodevelopment protein 1 like 1 [Source:HGNC Symbol;Acc:HGNC:17620]	-	314	636	764	668	506	542	841	689	393	365	346	409	392	646	637	482	3.10417	3.9175	4.60819
ENSG00000056586	757.306	1011.96	904.305	851.238	1186.4	1055.09	790.315	1024.91	1269.66	921.141	869.776	652.448	852.097	674.585	747.027	697.417	983.464	773.499	0.346807	0.0138743	0.504601	RC3H2	9	122844556	122905341	-	11545	protein_coding	ring finger and CCCH-type domains 2 [Source:HGNC Symbol;Acc:HGNC:21461]	-	560	1201	1096	860	939	1002	777	1072	1319	984	842	681	817	804	887	707	3.81461	5.09732	4.55506
ENSG00000130208	961.508	192.112	277.232	144.512	46.7483	384.339	164.776	420.672	328.243	329.514	1422.42	574.844	921.975	629.277	569.324	494.209	324.46	705.938	-1.12208	0.013892	0.504601	APOC1	19	44914247	44919349	+	1231	protein_coding	apolipoprotein C1 [Source:HGNC Symbol;Acc:HGNC:607]	-	711	228	336	146	37	365	162	440	341	352	1377	600	884	750	676	501	45.4222	9.07547	13.0966
ENSG00000272473	9.46632	6.74077	9.90115	1.97962	3.79041	1.05298	21.3599	1.91215	16.364	2.80836	12.3959	82.3943	32.3317	12.5855	9.26414	21.7018	8.06304	24.7831	-1.61607	0.0139034	0.504601	AC006273.1	19	781002	781862	-	861	lincRNA	novel transcript	-	7	8	12	2	3	1	21	2	17	3	12	86	31	15	11	22	0.639368	0.455281	0.668737
ENSG00000109193	5.40933	1.68519	134.491	7.91849	413.154	10.5298	0	22.9457	4.81295	0	10.3299	0	0	6.71229	3.36878	4.93223	66.7718	3.62045	2.56977	0.0139394	0.505062	SULT1E1	4	69841212	69860152	-	2091	protein_coding	sulfotransferase family 1E member 1 [Source:HGNC Symbol;Acc:HGNC:11377]	-	4	2	163	8	327	10	0	24	5	0	10	0	0	8	4	5	0.15044	0.0468671	3.74034
ENSG00000165323	81.1399	5.05558	14.0266	0	44.2214	9.47686	20.3427	0	7.70072	21.5307	10.3299	18.2034	15.6444	43.6299	95.168	660.919	20.2182	123.632	-2.61808	0.0139809	0.505062	FAT3	11	92352096	92896470	+	19280	protein_coding	FAT atypical cadherin 3 [Source:HGNC Symbol;Acc:HGNC:23112]	-	60	6	17	0	35	9	20	0	8	23	10	19	15	52	113	670	0.244737	0.0152488	0.0423077
ENSG00000139946	90.6062	59.8244	23.9278	50.4804	27.7963	69.497	43.7369	105.168	27.9151	146.971	104.332	36.4068	157.487	111.592	81.6929	75.9563	55.4391	102.062	-0.882066	0.0139826	0.505062	PELI2	14	56117814	56301526	+	6278	protein_coding	pellino E3 ubiquitin protein ligase family member 2 [Source:HGNC Symbol;Acc:HGNC:8828]	-	67	71	29	51	22	66	43	110	29	157	101	38	151	133	97	77	0.839285	0.554153	0.221643
ENSG00000137960	5.40933	10.1112	6.60077	3.95925	5.05387	5.26492	2.03427	4.78036	2.88777	3.74447	12.3959	6.70651	16.6873	10.0684	10.1063	15.7831	5.12241	10.7846	-1.0529	0.014058	0.50582	GIPC2	1	77979542	78138449	+	3973	protein_coding	GIPC PDZ domain containing family member 2 [Source:HGNC Symbol;Acc:HGNC:18177]	-	4	12	8	4	4	5	2	5	3	4	12	7	16	12	12	16	0.0791767	0.147998	0.0966159
ENSG00000102445	41.9223	72.4633	20.6274	134.614	51.8022	104.245	47.8054	44.9354	51.9799	82.3784	87.804	87.1846	66.7493	156.061	110.328	230.828	63.3773	117.333	-0.888664	0.0140938	0.50582	RUBCNL	13	46342000	46438190	-	6105	protein_coding	RUN and cysteine rich domain containing beclin 1 interacting protein like [Source:HGNC Symbol;Acc:HGNC:20420]	-	31	86	25	136	41	99	47	47	54	88	85	91	64	186	131	234	0.39933	0.690248	0.196486
ENSG00000076351	173.098	304.177	140.266	270.218	233.742	235.868	194.273	152.972	275.301	390.361	277.874	214.608	245.095	359.107	434.573	286.069	219.991	315.384	-0.519981	0.0140979	0.50582	SLC46A1	17	28394756	28407197	-	7838	protein_coding	solute carrier family 46 member 1 [Source:HGNC Symbol;Acc:HGNC:30521]	-	128	361	170	273	185	224	191	160	286	417	269	224	235	428	516	290	1.28428	2.25681	1.04069
ENSG00000188211	50.0363	235.084	448.852	261.31	442.214	350.644	190.205	55.4522	85.6705	92.6758	185.938	112.095	68.8353	57.8935	141.489	121.333	235.496	111.466	1.07959	0.0141037	0.50582	NCR3LG1	11	17351726	17377341	+	6438	protein_coding	natural killer cell cytotoxicity receptor 3 ligand 1 [Source:HGNC Symbol;Acc:HGNC:42400]	-	37	279	544	264	350	333	187	58	89	99	180	117	66	69	168	123	0.451967	2.12347	4.05439
ENSG00000234883	20.285	21.9075	40.4297	18.8064	5.05387	4.21194	5.08568	17.2093	6.73813	1.87224	13.4288	3.83229	4.17183	10.9075	5.05317	2.95934	15.5253	6.03217	1.37179	0.0141352	0.50582	MIR155HG	21	25561909	25575168	+	1600	lincRNA	MIR155 host gene [Source:HGNC Symbol;Acc:HGNC:35460]	-	15	26	49	19	4	4	5	18	7	2	13	4	4	13	6	3	0.737271	0.796243	1.46945
ENSG00000284730	1.35233	29.4909	1.65019	20.786	5.05387	57.9141	0	26.77	2.88777	2.80836	0	8.62265	3.12888	6.71229	0	1.97289	16.2117	3.32072	2.28646	0.014137	0.50582	AC068987.5	12	51813940	51814926	-	987	protein_coding	Uncharacterized protein C12orf81 [Source:UniProtKB/Swiss-Prot;Acc:P0DPE3]	-	1	35	2	21	4	55	0	28	3	3	0	9	3	8	0	2	0.0796781	1.73757	0.0972277
ENSG00000134590	5217.3	4628.38	5759.17	6091.3	6015.37	5901.98	5836.33	6779.51	5461.74	5195.46	5209.36	4678.27	4971.78	3635.54	4173.08	5364.29	5743.45	4746.83	0.275049	0.0141593	0.505821	RTL8C	X	135032366	135033546	+	1181	protein_coding	retrotransposon Gag like 8C [Source:HGNC Symbol;Acc:HGNC:2569]	-	3858	5493	6980	6154	4761	5605	5738	7091	5674	5550	5043	4883	4767	4333	4955	5438	256.903	227.904	283.585
ENSG00000136274	89.2539	342.094	612.221	70.2766	217.317	686.546	199.359	428.321	238.722	230.285	183.872	205.028	171.045	125.016	59.7958	109.496	320.457	154.934	1.0495	0.0142603	0.508102	NACAD	7	45080438	45088914	-	4917	protein_coding	NAC alpha domain containing [Source:HGNC Symbol;Acc:HGNC:22196]	-	66	406	742	71	172	652	196	448	248	246	178	214	164	149	71	111	1.0556	4.04593	7.24071
ENSG00000259291	10.8187	17.6945	19.8023	45.5313	16.4251	11.5828	16.2742	24.8579	23.1022	41.1892	19.6268	42.1552	10.4296	78.0304	37.8988	51.2952	20.6766	40.0893	-0.952946	0.0142678	0.508102	ZNF710-AS1	15	90074512	90082207	-	2902	antisense	ZNF710 antisense RNA 1 [Source:HGNC Symbol;Acc:HGNC:53141]	-	8	21	24	46	13	11	16	26	24	44	19	44	10	93	45	52	0.216795	0.35458	0.396818
ENSG00000119125	0	0	0	0	10.1077	1.05298	1.01714	0	8.66331	0.936119	1.03299	13.413	5.21479	59.5716	5.89536	14.7967	2.31569	14.4086	-2.66269	0.0143433	0.508669	GDA	9	72114595	72257193	+	7904	protein_coding	guanine deaminase [Source:HGNC Symbol;Acc:HGNC:4212]	-	0	0	0	0	8	1	1	0	9	1	1	14	5	71	7	15	0	0	0
ENSG00000163389	320.503	562.012	358.092	664.163	363.879	440.147	466.866	272.481	344.607	371.639	279.94	387.061	300.372	140.119	252.658	250.557	421.417	283.192	0.57439	0.0144142	0.508669	POGLUT1	3	119468938	119494708	+	7097	protein_coding	protein O-glucosyltransferase 1 [Source:HGNC Symbol;Acc:HGNC:22954]	-	237	667	434	671	288	418	459	285	358	397	271	404	288	167	300	254	2.62621	4.60515	2.93422
ENSG00000177119	3164.46	6067.54	7115.63	5350.92	3017.16	13629.8	3497.93	4688.58	5520.46	3236.16	5934.52	3562.11	2563.59	2380.35	3543.96	2692.01	5783.61	3416.1	0.759679	0.0144168	0.508669	ANO6	12	45215987	45440404	+	8235	protein_coding	anoctamin 6 [Source:HGNC Symbol;Acc:HGNC:25240]	-	2340	7201	8624	5406	2388	12944	3439	4904	5735	3457	5745	3718	2458	2837	4208	2729	22.3464	42.8471	50.2484
ENSG00000229754	16.228	3.37039	1.65019	1.97962	21.479	3.15895	0	21.0336	4.81295	3.74447	3.09896	0	4.17183	0.839036	0	0	8.1903	1.69347	2.28197	0.0144176	0.508669	CXCR2P1	2	218059155	218065729	-	2503	transcribed_unprocessed_pseudogene	C-X-C motif chemokine receptor 2 pseudogene 1 [Source:HGNC Symbol;Acc:HGNC:6028]	-	12	4	2	2	17	3	0	22	5	4	3	0	4	1	0	0	0.377031	0.0783054	0.0383395
ENSG00000198879	454.384	448.261	430.7	461.252	186.993	498.062	253.267	252.403	254.124	1055.94	516.494	272.093	623.689	591.521	619.013	397.538	359.938	582.327	-0.693963	0.0144448	0.508669	SFMBT2	10	7158624	7411486	-	9953	protein_coding	Scm like with four mbt domains 2 [Source:HGNC Symbol;Acc:HGNC:20256]	-	336	532	522	466	148	473	249	264	264	1128	500	284	598	705	735	403	2.65486	2.61909	2.51648
ENSG00000125449	265.057	290.696	613.872	704.746	555.926	927.679	310.227	680.724	442.792	415.637	343.985	274.009	453.687	225.701	373.092	234.774	532.413	331.555	0.683679	0.01446	0.508669	ARMC7	17	75109952	75130265	+	2823	protein_coding	armadillo repeat containing 7 [Source:HGNC Symbol;Acc:HGNC:26168]	-	196	345	744	712	440	881	305	712	460	444	333	286	435	269	443	238	5.46011	5.98826	12.6456
ENSG00000167208	44.627	64.8799	23.1027	86.1136	34.1137	109.51	96.628	91.783	33.6907	150.715	116.728	85.2685	63.6205	198.852	106.117	92.7259	64.9388	116.289	-0.840755	0.0144769	0.508669	SNX20	16	50666300	50681353	-	5754	protein_coding	sorting nexin 20 [Source:HGNC Symbol;Acc:HGNC:30390]	-	33	77	28	87	27	104	95	96	35	161	113	89	61	237	126	94	0.451025	0.655712	0.233489
ENSG00000174136	147.404	306.705	306.111	418.69	289.334	415.929	137.313	199.819	219.471	197.521	264.445	175.327	143.928	126.694	180.23	120.346	271.197	172.642	0.652591	0.0145269	0.508669	RGMB	5	98768650	98798643	+	6671	protein_coding	repulsive guidance molecule BMP co-receptor b [Source:HGNC Symbol;Acc:HGNC:26896]	-	109	364	371	423	229	395	135	209	228	211	256	183	138	151	214	122	1.28497	2.67364	2.66846
ENSG00000269155	0	0	0.825096	0	0	0	0	0	0	6.55283	1.03299	0.958073	0	0.839036	0.842195	5.91868	0.0916773	2.30626	-3.30299	0.0145599	0.508669	AL009178.2	6	167795530	167798248	+	2719	lincRNA	novel transcript	-	0	0	1	0	0	0	0	0	0	7	1	1	0	1	1	6	0	0	0.0176469
ENSG00000110777	5.40933	5.05558	5.77567	6.92868	7.58081	11.5828	12.2056	6.69251	3.85036	5.61671	13.4288	12.4549	13.5585	31.8834	4.21097	27.6205	7.23127	15.5391	-1.1089	0.0145714	0.508669	POU2AF1	11	111352252	111455630	-	7416	protein_coding	POU class 2 associating factor 1 [Source:HGNC Symbol;Acc:HGNC:9211]	-	4	6	7	7	6	11	12	7	4	6	13	13	13	38	5	28	0.0424176	0.0396437	0.0452904
ENSG00000243230	4.057	4.21298	1.65019	4.94906	0	0	2.03427	5.73644	12.5137	0	1.03299	0.958073	1.04296	0.839036	1.68439	0	3.90596	0.793921	2.29682	0.0145718	0.508669	AC011005.4	7	129209775	129213545	-	535	antisense	novel transcript	-	3	5	2	5	0	0	2	6	13	0	1	1	1	1	2	0	0.440985	0.45794	0.179372
ENSG00000182054	569.332	414.557	307.761	677.031	395.466	506.485	391.598	546.874	387.924	667.453	474.142	779.871	623.689	642.702	909.57	461.657	466.336	651.298	-0.48279	0.0145813	0.508669	IDH2	15	90083045	90102504	-	2814	protein_coding	isocitrate dehydrogenase (NADP(+)) 2, mitochondrial [Source:HGNC Symbol;Acc:HGNC:5383]	-	421	492	373	684	313	481	385	572	403	713	459	814	598	766	1080	468	11.7656	8.56709	6.36007
ENSG00000184451	36.513	129.76	21.4525	9.89811	27.7963	108.457	269.541	57.3644	27.9151	19.6585	42.3525	20.1195	16.6873	40.2737	24.4237	47.3494	76.522	30.1235	1.34579	0.0146035	0.508669	CCR10	17	42678889	42683917	-	2619	protein_coding	C-C motif chemokine receptor 10 [Source:HGNC Symbol;Acc:HGNC:4474]	-	27	154	26	10	22	103	265	60	29	21	41	21	16	48	29	48	0.810745	2.88123	0.476338
ENSG00000204682	175.803	214.862	94.061	223.697	84.6524	107.404	155.622	144.367	106.848	232.157	213.829	198.321	276.384	226.54	285.504	118.374	145.257	221.587	-0.608985	0.0146094	0.508669	CASC10	10	21492658	21497262	-	3801	protein_coding	cancer susceptibility 10 [Source:HGNC Symbol;Acc:HGNC:31448]	-	130	255	114	226	67	102	153	151	111	248	207	207	265	270	339	120	2.68969	3.28727	1.43908
ENSG00000077254	442.213	644.586	430.7	664.163	558.453	534.916	917.457	444.574	624.721	1142.06	742.719	970.528	537.124	850.783	587.852	983.487	584.643	830.651	-0.506533	0.014619	0.508669	USP33	1	77695987	77759852	-	6918	protein_coding	ubiquitin specific peptidase 33 [Source:HGNC Symbol;Acc:HGNC:20059]	-	327	765	522	671	442	508	902	465	649	1220	719	1013	515	1014	698	997	3.71726	5.41843	3.62049
ENSG00000186153	466.555	272.159	243.403	195.983	322.185	189.537	289.884	307.855	336.907	489.59	395.635	435.923	503.749	345.683	294.768	382.741	291.607	406.87	-0.481976	0.014674	0.508835	WWOX	16	78099413	79212667	+	4886	protein_coding	WW domain containing oxidoreductase [Source:HGNC Symbol;Acc:HGNC:12799]	-	345	323	295	198	255	180	285	322	350	523	383	455	483	412	350	388	5.55292	3.23923	2.89698
ENSG00000284959	6.76166	2.52779	0.825096	6.92868	1.26347	0	3.05141	0	4.81295	10.2973	6.19793	11.4969	4.17183	9.2294	4.21097	8.87801	2.90789	7.78319	-1.44915	0.0147235	0.508835	AC007262.2	14	81012099	81170414	-	8011	antisense	uncharacterized LOC101928462 [Source:NCBI gene;Acc:101928462]	-	5	3	1	7	1	0	3	0	5	11	6	12	4	11	5	9	0.0490839	0.0183496	0.0059895
ENSG00000226174	25.6943	5.05558	8.25096	12.8675	8.84428	6.31791	15.2571	9.56073	10.5885	11.2334	20.6598	22.9937	52.1479	13.4246	9.26414	32.5527	11.3819	23.1823	-1.03857	0.0147325	0.508835	TEX22	14	105398579	105450106	+	2837	protein_coding	testis expressed 22 [Source:HGNC Symbol;Acc:HGNC:40026]	-	19	6	10	13	7	6	15	10	11	12	20	24	50	16	11	33	0.526684	0.10363	0.169129
ENSG00000108551	96.0156	22.7501	10.7262	13.8574	442.214	40.0134	282.764	1834.7	77.9698	14.9779	87.804	144.669	39.6324	126.694	10.1063	7.89157	313.446	61.6822	2.34523	0.0147331	0.508835	RASD1	17	17494437	17496395	-	1748	protein_coding	ras related dexamethasone induced 1 [Source:HGNC Symbol;Acc:HGNC:15828]	-	71	27	13	14	350	38	278	1919	81	16	85	151	38	151	12	8	3.19428	0.756859	0.356845
ENSG00000102595	288.047	398.548	330.038	526.58	442.214	271.67	274.627	497.158	427.39	310.791	264.445	393.768	207.549	166.968	298.979	235.761	384.03	268.323	0.517637	0.0147482	0.508835	UGGT2	13	95801580	96053482	-	8105	protein_coding	UDP-glucose glycoprotein glucosyltransferase 2 [Source:HGNC Symbol;Acc:HGNC:15664]	-	213	473	400	532	350	258	270	520	444	332	256	411	199	199	355	239	2.06673	2.85957	2.36801
ENSG00000069482	248.829	6.74077	279.708	27.7147	3.79041	13.6888	4.06855	54.4961	9.6259	6.55283	34.0886	22.0357	42.7613	3.35614	9.26414	5.91868	72.0735	17.7111	2.02736	0.0147652	0.508835	GAL	11	68683779	68691175	+	1300	protein_coding	galanin and GMAP prepropeptide [Source:HGNC Symbol;Acc:HGNC:4114]	-	184	8	339	28	3	13	4	57	10	7	33	23	41	4	11	6	11.1309	0.301536	12.5122
ENSG00000119280	1356.39	1370.9	1193.91	420.67	1511.11	2706.17	1323.3	3084.29	1587.31	401.595	1228.22	842.146	621.603	543.695	1824.19	563.261	1617.12	860.674	0.909817	0.0147803	0.508835	C1orf198	1	230837119	230869589	-	5161	protein_coding	chromosome 1 open reading frame 198 [Source:HGNC Symbol;Acc:HGNC:25900]	-	1003	1627	1447	425	1196	2570	1301	3226	1649	429	1189	879	596	648	2166	571	15.2835	15.4471	13.4528
ENSG00000172005	0	0	0.825096	1.97962	1.26347	0	4.06855	2.86822	0	1.87224	0	1.91615	3.12888	24.332	0	27.6205	1.22277	8.40997	-2.77782	0.0148033	0.508856	MAL	2	95025677	95053996	+	1457	protein_coding	mal, T cell differentiation protein [Source:HGNC Symbol;Acc:HGNC:6817]	-	0	0	1	2	1	0	4	3	0	2	0	2	3	29	0	28	0	0	0.032932
ENSG00000075275	261	73.3059	30.5286	63.3479	409.364	9.47686	164.776	66.9251	160.753	424.998	77.4741	718.555	417.183	114.109	539.847	286.069	137.72	368.319	-1.42109	0.0148478	0.50914	CELSR1	22	46360834	46537170	-	12806	protein_coding	cadherin EGF LAG seven-pass G-type receptor 1 [Source:HGNC Symbol;Acc:HGNC:1850]	-	193	87	37	64	324	9	162	70	167	454	75	750	400	136	641	290	1.18522	0.332888	0.138633
ENSG00000151917	216.373	168.519	4.95058	277.147	12.6347	64.232	132.228	57.3644	37.541	289.261	318.16	148.501	278.47	400.22	265.291	235.761	107.888	276.524	-1.35845	0.0148563	0.50914	BEND6	6	56955126	57027342	+	5588	protein_coding	BEN domain containing 6 [Source:HGNC Symbol;Acc:HGNC:20871]	-	160	200	6	280	10	61	130	60	39	309	308	155	267	477	315	239	2.25175	1.75374	0.0515196
ENSG00000182463	9.46632	10.9538	10.7262	0.989811	10.1077	2.10597	1.01714	0	2.88777	11.2334	11.3629	92.9331	7.30071	17.6198	0.842195	4.93223	5.36164	20.8892	-1.96539	0.0149267	0.510046	TSHZ2	20	52972407	53495330	+	12581	protein_coding	teashirt zinc finger homeobox 2 [Source:HGNC Symbol;Acc:HGNC:13010]	Others	7	13	13	1	8	2	1	0	3	12	11	97	7	21	1	5	0.0437561	0.0506315	0.0495799
ENSG00000183775	0	10.1112	2.47529	0.989811	2.52694	3.15895	0	0.956073	7.70072	7.48895	3.09896	15.3292	0	50.3422	4.21097	13.8102	3.1021	13.4686	-2.09844	0.0149407	0.510046	KCTD16	5	144170832	144485686	+	14294	protein_coding	potassium channel tetramerization domain containing 16 [Source:HGNC Symbol;Acc:HGNC:29244]	-	0	12	3	1	2	3	0	1	8	8	3	16	0	60	5	14	0	0.0411358	0.0100704
ENSG00000163221	4.057	7.58337	0	104.92	31.5867	2.10597	2.03427	141.499	3.85036	3.74447	1.03299	0	22.9451	5.03422	0	0	33.0707	4.67954	2.82752	0.0149499	0.510046	S100A12	1	153373706	153375649	-	518	protein_coding	S100 calcium binding protein A12 [Source:HGNC Symbol;Acc:HGNC:10489]	-	3	9	0	106	25	2	2	148	4	4	1	0	22	6	0	0	0.455457	0.851344	0
ENSG00000198909	881.72	1667.5	2373.8	1779.68	1725.9	2402.91	1323.3	2682.74	1527.63	1807.65	1326.36	948.492	1069.03	1341.62	1114.22	1118.63	1818.35	1246.57	0.544858	0.0149804	0.510321	MAP3K3	17	63622415	63696303	+	6107	protein_coding	mitogen-activated protein kinase kinase kinase 3 [Source:HGNC Symbol;Acc:HGNC:6855]	-	652	1979	2877	1798	1366	2282	1301	2806	1587	1931	1284	990	1025	1599	1323	1134	8.39607	15.8785	22.6042
ENSG00000204366	40.57	45.5002	43.7301	23.7555	56.8561	70.5499	67.131	43.0233	85.6705	35.5725	78.5071	121.675	81.3508	60.4106	149.068	94.6988	52.9763	88.7548	-0.745127	0.015063	0.51231	ZBTB12	6	31899607	31901992	-	1875	protein_coding	zinc finger and BTB domain containing 12 [Source:HGNC Symbol;Acc:HGNC:19066]	ZBTB	30	54	53	24	45	67	66	45	89	38	76	127	78	72	177	96	1.25828	1.41119	1.35629
ENSG00000261159	5.40933	3.37039	0.825096	7.91849	2.52694	4.21194	7.11996	0	3.85036	2.80836	0	0	0	0	0.842195	1.97289	3.91472	0.803349	2.2699	0.0150838	0.51231	AC112484.3	3	128859716	128860526	-	811	lincRNA	novel transcript	-	4	4	1	8	2	4	7	0	4	3	0	0	0	0	1	2	0.387878	0.241675	0.0591639
ENSG00000165072	246.124	100.269	55.2814	68.297	51.8022	203.226	18.3085	55.4522	82.7828	260.241	243.785	91.0169	330.618	119.143	169.281	210.113	97.9493	203.457	-1.05674	0.015145	0.513183	MAMDC2	9	70043581	70226970	+	3854	protein_coding	MAM domain containing 2 [Source:HGNC Symbol;Acc:HGNC:23673]	-	182	119	67	69	41	193	18	58	86	278	236	95	317	142	201	213	3.71378	1.51296	0.834143
ENSG00000169313	435.451	183.686	182.346	191.034	88.4428	307.471	39.6683	140.543	121.286	480.229	293.369	150.417	608.045	441.333	439.626	190.384	187.77	371.915	-0.987075	0.0151962	0.513183	P2RY12	3	151337380	151384812	-	1859	protein_coding	purinergic receptor P2Y12 [Source:HGNC Symbol;Acc:HGNC:18124]	-	322	218	221	193	70	292	39	147	126	513	284	157	583	526	522	193	13.6217	5.74605	5.70414
ENSG00000185164	382.71	826.587	681.529	813.625	953.919	463.313	515.688	600.414	724.83	307.047	412.162	684.064	533.995	356.59	363.828	516.898	662.513	453.512	0.547374	0.0152153	0.513183	NOMO2	16	18417325	18562211	-	6801	protein_coding	NODAL modulator 2 [Source:HGNC Symbol;Acc:HGNC:22652]	-	283	981	826	822	755	440	507	628	753	328	399	714	512	425	432	524	3.27243	7.06787	5.82753
ENSG00000166130	382.71	503.03	514.035	620.612	583.723	598.095	345.827	416.848	534.238	304.239	294.402	498.198	331.661	501.744	343.615	311.717	499.902	369.368	0.436242	0.0152513	0.513183	IKBIP	12	98613405	98645113	-	4163	protein_coding	IKBKB interacting protein [Source:HGNC Symbol;Acc:HGNC:26430]	-	283	597	623	627	462	568	340	436	555	325	285	520	318	598	408	316	5.34609	7.02685	7.18057
ENSG00000138759	208.259	888.939	511.56	789.869	497.807	302.206	143.416	1480.96	535.2	607.541	105.365	425.384	88.6515	109.075	352.037	61.1597	595.357	249.888	1.25249	0.0152569	0.513183	FRAS1	4	78057570	78544269	+	18960	protein_coding	Fraser extracellular matrix complex subunit 1 [Source:HGNC Symbol;Acc:HGNC:19185]	-	154	1055	620	798	394	287	141	1549	556	649	102	444	85	130	418	62	0.638761	2.72651	1.56903
ENSG00000177464	950.689	1453.48	1273.95	296.943	1895.2	600.201	2778.82	1612.89	485.146	234.966	823.292	437.839	1375.66	355.751	610.591	404.443	1260.81	606.078	1.05694	0.0152636	0.513183	GPR4	19	45589764	45602208	-	3145	protein_coding	G protein-coupled receptor 4 [Source:HGNC Symbol;Acc:HGNC:4497]	-	703	1725	1544	300	1500	570	2732	1687	504	251	797	457	1319	424	725	410	17.5789	26.8758	23.5561
ENSG00000106123	352.959	125.547	152.643	108.879	277.963	161.107	443.472	258.14	368.672	319.216	275.808	543.227	400.496	389.313	253.501	987.433	249.931	452.713	-0.85775	0.0152862	0.513183	EPHB6	7	142855061	142871094	+	5325	protein_coding	EPH receptor B6 [Source:HGNC Symbol;Acc:HGNC:3396]	-	261	149	185	110	220	153	436	270	383	341	267	567	384	464	301	1001	3.85458	1.37107	1.66698
ENSG00000184414	2.70466	0	0.825096	0.989811	3.79041	1.05298	0	7.64858	1.92518	0.936119	0	0	0	0	0	0	2.10408	0.133731	3.17155	0.0152975	0.513183	IRS3P	7	100570131	100571136	+	1006	processed_pseudogene	insulin receptor substrate 3, pseudogene [Source:HGNC Symbol;Acc:HGNC:6127]	-	2	0	1	1	3	1	0	8	2	1	0	0	0	0	0	0	0.156347	0	0.0476957
ENSG00000116455	311.036	241.825	141.917	182.125	203.418	154.789	283.781	175.917	154.014	335.13	204.532	306.583	210.678	286.111	339.405	353.148	205.425	290.798	-0.503943	0.0153253	0.513183	WDR77	1	111439890	111449376	-	2805	protein_coding	WD repeat domain 77 [Source:HGNC Symbol;Acc:HGNC:29652]	-	230	287	172	184	161	147	279	184	160	358	198	320	202	341	403	358	6.44839	5.01351	2.94221
ENSG00000274173	1.35233	2.52779	0	2.96943	1.26347	1.05298	0	2.86822	22.1396	0	0	0	0	0	1.68439	184.465	3.79709	26.5928	3.21924	0.0153351	0.513183	AL035661.1	20	24931840	24932983	+	1144	lincRNA	novel transcript	-	1	3	0	3	1	1	0	3	23	0	0	0	0	0	2	187	0.0687433	0.128495	0
ENSG00000000938	101.425	112.065	336.639	138.574	69.4908	143.206	495.346	588.941	38.5036	65.5283	87.804	46.9456	151.229	171.163	95.168	68.0648	224.91	97.9861	1.19912	0.0153619	0.513192	FGR	1	27612064	27635277	-	3474	protein_coding	FGR proto-oncogene, Src family tyrosine kinase [Source:HGNC Symbol;Acc:HGNC:3697]	-	75	133	408	140	55	136	487	616	40	70	85	49	145	204	113	69	1.6978	1.87592	5.63518
ENSG00000160678	10.8187	7.58337	2.47529	0	1.26347	1.05298	8.13709	0.956073	11.5511	0	8.26391	115.927	15.6444	12.5855	1.68439	5.91868	4.87089	22.8605	-2.23372	0.0153804	0.513192	S100A1	1	153627926	153632039	+	3030	protein_coding	S100 calcium binding protein A1 [Source:HGNC Symbol;Acc:HGNC:10486]	-	8	9	3	0	1	1	8	1	12	0	8	121	15	15	2	6	0.207636	0.145543	0.0475068
ENSG00000218227	16.228	9.26856	7.42586	15.837	8.84428	7.37089	5.08568	7.64858	8.66331	1.87224	2.06598	4.79036	7.30071	7.55133	2.52658	5.91868	9.5969	4.57512	1.05596	0.0154241	0.513895	AC136632.1	5	178055604	178056194	+	591	processed_pseudogene	ribosomal protein L19 (RPL19) pseudogene	-	12	11	9	16	7	7	5	8	9	2	2	5	7	9	3	6	1.5968	0.912006	0.730689
ENSG00000265399	0	1.68519	3.30038	0	1.26347	7.37089	5.08568	2.86822	0.96259	8.42507	2.06598	14.3711	1.04296	15.9417	5.89536	8.87801	2.50405	8.08859	-1.6812	0.0155396	0.516248	AP005329.2	18	3190397	3247277	+	1771	antisense	novel transcript, antisense to MYOM1	-	0	2	4	0	1	7	5	3	1	9	2	15	1	19	7	9	0	0.0553355	0.108372
ENSG00000188215	312.389	587.29	443.077	226.667	317.131	203.226	326.501	280.129	317.655	272.411	194.202	269.218	237.795	117.465	296.453	120.346	334.896	215.413	0.637377	0.0155742	0.516248	DCUN1D3	16	20854925	20900384	-	6248	protein_coding	defective in cullin neddylation 1 domain containing 3 [Source:HGNC Symbol;Acc:HGNC:28734]	-	231	697	537	229	251	193	321	293	330	291	188	281	228	140	352	122	2.90755	5.46618	4.12392
ENSG00000156345	227.192	248.566	172.445	286.055	136.455	230.604	229.873	96.5634	217.545	142.29	133.255	148.501	111.597	166.129	163.386	145.008	205.033	144.309	0.505984	0.0155755	0.516248	CDK20	9	87966441	87974753	-	5727	protein_coding	cyclin dependent kinase 20 [Source:HGNC Symbol;Acc:HGNC:21420]	-	168	295	209	289	108	219	226	101	226	152	129	155	107	198	194	147	2.30695	2.52399	1.75104
ENSG00000204175	9.46632	39.602	11.5513	34.6434	60.6465	137.941	25.4284	32.5065	7.70072	1.87224	8.26391	14.3711	11.4725	48.6641	2.52658	4.93223	39.9429	13.1575	1.59632	0.0155888	0.516248	GPRIN2	10	46549044	46555530	-	1968	protein_coding	G protein regulated inducer of neurite outgrowth 2 [Source:HGNC Symbol;Acc:HGNC:23730]	-	7	47	14	35	48	131	25	34	8	2	8	15	11	58	3	5	0.279724	1.17021	0.341335
ENSG00000215529	0	0	0	0	0	0	0	0	0	0.936119	3.09896	12.4549	0	10.9075	0	0	0	3.91393	-4.38966	0.0156619	0.516248	EFCAB8	20	32858923	32961609	+	4536	protein_coding	EF-hand calcium binding domain 8 [Source:HGNC Symbol;Acc:HGNC:34532]	-	0	0	0	0	0	0	0	0	0	1	3	13	0	13	0	0	0	0	0
ENSG00000146090	12.171	4.21298	4.12548	6.92868	8.84428	20.0067	1.01714	2.86822	4.81295	26.2113	12.3959	4.79036	5.21479	18.4588	23.5815	31.5663	7.22082	17.4598	-1.29741	0.0156653	0.516248	RASGEF1C	5	180100791	180209153	-	2961	protein_coding	RasGEF domain family member 1C [Source:HGNC Symbol;Acc:HGNC:27400]	-	9	5	5	7	7	19	1	3	5	28	12	5	5	22	28	32	0.239034	0.0827416	0.0810231
ENSG00000250133	4.057	0	0	0	0	0	0	0	0	20.5946	7.23092	0	0	0	7.57975	2.95934	0.450777	5.48066	-3.91213	0.0156697	0.516248	HOXC-AS2	12	53993810	53996785	-	2216	processed_transcript	HOXC cluster antisense RNA 2 [Source:HGNC Symbol;Acc:HGNC:43750]	-	3	0	0	0	0	0	0	0	0	22	7	0	0	0	9	3	0.106465	0	0
ENSG00000164010	224.487	180.316	129.54	222.708	97.2871	231.657	169.862	109.948	168.453	290.197	239.653	169.579	262.826	293.663	224.024	216.032	170.473	242.282	-0.508026	0.0156762	0.516248	ERMAP	1	42817088	42844993	+	5756	protein_coding	erythroblast membrane associated protein (Scianna blood group) [Source:HGNC Symbol;Acc:HGNC:15743]	-	166	214	157	225	77	220	167	115	175	310	232	177	252	350	266	219	2.268	1.82174	1.30875
ENSG00000163900	300.218	380.011	400.172	543.406	464.956	463.313	454.66	388.166	244.498	345.428	272.709	302.751	275.341	331.419	314.981	316.649	404.378	308.468	0.390294	0.0157525	0.516785	TMEM41A	3	185476496	185499057	-	8668	protein_coding	transmembrane protein 41A [Source:HGNC Symbol;Acc:HGNC:30544]	-	222	451	485	549	368	440	447	406	254	369	264	316	264	395	374	321	2.01414	2.54947	2.68473
ENSG00000213366	64.9119	52.241	92.4108	107.889	65.7004	157.948	189.187	65.969	100.109	234.03	95.0349	114.969	170.002	194.656	164.228	159.804	99.5963	161.818	-0.700116	0.0158159	0.516785	GSTM2	1	109668022	109709551	+	9116	protein_coding	glutathione S-transferase mu 2 [Source:HGNC Symbol;Acc:HGNC:4634]	-	48	62	112	109	52	150	186	69	104	250	92	120	163	232	195	162	0.414088	0.333257	0.58951
ENSG00000166863	20.285	9.26856	0.825096	14.8472	5.05387	1.05298	0	0	2.88777	0	3.09896	6.70651	22.9451	7.55133	186.125	9.86446	6.02449	33.7559	-2.49842	0.0158295	0.516785	TAC3	12	57010000	57028883	-	1574	protein_coding	tachykinin 3 [Source:HGNC Symbol;Acc:HGNC:11521]	-	15	11	1	15	4	1	0	0	3	0	3	7	22	9	221	10	0.74945	0.342437	0.030484
ENSG00000179930	1.35233	15.1667	21.4525	39.5925	0	4.21194	1.01714	0	27.9151	8.42507	0	0	0	0	0	1.97289	12.3009	1.48542	3.05328	0.0158514	0.516785	ZNF648	1	182054570	182061712	-	3649	protein_coding	zinc finger protein 648 [Source:HGNC Symbol;Acc:HGNC:18190]	zf-C2H2	1	18	26	40	0	4	1	0	29	9	0	0	0	0	0	2	0.0215517	0.241708	0.341882
ENSG00000144642	313.741	338.724	484.331	371.179	288.071	694.97	285.815	882.455	378.298	363.214	418.36	225.147	75.093	229.896	174.334	309.744	448.621	256.541	0.806748	0.0158519	0.516785	RBMS3	3	28574791	30010391	+	18339	protein_coding	RNA binding motif single stranded interacting protein 3 [Source:HGNC Symbol;Acc:HGNC:13427]	-	232	402	587	375	228	660	281	923	393	388	405	235	72	274	207	314	0.994875	1.0741	1.53582
ENSG00000114503	1599.81	1582.4	1377.91	1558.95	1919.21	1388.89	1245.99	1573.7	1684.53	1256.27	1323.26	1226.33	1180.63	1120.95	1318.03	1568.45	1547.93	1284.85	0.2685	0.0158637	0.516785	NCBP2	3	196935402	196942597	-	5114	protein_coding	nuclear cap binding protein subunit 2 [Source:HGNC Symbol;Acc:HGNC:7659]	-	1183	1878	1670	1575	1519	1319	1225	1646	1750	1342	1281	1280	1132	1336	1565	1590	18.192	17.994	15.6687
ENSG00000103653	1030.48	1210.81	1022.29	1101.66	1228.09	1694.25	1039.51	1158.76	1100.24	1436.01	1374.91	1230.17	1463.27	2053.12	2006.11	1196.56	1176.23	1537.16	-0.386383	0.0158858	0.516785	CSK	15	74782057	74803198	+	4570	protein_coding	C-terminal Src kinase [Source:HGNC Symbol;Acc:HGNC:2444]	-	762	1437	1239	1113	972	1609	1022	1212	1143	1534	1331	1284	1403	2447	2382	1213	13.1128	15.4075	13.0087
ENSG00000178573	2254.34	2731.7	468.655	1613.39	727.758	1315.18	2953.77	737.132	1251.37	1845.09	2088.7	2729.55	3190.41	2808.25	2200.66	5290.31	1561.48	2879	-0.882665	0.0158938	0.516785	MAF	16	79585843	79600714	-	6976	protein_coding	MAF bZIP transcription factor [Source:HGNC Symbol;Acc:HGNC:6776]	TF_bZIP	1667	3242	568	1630	576	1249	2904	771	1300	1971	2022	2849	3059	3347	2613	5363	18.7925	22.7719	3.90678
ENSG00000177191	290.751	71.6207	59.4069	103.93	32.8502	111.616	306.158	264.832	299.366	116.079	343.985	431.133	959.522	178.715	186.125	537.613	171.17	393.31	-1.20031	0.0158969	0.516785	B3GNT8	19	41425359	41428730	-	1874	protein_coding	UDP-GlcNAc:betaGal beta-1,3-N-acetylglucosaminyltransferase 8 [Source:HGNC Symbol;Acc:HGNC:24139]	-	215	85	72	105	26	106	301	277	311	124	333	450	920	213	221	545	9.02246	2.2225	1.84349
ENSG00000251432	5.40933	26.9631	37.1293	16.8268	36.6406	12.6358	31.5312	2.86822	22.1396	9.36119	2.06598	6.70651	4.17183	17.6198	11.7907	11.8374	21.3493	9.07905	1.22654	0.0160098	0.519712	AC108062.1	4	128292751	128519394	+	3283	lincRNA	uncharacterized LOC100507487 [Source:NCBI gene;Acc:100507487]	-	4	32	45	17	29	12	31	3	23	10	2	7	4	21	14	12	0.0958176	0.477608	0.657687
ENSG00000277425	1.35233	0.842597	0	0.989811	1.26347	0	1.01714	0	0.96259	4.68059	0	1.91615	4.17183	5.87325	1.68439	2.95934	0.714215	3.04079	-2.16208	0.016082	0.520295	AL121890.4	20	5066082	5068154	-	609	lincRNA	novel transcript	-	1	1	0	1	1	0	1	0	1	5	0	2	4	7	2	3	0.129133	0.0804591	0
ENSG00000256377	6.76166	23.5927	22.2776	10.8879	1.26347	5.26492	9.15423	3.82429	8.66331	2.80836	4.13195	0.958073	7.30071	6.71229	1.68439	3.94578	10.1878	3.93451	1.39815	0.0160946	0.520295	AC009509.1	12	27696388	27710770	-	1519	antisense	novel transcript	-	5	28	27	11	1	5	9	4	9	3	4	1	7	8	2	4	0.258862	0.903218	0.852871
ENSG00000154277	173.098	342.094	1849.04	745.328	150.353	3203.18	62.0453	1962.82	2124.44	831.273	400.799	255.805	53.1909	467.343	53.9005	553.396	1179.15	373.673	1.65797	0.0160963	0.520295	UCHL1	4	41256413	41268455	+	2282	protein_coding	ubiquitin C-terminal hydrolase L1 [Source:HGNC Symbol;Acc:HGNC:12513]	-	128	406	2241	753	119	3042	61	2053	2207	888	388	267	51	557	64	561	4.41114	8.71772	47.1198
ENSG00000214900	9.46632	9.26856	4.95058	0.989811	2.52694	3.15895	7.11996	10.5168	3.85036	11.2334	10.3299	18.2034	10.4296	5.87325	12.6329	13.8102	5.76092	11.7875	-1.02721	0.0162817	0.524046	LINC01588	14	49927571	50092643	-	14763	lincRNA	long intergenic non-protein coding RNA 1588 [Source:HGNC Symbol;Acc:HGNC:27503]	-	7	11	6	1	2	3	7	11	4	12	10	19	10	7	15	14	0.0372889	0.0365099	0.0195009
ENSG00000167995	147.404	98.5838	117.164	142.533	64.4369	137.941	79.3367	145.323	103.96	222.796	192.136	134.13	222.15	136.763	85.9039	212.086	115.187	172.281	-0.579465	0.0162972	0.524046	BEST1	11	61949821	61965515	+	8930	protein_coding	bestrophin 1 [Source:HGNC Symbol;Acc:HGNC:12703]	-	109	117	142	144	51	131	78	152	108	238	186	140	213	163	102	215	0.959911	0.641988	0.762982
ENSG00000084674	112.244	298.279	160.894	569.141	48.0118	94.7686	553.322	100.388	51.9799	106.718	99.1669	64.1909	78.2219	62.0887	197.074	60.1732	221.003	95.3761	1.21242	0.0162976	0.524046	APOB	2	21001429	21044073	-	14828	protein_coding	apolipoprotein B [Source:HGNC Symbol;Acc:HGNC:603]	-	83	354	195	575	38	90	544	105	54	114	96	67	75	74	234	61	0.440202	1.1698	0.631
ENSG00000224186	4.057	1.68519	3.30038	4.94906	1.26347	0	3.05141	1.91215	1.92518	7.48895	2.06598	5.74844	12.5155	8.39036	6.73756	1.97289	2.46043	6.4171	-1.38784	0.0163212	0.524046	C5orf66	5	135033280	135358219	+	6650	antisense	chromosome 5 open reading frame 66 [Source:HGNC Symbol;Acc:HGNC:48332]	-	3	2	4	5	1	0	3	2	2	8	2	6	12	10	8	2	0.0354777	0.0147367	0.0288613
ENSG00000111087	21.6373	187.056	507.434	112.838	31.5867	272.723	60.0111	106.124	780.661	82.3784	27.8907	95.8073	18.7733	192.978	54.7427	95.6853	231.119	81.1794	1.50939	0.0163275	0.524046	GLI1	12	57460135	57472262	+	4204	protein_coding	GLI family zinc finger 1 [Source:HGNC Symbol;Acc:HGNC:4317]	zf-C2H2	16	222	615	114	25	259	59	111	811	88	27	100	18	230	65	97	0.299305	2.58751	7.01924
ENSG00000071246	139.29	679.975	627.073	320.699	252.694	421.194	121.039	130.026	360.009	1017.56	588.803	479.994	355.649	928.813	887.673	319.609	339.111	654.015	-0.946855	0.0163508	0.524053	VASH1	14	76762189	76783015	+	6502	protein_coding	vasohibin 1 [Source:HGNC Symbol;Acc:HGNC:19964]	-	103	807	760	324	200	400	119	136	374	1087	570	501	341	1107	1054	324	1.24579	6.08162	5.60846
ENSG00000218226	8.11399	21.9075	22.2776	9.89811	32.8502	29.4836	6.10282	17.2093	15.4014	11.2334	9.29689	1.91615	11.4725	9.2294	13.4751	0.986446	18.1383	8.23	1.13601	0.0163994	0.524202	TATDN2P2	6	158609706	158621636	-	2226	processed_pseudogene	TatD DNase domain containing 2 pseudogene 2 [Source:HGNC Symbol;Acc:HGNC:39255]	-	6	26	27	10	26	28	6	18	16	12	9	2	11	11	16	1	0.211974	0.572322	0.581991
ENSG00000264148	8.11399	3.37039	2.47529	3.95925	7.58081	1.05298	4.06855	7.64858	2.88777	12.1695	6.19793	6.70651	7.30071	16.7807	9.26414	6.90512	4.57307	9.3321	-1.07711	0.0164015	0.524202	AC138207.3	17	31008154	31008319	-	166	processed_pseudogene	tyrosine 3-monooxygenase/tryptophan 5-monooxygenase activation protein, epsilon polypeptide (YWHAE) pseudogene	-	6	4	3	4	6	1	4	8	3	13	6	7	7	20	11	7	2.84249	1.18071	0.867143
ENSG00000169896	626.13	460.058	181.521	595.866	283.017	751.831	640.796	581.292	275.301	814.423	828.457	361.193	978.295	881.827	808.507	899.639	488.424	796.049	-0.705002	0.0164466	0.524908	ITGAM	16	31259967	31332892	+	5688	protein_coding	integrin subunit alpha M [Source:HGNC Symbol;Acc:HGNC:6149]	-	463	546	220	602	224	714	630	608	286	870	802	377	938	1051	960	912	6.40144	4.70355	1.85584
ENSG00000140199	569.332	588.132	1283.85	628.53	851.578	812.904	462.797	936.951	714.242	535.46	628.057	525.024	380.68	496.709	469.945	704.322	760.924	534.314	0.510527	0.0164893	0.525533	SLC12A6	15	34229996	34338060	-	10056	protein_coding	solute carrier family 12 member 6 [Source:HGNC Symbol;Acc:HGNC:10914]	-	421	698	1556	635	674	772	455	980	742	572	608	548	365	592	558	714	3.2924	3.40113	7.42441
ENSG00000237836	0	2.52779	1.65019	1.97962	0	1.05298	0	1.91215	0.96259	4.68059	3.09896	5.74844	2.08592	4.19518	6.73756	0.986446	1.12059	3.9333	-1.73631	0.0165141	0.525588	PHKA2-AS1	X	18890296	18894497	+	930	antisense	PHKA2 antisense RNA 1 [Source:HGNC Symbol;Acc:HGNC:44110]	-	0	3	2	2	0	1	0	2	1	5	3	6	2	5	8	1	0	0.158063	0.103187
ENSG00000244486	542.285	1498.98	2598.23	939.331	4617.98	1894.32	1306	2304.14	9340.01	2172.73	1139.39	958.073	731.114	1323.16	1874.73	521.83	2782.36	1245.86	1.15913	0.0165751	0.526793	SCARF2	22	20424815	20437826	-	3341	protein_coding	scavenger receptor class F member 2 [Source:HGNC Symbol;Acc:HGNC:19869]	-	401	1779	3149	949	3655	1799	1284	2410	9703	2321	1103	1000	701	1577	2226	529	9.43896	26.0911	45.2245
ENSG00000149534	14.8757	0	5.77567	18.8064	157.934	10.5298	0	1.91215	0	2.80836	0	2.87422	0	5.87325	0	0	23.3148	1.65083	3.80766	0.0166237	0.527598	MS4A2	11	60088261	60098466	+	4453	protein_coding	membrane spanning 4-domains A2 [Source:HGNC Symbol;Acc:HGNC:7316]	-	11	0	7	19	125	10	0	2	0	3	0	3	0	7	0	0	0.194266	0	0.0754263
ENSG00000269800	14.8757	3.37039	0	2.96943	2.52694	4.21194	2.03427	2.86822	8.66331	27.1474	6.19793	6.70651	16.6873	8.39036	10.1063	6.90512	4.61335	11.7344	-1.38738	0.0166683	0.52828	PLEKHA3P1	19	41521043	41521989	-	894	processed_pseudogene	pleckstrin homology domain containing A3 pseudogene 1 [Source:HGNC Symbol;Acc:HGNC:19648]	-	11	4	0	3	2	4	2	3	9	29	6	7	16	10	12	7	0.967634	0.219238	0
ENSG00000197646	10.8187	14.3241	10.7262	9.89811	0	21.0597	6.10282	4.78036	5.77554	58.9755	12.3959	9.58073	14.6014	31.0443	18.5283	9.86446	9.27617	22.1415	-1.25111	0.0168466	0.533185	PDCD1LG2	9	5510570	5571254	+	2365	protein_coding	programmed cell death 1 ligand 2 [Source:HGNC Symbol;Acc:HGNC:18731]	-	8	17	13	10	0	20	6	5	6	63	12	10	14	37	22	10	0.26602	0.352217	0.263748
ENSG00000249992	117.653	271.316	596.544	128.675	272.909	252.716	115.954	241.886	91.4461	151.651	76.4411	178.202	87.6085	75.5133	214.76	48.3359	232.122	118.93	0.965005	0.0170143	0.537748	TMEM158	3	45224466	45226278	-	1813	protein_coding	transmembrane protein 158 (gene/pseudogene) [Source:HGNC Symbol;Acc:HGNC:30293]	-	87	322	723	130	216	240	114	253	95	162	74	186	84	90	255	49	3.77379	8.70263	19.1345
ENSG00000158079	121.71	146.612	158.418	182.125	120.03	121.093	107.817	130.026	152.089	111.398	120.86	98.6815	80.3078	72.1571	144.858	90.753	137.769	102.716	0.425291	0.0170547	0.538275	PTPDC1	9	94030794	94109856	+	6404	protein_coding	protein tyrosine phosphatase domain containing 1 [Source:HGNC Symbol;Acc:HGNC:30184]	-	90	174	192	184	95	115	106	136	158	119	117	103	77	86	172	92	1.10522	1.33134	1.43856
ENSG00000163040	105.482	198.853	151.818	118.777	116.239	527.545	159.69	74.5737	99.1468	164.757	74.3752	64.1909	44.8472	55.3764	154.122	24.6612	172.458	83.1899	1.05097	0.0171069	0.538568	CCDC74A	2	131527675	131533666	+	3077	protein_coding	coiled-coil domain containing 74A [Source:HGNC Symbol;Acc:HGNC:25197]	-	78	236	184	120	92	501	157	78	103	176	72	67	43	66	183	25	1.99353	3.75818	2.86925
ENSG00000154380	2995.42	8272.61	19597.7	5440.99	6549.82	6861.25	2345.52	6267.06	9967.62	3004.94	4533.79	5872.03	3316.61	2610.24	4626.18	5331.74	7588.66	4185.07	0.858647	0.0171288	0.538568	ENAH	1	225486835	225653142	-	15044	protein_coding	ENAH, actin regulator [Source:HGNC Symbol;Acc:HGNC:18271]	-	2215	9818	23752	5497	5184	6516	2306	6555	10355	3210	4389	6129	3180	3111	5493	5405	11.5789	31.9781	75.7555
ENSG00000149403	1.35233	5.05558	1.65019	0	0	0	2.03427	1.91215	0	3.74447	3.09896	0.958073	7.30071	24.332	7.57975	0	1.33384	6.71629	-2.29756	0.017135	0.538568	GRIK4	11	120511700	120988904	+	7518	protein_coding	glutamate ionotropic receptor kainate type subunit 4 [Source:HGNC Symbol;Acc:HGNC:4582]	-	1	6	2	0	0	0	2	2	0	4	3	1	7	29	9	0	0.0104605	0.0391058	0.0127645
ENSG00000003436	33.8083	48.028	8.25096	9.89811	39.1675	64.232	16.2742	13.385	141.501	5.61671	17.5608	65.1489	36.5035	112.431	9.26414	877.937	41.6161	160.637	-1.94843	0.017195	0.538952	TFPI	2	187464230	187565760	-	11714	protein_coding	tissue factor pathway inhibitor [Source:HGNC Symbol;Acc:HGNC:11760]	-	25	57	10	10	31	61	16	14	147	6	17	68	35	134	11	890	0.167838	0.238431	0.0409612
ENSG00000188002	50.0363	75.8337	137.791	115.808	58.1196	160.054	134.262	114.729	191.555	62.72	68.1772	53.6521	80.3078	92.294	94.3258	60.1732	115.354	73.0929	0.660009	0.017207	0.538952	AC026412.1	5	1598920	1634005	-	3364	transcribed_unprocessed_pseudogene	programmed cell death 6 pseudogene [Source:NCBI gene;Acc:728613]	-	37	90	167	117	46	152	132	120	199	67	66	56	77	110	112	61	0.864972	1.31093	2.38198
ENSG00000153317	592.321	1111.38	731.035	543.406	1482.05	979.275	527.894	643.437	749.858	513.929	567.111	557.598	405.711	641.024	722.603	492.237	817.851	557.173	0.553248	0.0172182	0.538952	ASAP1	8	130052104	130443660	-	8280	protein_coding	ArfGAP with SH3 domain, ankyrin repeat and PH domain 1 [Source:HGNC Symbol;Acc:HGNC:2720]	-	438	1319	886	549	1173	930	519	673	779	549	549	582	389	764	858	499	4.16006	7.80561	5.13429
ENSG00000185052	1361.8	2212.66	896.054	1376.83	1543.96	777.102	1043.58	789.716	1373.62	3045.19	1811.86	2817.69	1847.08	1413.78	811.034	2413.83	1263.92	2022.92	-0.678483	0.0172903	0.540464	SLC24A3	20	19212646	19722937	+	3933	protein_coding	solute carrier family 24 member 3 [Source:HGNC Symbol;Acc:HGNC:10977]	-	1007	2626	1086	1391	1222	738	1026	826	1427	3253	1754	2941	1771	1685	963	2447	20.1355	32.7162	13.249
ENSG00000144959	127.119	208.121	471.955	485.997	427.052	386.445	452.626	233.282	151.127	253.688	146.684	284.548	150.186	166.129	123.803	239.706	327.081	194.963	0.746858	0.0173153	0.540504	NCEH1	3	172630249	172711218	-	4808	protein_coding	neutral cholesterol ester hydrolase 1 [Source:HGNC Symbol;Acc:HGNC:29260]	-	94	247	572	491	338	367	445	244	157	271	142	297	144	198	147	243	1.53752	2.51724	5.70833
ENSG00000167775	686.985	950.449	1030.55	381.077	765.662	799.215	628.591	573.644	541.938	214.371	311.962	751.129	425.527	314.639	738.605	338.351	706.456	442.083	0.676229	0.0173511	0.540877	CD320	19	8302127	8308356	-	2277	protein_coding	CD320 molecule [Source:HGNC Symbol;Acc:HGNC:16692]	-	508	1128	1249	385	606	759	618	600	563	229	302	784	408	375	877	343	17.5451	24.2738	26.3194
ENSG00000154358	198.793	450.789	241.753	139.563	238.796	246.398	341.758	158.708	732.531	289.261	234.488	1562.62	383.809	360.786	786.61	643.163	305.454	608.676	-0.99437	0.017409	0.541801	OBSCN	1	228208130	228378874	+	32290	protein_coding	obscurin, cytoskeletal calmodulin and titin-interacting RhoGEF [Source:HGNC Symbol;Acc:HGNC:15719]	-	147	535	293	141	189	234	336	166	761	309	227	1631	368	430	934	652	0.358018	0.811855	0.435389
ENSG00000141161	0	0	0	0	0	1.05298	0	0	0	0.936119	1.03299	110.178	2.08592	10.0684	0.842195	0.986446	0.116998	18.0186	-3.29856	0.0174391	0.541801	UNC45B	17	35147817	35189345	+	5679	protein_coding	unc-45 myosin chaperone B [Source:HGNC Symbol;Acc:HGNC:14304]	-	0	0	0	0	0	1	0	0	0	1	1	115	2	12	1	1	0	0	0
ENSG00000166171	340.788	334.511	228.552	281.106	198.365	205.332	305.141	234.238	235.835	174.118	225.191	164.789	167.916	244.999	247.605	155.858	262.652	197.211	0.412049	0.0174521	0.541801	DPCD	10	101570560	101609668	+	1718	protein_coding	deleted in primary ciliary dyskinesia homolog (mouse) [Source:HGNC Symbol;Acc:HGNC:24542]	-	252	397	277	284	157	195	300	245	245	186	218	172	161	292	294	158	11.5354	11.323	7.73631
ENSG00000105523	17.5803	16.8519	4.95058	0	3.79041	0	14.2399	16.2532	15.4014	3.74447	16.5278	43.1133	92.8233	6.71229	32.0034	29.5934	9.89643	32.074	-1.69476	0.0174846	0.541842	FAM83E	19	48600810	48614854	-	2529	protein_coding	family with sequence similarity 83 member E [Source:HGNC Symbol;Acc:HGNC:25972]	-	13	20	6	0	3	0	14	17	16	4	16	45	89	8	38	30	0.404251	0.387502	0.113836
ENSG00000101871	462.498	1109.7	767.339	616.652	787.141	905.566	752.681	1471.4	646.861	482.101	699.333	605.502	453.687	651.092	702.391	289.029	835.537	554.733	0.5911	0.0175185	0.541842	MID1	X	10445310	10833654	-	9295	protein_coding	midline 1 [Source:HGNC Symbol;Acc:HGNC:7095]	-	342	1317	930	623	623	860	740	1539	672	515	677	632	435	776	834	293	2.89356	6.94271	4.80077
ENSG00000177272	2.70466	5.89818	3.30038	2.96943	2.52694	16.8477	0	10.5168	7.70072	32.7642	16.5278	7.66458	7.30071	35.2395	14.3173	1.97289	5.82943	16.541	-1.50163	0.0175455	0.541842	KCNA3	1	110672465	110675033	-	2569	protein_coding	potassium voltage-gated channel subfamily A member 3 [Source:HGNC Symbol;Acc:HGNC:6221]	-	2	7	4	3	2	16	0	11	8	35	16	8	7	42	17	2	0.061224	0.133514	0.0747091
ENSG00000049769	266.409	241.825	239.278	313.77	176.886	186.378	371.255	228.501	251.236	433.423	207.631	367.9	373.379	302.892	323.403	422.199	252.838	347.261	-0.457386	0.0175693	0.541842	PPP1R3F	X	49269843	49301461	+	4173	protein_coding	protein phosphatase 1 regulatory subunit 3F [Source:HGNC Symbol;Acc:HGNC:14944]	-	197	287	290	317	140	177	365	239	261	463	201	384	358	361	384	428	3.71256	3.36997	3.33447
ENSG00000138758	2190.78	4958.68	5328.47	3454.44	2507.99	5569.23	2021.05	3378.76	3089.91	2604.28	3815.86	1758.06	1190.02	1881.12	2611.65	2183.99	3611.04	2292.14	0.655825	0.0175725	0.541842	2024-09-11	4	76949703	77040384	+	9787	protein_coding	septin 11 [Source:HGNC Symbol;Acc:HGNC:25589]	-	1620	5885	6458	3490	1985	5289	1987	3534	3210	2782	3694	1835	1141	2242	3101	2214	13.0173	29.4638	31.6611
ENSG00000154736	82.4922	78.3615	142.742	303.872	379.041	18.9537	129.176	119.509	196.368	249.008	43.3855	1067.29	53.1909	749.259	442.994	361.039	161.168	423.739	-1.39513	0.0176979	0.544972	ADAMTS5	21	26917912	26966513	-	9056	protein_coding	ADAM metallopeptidase with thrombospondin type 1 motif 5 [Source:HGNC Symbol;Acc:HGNC:221]	-	61	93	173	307	300	18	127	125	204	266	42	1114	51	893	526	366	0.529724	0.503198	0.916615
ENSG00000260196	44.627	63.1947	128.715	111.849	166.778	64.232	164.776	26.77	38.5036	40.2531	37.1876	63.2328	26.074	45.308	42.1097	78.9157	89.9383	47.583	0.917857	0.0177417	0.545043	AC124798.1	11	17380649	17383531	+	2883	antisense	antisense to KCNJ11 and overlapping to a novel gene	-	33	75	156	113	132	61	162	28	40	43	36	66	25	54	50	80	0.900172	1.2747	2.59631
ENSG00000010438	4.057	10.9538	3.30038	0.989811	2.52694	30.5365	0	0	2.88777	24.3391	0	1.91615	0	2.51711	0.842195	0	6.13913	4.23065	2.56072	0.0177789	0.545043	PRSS3	9	33750466	33799231	+	1664	protein_coding	serine protease 3 [Source:HGNC Symbol;Acc:HGNC:9486]	-	3	13	4	1	2	29	0	0	3	26	0	2	0	3	1	0	0.141783	0.382809	0.115341
ENSG00000118523	18029.3	14218.8	9332.66	9288.39	14604.4	80442.7	45089.7	43134.2	14598.6	15611.7	11707.9	9627.67	25711	14303.1	8803.46	6571.7	27637.6	13190.9	1.06709	0.0178015	0.545043	CTGF	6	131948176	131951373	-	2339	protein_coding	connective tissue growth factor [Source:HGNC Symbol;Acc:HGNC:2500]	-	13332	16875	11311	9384	11559	76395	44330	45116	15166	16677	11334	10049	24652	17047	10453	6662	448.251	353.514	232.032
ENSG00000130829	1.35233	0	0	0	6.31734	1.05298	3.05141	0	0	3.74447	4.13195	11.4969	13.5585	4.19518	5.89536	0	1.30823	6.14604	-2.31616	0.0178272	0.545043	DUSP9	X	153642492	153651326	+	2776	protein_coding	dual specificity phosphatase 9 [Source:HGNC Symbol;Acc:HGNC:3076]	-	1	0	0	0	5	1	3	0	0	4	4	12	13	5	7	0	0.0283294	0	0
ENSG00000258476	6.76166	7.58337	2.47529	2.96943	1.26347	3.15895	14.2399	11.4729	3.85036	3.74447	2.06598	0.958073	2.08592	0	4.21097	0	5.97504	1.86649	1.67663	0.0178618	0.545043	LINC02207	15	93863109	93878356	+	1572	lincRNA	long intergenic non-protein coding RNA 2207 [Source:HGNC Symbol;Acc:HGNC:53073]	-	5	9	3	3	1	3	14	12	4	4	2	1	2	0	5	0	0.250135	0.280532	0.0915685
ENSG00000253434	0	0.842597	0	0	0	0	0	0	0	0	1.03299	15.3292	6.25775	2.51711	0	0	0.0936218	3.591	-3.94083	0.0178632	0.545043	LINC02237	8	111376639	111756826	+	2402	lincRNA	long intergenic non-protein coding RNA 2237 [Source:HGNC Symbol;Acc:HGNC:53108]	-	0	1	0	0	0	0	0	0	0	0	1	16	6	3	0	0	0	0.0203995	0
ENSG00000124785	13.5233	154.195	311.886	335.546	12.6347	704.446	45.7712	107.08	18.2892	123.568	47.5175	23.9518	27.1169	41.1128	45.4785	116.401	189.264	60.7351	1.64027	0.0178679	0.545043	NRN1	6	5997999	6007605	-	2328	protein_coding	neuritin 1 [Source:HGNC Symbol;Acc:HGNC:17972]	-	10	183	378	339	10	669	45	112	19	132	46	25	26	49	54	118	0.337811	3.85177	7.79087
ENSG00000154240	219.078	234.242	271.457	347.424	228.688	213.756	148.502	317.416	414.876	282.708	233.455	196.405	109.511	158.578	130.54	119.36	266.16	175.794	0.599191	0.0179038	0.545406	CEP112	17	65635538	66192084	-	7849	protein_coding	centrosomal protein 112 [Source:HGNC Symbol;Acc:HGNC:28514]	-	162	278	329	351	181	203	146	332	431	302	226	205	105	189	155	121	1.62314	1.73549	2.01122
ENSG00000169193	83.8446	429.724	299.51	408.792	60.6465	352.75	136.296	783.98	216.583	274.283	128.091	84.3104	198.162	87.2598	158.333	109.496	308.014	148.562	1.05287	0.0179407	0.545801	CCDC126	7	23597379	23644708	+	3550	protein_coding	coiled-coil domain containing 126 [Source:HGNC Symbol;Acc:HGNC:22398]	-	62	510	363	413	48	335	134	820	225	293	124	88	190	104	188	111	1.37347	7.03938	4.90632
ENSG00000184205	1908.14	1400.4	1287.15	2331.01	3685.54	772.89	1325.33	3954.32	638.197	1543.66	1184.84	709.932	1371.49	1118.44	759.66	763.509	1922.55	1064.5	0.85278	0.017979	0.546234	TSPYL2	X	53082367	53088540	+	4948	protein_coding	TSPY like 2 [Source:HGNC Symbol;Acc:HGNC:24358]	-	1411	1662	1560	2355	2917	734	1303	4136	663	1649	1147	741	1315	1333	902	774	22.4261	16.4586	15.1277
ENSG00000144655	661.29	1092.01	347.365	993.771	1329.17	826.593	1029.34	710.362	297.44	685.239	385.305	458.917	778.047	443.85	296.453	344.27	809.704	484.583	0.740626	0.0180378	0.546695	CSRNP1	3	39141855	39154562	-	3214	protein_coding	cysteine and serine rich nuclear protein 1 [Source:HGNC Symbol;Acc:HGNC:14300]	-	489	1296	421	1004	1052	785	1012	743	309	732	373	479	746	529	352	349	11.9652	19.7584	6.28512
ENSG00000117594	8.11399	0.842597	224.426	9.89811	2.52694	84.2387	1.01714	478.992	7.70072	29.0197	27.8907	20.1195	15.6444	8.39036	2.52658	0.986446	90.8619	14.9397	2.60619	0.0180647	0.546695	HSD11B1	1	209686178	209734950	+	1513	protein_coding	hydroxysteroid 11-beta dehydrogenase 1 [Source:HGNC Symbol;Acc:HGNC:5208]	-	6	1	272	10	2	80	1	501	8	31	27	21	15	10	3	1	0.311866	0.0323857	8.62596
ENSG00000229180	402.995	159.251	276.407	212.809	213.526	269.564	319.381	348.967	246.423	176.926	160.113	224.189	195.033	183.749	197.916	249.571	272.147	198.214	0.455937	0.0180837	0.546695	AC006001.3	7	66526088	66592397	-	10101	transcribed_unprocessed_pseudogene	RAB guanine nucleotide exchange factor (GEF) 1 (RABGEF1) pseudogene	-	298	189	335	215	169	256	314	365	256	189	155	234	187	219	235	253	2.32011	0.916832	1.59132
ENSG00000269124	8.11399	1.68519	0	2.96943	3.79041	1.05298	2.03427	9.56073	1.92518	0	1.03299	1.91615	1.04296	0.839036	0	0	3.45913	0.690161	2.32268	0.0180902	0.546695	AC007193.2	19	46320197	46340004	-	472	antisense	novel transcript, antisense to HIF3A	-	6	2	0	3	3	1	2	10	2	0	1	2	1	1	0	0	0.99969	0.207625	0
ENSG00000179593	160.928	48.8706	17.327	13.8574	48.0118	6.31791	387.529	248.579	7.70072	44.9337	2.06598	5.74844	102.21	5.03422	16.0017	1.97289	104.347	25.4238	2.03846	0.018136	0.546826	ALOX15B	17	8039017	8049134	+	3028	protein_coding	arachidonate 15-lipoxygenase, type B [Source:HGNC Symbol;Acc:HGNC:434]	-	119	58	21	14	38	6	381	260	8	48	2	6	98	6	19	2	3.09063	0.938566	0.332767
ENSG00000258489	43.2746	0.842597	0	3.95925	0	0	0	10.5168	10.5885	0.936119	2.06598	1.91615	1.04296	0	0.842195	0	7.68686	0.971913	2.98307	0.0181426	0.546826	AC027013.1	15	95463592	95493770	-	1057	lincRNA	novel transcript	-	32	1	0	4	0	0	0	11	11	1	2	2	1	0	1	0	2.38085	0.0463572	0
ENSG00000089472	831.684	2689.57	1637.82	31.674	106.131	2104.92	546.202	1761.09	2837.72	33.7003	1778.81	115.927	96.9951	332.258	218.128	336.378	1394.09	416.028	1.74476	0.0181783	0.547177	HEPH	X	66162549	66268867	+	7113	protein_coding	hephaestin [Source:HGNC Symbol;Acc:HGNC:4866]	-	615	3192	1985	32	84	1999	537	1842	2948	36	1722	121	93	396	259	341	6.79952	21.9889	13.3901
ENSG00000136021	711.327	830.8	812.72	882.912	852.841	627.579	634.693	657.778	615.095	673.069	610.496	643.825	556.94	534.466	683.862	497.169	736.194	599.975	0.295081	0.0182509	0.547961	SCYL2	12	100267140	100341724	+	7481	protein_coding	SCY1 like pseudokinase 2 [Source:HGNC Symbol;Acc:HGNC:19286]	-	526	986	985	892	675	596	624	688	639	719	591	672	534	637	812	504	5.52945	6.45817	6.31763
ENSG00000154237	361.073	489.549	486.807	408.792	432.106	876.083	388.546	585.117	401.4	900.546	776.807	439.755	602.83	891.895	978.63	462.643	492.164	721.873	-0.5526	0.0182824	0.547961	LRRK1	15	100919215	101078254	+	17600	protein_coding	leucine rich repeat kinase 1 [Source:HGNC Symbol;Acc:HGNC:18608]	-	267	581	590	413	342	832	382	612	417	962	752	459	578	1063	1162	469	1.19304	1.61754	1.60848
ENSG00000077147	4991.46	4748.03	5132.1	5018.34	5379.85	5400.76	3614.9	5128.37	5017.98	4586.05	4554.45	3827.5	4443	2993.68	4207.61	3870.81	4936.87	4069.01	0.278963	0.0182846	0.547961	TM9SF3	10	96518109	96587452	-	7535	protein_coding	transmembrane 9 superfamily member 3 [Source:HGNC Symbol;Acc:HGNC:21529]	-	3691	5635	6220	5070	4258	5129	3554	5364	5213	4899	4409	3995	4260	3568	4996	3924	38.5227	36.644	39.6081
ENSG00000183780	12.171	53.9262	42.905	12.8675	39.1675	11.5828	72.2167	14.3411	37.541	6.55283	5.16494	22.0357	6.25775	13.4246	30.319	19.7289	32.9688	14.7834	1.15506	0.018314	0.547961	SLC35F3	1	233904933	234324516	+	3195	protein_coding	solute carrier family 35 member F3 [Source:HGNC Symbol;Acc:HGNC:23616]	-	9	64	52	13	31	11	71	15	39	7	5	23	6	16	36	20	0.221528	0.981526	0.780926
ENSG00000174946	2.70466	2.52779	0	1.97962	0	3.15895	1.01714	6.69251	8.66331	10.2973	17.5608	6.70651	4.17183	28.5272	1.68439	1.97289	2.97155	10.1316	-1.76358	0.0183536	0.547961	GPR171	3	151197832	151203201	-	1795	protein_coding	G protein-coupled receptor 171 [Source:HGNC Symbol;Acc:HGNC:30057]	-	2	3	0	2	0	3	1	7	9	11	17	7	4	34	2	2	0.0876237	0.0818935	0
ENSG00000161638	1426.71	2059.31	5909.34	1018.52	1933.11	1657.4	4280.11	4321.45	1301.42	948.288	1808.76	1457.23	2177.7	1417.13	1062.01	1479.67	2656.37	1478.68	0.845308	0.0183586	0.547961	ITGA5	12	54395261	54419460	-	7577	protein_coding	integrin subunit alpha 5 [Source:HGNC Symbol;Acc:HGNC:6141]	-	1055	2444	7162	1029	1530	1574	4208	4520	1352	1013	1751	1521	2088	1689	1261	1500	10.9499	15.8051	45.3539
ENSG00000272269	4.057	1.68519	5.77567	1.97962	1.26347	7.37089	6.10282	4.78036	7.70072	7.48895	3.09896	15.3292	14.6014	16.7807	8.42195	4.93223	4.52397	10.0933	-1.15295	0.0183729	0.547961	AL138724.1	6	17706257	17707344	+	1088	antisense	uncharacterized LOC105374952 [Source:NCBI gene;Acc:105374952]	-	3	2	7	2	1	7	6	5	8	8	3	16	14	20	10	5	0.216845	0.0900728	0.308707
ENSG00000160932	6063.86	5968.95	14016.7	1458.98	6792.41	10137.1	6746.67	8060.65	4004.38	2329.06	4824.06	4321.87	4489.94	5626.58	3193.6	3587.7	7027.75	4053.26	0.793999	0.0185278	0.55078	LY6E	8	143017982	143023832	+	2640	protein_coding	lymphocyte antigen 6 family member E [Source:HGNC Symbol;Acc:HGNC:6727]	-	4484	7084	16988	1474	5376	9627	6633	8431	4160	2488	4670	4511	4305	6706	3792	3637	133.573	131.482	308.756
ENSG00000183044	231.249	1287.49	646.05	1805.42	385.358	523.333	264.456	751.473	351.345	283.644	315.061	299.877	147.057	758.489	176.861	392.606	694.019	339.085	1.03342	0.0185292	0.55078	ABAT	16	8674565	8784575	+	9744	protein_coding	4-aminobutyrate aminotransferase [Source:HGNC Symbol;Acc:HGNC:23]	-	171	1528	783	1824	305	497	260	786	365	303	305	313	141	904	210	398	1.38011	7.68384	3.85569
ENSG00000119402	1302.3	1823.38	2165.88	1735.14	1690.52	1843.78	1479.93	1937	2333.32	1617.61	1545.35	1371.96	1225.48	1113.4	1765.24	1351.43	1812.36	1427.21	0.344995	0.0185594	0.55078	FBXW2	9	120751978	120793412	-	11263	protein_coding	F-box and WD repeat domain containing 2 [Source:HGNC Symbol;Acc:HGNC:13608]	-	963	2164	2625	1753	1338	1751	1455	2026	2424	1728	1496	1432	1175	1327	2096	1370	6.72401	9.41447	11.1829
ENSG00000170291	409.757	320.187	423.274	463.232	408.1	449.624	537.048	388.166	416.802	410.02	510.296	470.414	566.326	555.442	514.581	619.488	424.021	520.938	-0.297217	0.0185643	0.55078	ELP5	17	7251416	7259940	+	2768	protein_coding	elongator acetyltransferase complex subunit 5 [Source:HGNC Symbol;Acc:HGNC:30617]	-	303	380	513	468	323	427	528	406	433	438	494	491	543	662	611	628	8.6086	6.72682	8.8926
ENSG00000115504	1172.47	1198.17	580.868	1219.45	1326.64	783.42	1022.22	1715.19	909.648	681.494	1077.41	676.399	738.415	692.205	955.049	637.244	1103.12	779.745	0.500358	0.0186131	0.551015	EHBP1	2	62673851	63046487	+	8219	protein_coding	EH domain binding protein 1 [Source:HGNC Symbol;Acc:HGNC:29144]	-	867	1422	704	1232	1050	744	1005	1794	945	728	1043	706	708	825	1134	646	8.29576	8.4776	4.1099
ENSG00000268006	25.6943	18.5371	14.0266	25.7351	8.84428	20.0067	44.754	14.3411	24.0648	69.2728	23.7587	40.2391	32.3317	23.493	32.0034	40.4443	21.7782	37.3633	-0.779307	0.0186412	0.551015	PTOV1-AS1	19	49838639	49851676	-	4203	antisense	PTOV1 antisense RNA 1 [Source:HGNC Symbol;Acc:HGNC:44174]	-	19	22	17	26	7	19	44	15	25	74	23	42	31	28	38	41	0.355509	0.256481	0.194074
ENSG00000159217	1.35233	12.6389	9.07606	9.89811	1.26347	3.15895	1.01714	10.5168	0	0	1.03299	3.83229	0	0	2.52658	0	5.43576	1.05598	2.36833	0.0186805	0.551015	IGF2BP1	17	48997412	49055650	+	9109	protein_coding	insulin like growth factor 2 mRNA binding protein 1 [Source:HGNC Symbol;Acc:HGNC:28866]	-	1	15	11	10	1	3	1	11	0	0	1	4	0	0	3	0	0.00863347	0.0806888	0.0579428
ENSG00000229976	1.35233	0	0	0	0	0	0	0	0.96259	0	2.06598	0	3.12888	0.839036	20.2127	0	0.257214	3.74951	-3.69117	0.0187058	0.551015	AL118523.1	20	39785721	39813229	+	480	lincRNA	novel transcript	-	1	0	0	0	0	0	0	0	1	0	2	0	3	1	24	0	0.163838	0	0
ENSG00000261210	0	0	0	0.989811	0	0	0	0	0	0	3.09896	2.87422	0	6.71229	2.52658	0.986446	0.109979	2.31407	-3.31731	0.01871	0.551015	CLEC19A	16	19285739	19322145	+	3403	protein_coding	C-type lectin domain containing 19A [Source:HGNC Symbol;Acc:HGNC:34522]	-	0	0	0	1	0	0	0	0	0	0	3	3	0	8	3	1	0	0	0
ENSG00000187837	200.145	161.779	124.59	223.697	454.849	47.3843	232.924	40.1551	50.0547	39.317	61.9793	1483.1	232.58	29.3663	1961.47	161.777	170.62	567.084	-1.73341	0.0187175	0.551015	HIST1H1C	6	26055787	26056428	-	642	protein_coding	histone cluster 1 H1 family member c [Source:HGNC Symbol;Acc:HGNC:4716]	-	148	192	151	226	360	45	229	42	52	42	60	1548	223	35	2329	164	18.1294	14.6541	11.2855
ENSG00000273162	0	0.842597	0.825096	0	0	1.05298	2.03427	0	1.92518	2.80836	5.16494	8.62265	0	8.39036	2.52658	0	0.742237	3.93041	-2.36737	0.0188675	0.55424	AL133215.2	10	101060029	101061005	-	977	lincRNA	novel transcript	-	0	1	1	0	0	1	2	0	2	3	5	9	0	10	3	0	0	0.0501531	0.0491115
ENSG00000129355	44.627	139.028	195.548	80.1747	147.826	122.146	143.416	266.744	77.9698	30.8919	56.8144	102.514	94.9092	103.201	44.6363	100.617	135.276	76.2264	0.829496	0.0188757	0.55424	CDKN2D	19	10566462	10569059	-	1503	protein_coding	cyclin dependent kinase inhibitor 2D [Source:HGNC Symbol;Acc:HGNC:1790]	-	33	165	237	81	117	116	141	279	81	33	55	107	91	123	53	102	1.72668	5.3792	7.56601
ENSG00000129680	175.803	364.844	399.347	473.13	219.844	334.849	152.571	517.235	209.845	263.049	239.653	199.279	161.659	192.139	211.391	173.615	316.385	205.826	0.621439	0.0189885	0.554841	MAP7D3	X	136213220	136256482	-	7067	protein_coding	MAP7 domain containing 3 [Source:HGNC Symbol;Acc:HGNC:25742]	-	130	433	484	478	174	318	150	541	218	281	232	208	155	229	251	176	1.44665	3.00224	3.28615
ENSG00000248647	1.35233	0.842597	0	0	0	0	0	0	0.96259	1.87224	1.03299	4.79036	3.12888	1.67807	0.842195	0.986446	0.350835	2.04731	-2.48488	0.0190122	0.554841	AC012613.1	5	149163955	149276776	-	738	antisense	novel transcript	-	1	1	0	0	0	0	0	0	1	2	1	5	3	2	1	1	0.106561	0.0663951	0
ENSG00000122786	6304.57	7381.15	7889.57	3633.6	7200.51	11203.8	8042.5	6790.03	5506.02	4113.31	5812.63	5044.25	5132.4	3362.02	7354.89	3863.91	7105.74	4954.77	0.520168	0.0190189	0.554841	CALD1	7	134744252	134970728	+	9843	protein_coding	caldesmon 1 [Source:HGNC Symbol;Acc:HGNC:1441]	-	4662	8760	9562	3671	5699	10640	7907	7102	5720	4394	5627	5265	4921	4007	8733	3917	37.2478	43.6083	46.6121
ENSG00000149557	146.052	749.911	685.655	823.523	141.508	716.029	428.215	562.171	423.54	439.976	290.27	250.057	74.05	278.56	309.086	296.92	519.623	276.988	0.908025	0.0190672	0.554841	FEZ1	11	125442881	125592568	-	9324	protein_coding	fasciculation and elongation protein zeta 1 [Source:HGNC Symbol;Acc:HGNC:3659]	-	108	890	831	832	112	680	421	588	440	470	281	261	71	332	367	301	0.910915	4.67714	4.27638
ENSG00000130487	4.057	10.9538	3.30038	2.96943	5.05387	40.0134	7.11996	3.82429	7.70072	31.828	22.7257	10.5388	18.7733	50.3422	30.319	4.93223	9.44365	24.2085	-1.36079	0.0190684	0.554841	KLHDC7B	22	50545891	50551023	+	5133	protein_coding	kelch domain containing 7B [Source:HGNC Symbol;Acc:HGNC:25145]	-	3	13	4	3	4	38	7	4	8	34	22	11	18	60	36	5	0.0459628	0.124098	0.0373909
ENSG00000132122	124.415	177.788	116.339	194.993	118.766	132.676	128.159	123.333	131.875	88.9313	116.728	91.975	112.64	119.143	124.645	97.6582	138.705	107.389	0.370562	0.0190773	0.554841	SPATA6	1	48295372	48472208	-	5939	protein_coding	spermatogenesis associated 6 [Source:HGNC Symbol;Acc:HGNC:18309]	-	92	211	141	197	94	126	126	129	137	95	113	96	108	142	148	99	1.21823	1.74085	1.13916
ENSG00000177875	1.35233	48.028	22.2776	17.8166	10.1077	73.7089	0	10.5168	1.92518	11.2334	2.06598	4.79036	5.21479	10.9075	0	0.986446	20.637	5.02835	2.03686	0.0190874	0.554841	CCDC184	12	48183584	48185926	+	2343	protein_coding	coiled-coil domain containing 184 [Source:HGNC Symbol;Acc:HGNC:33749]	-	1	57	27	18	8	70	0	11	2	12	2	5	5	13	0	1	0.0335648	1.19205	0.552928
ENSG00000006125	5549.97	6550.35	8970.44	5567.69	5911.77	6517.97	5967.54	6989.85	7087.55	6047.33	5916.96	5276.11	5017.67	5462.13	5050.64	5364.29	6568.13	5447.88	0.269942	0.0191165	0.554841	AP2B1	17	35578046	35726409	+	7587	protein_coding	adaptor related protein complex 2 subunit beta 1 [Source:HGNC Symbol;Acc:HGNC:563]	-	4104	7774	10872	5625	4679	6190	5867	7311	7363	6460	5728	5507	4811	6510	5997	5438	42.5396	50.2073	68.757
ENSG00000198074	79.7876	25.2779	119.639	7.91849	5.05387	8.42387	0	6.69251	11.5511	2.80836	12.3959	0.958073	23.988	0	4.21097	0.986446	29.3716	6.47825	2.18956	0.0191308	0.554841	AKR1B10	7	134527592	134541408	+	1744	protein_coding	aldo-keto reductase family 1 member B10 [Source:HGNC Symbol;Acc:HGNC:382]	-	59	30	145	8	4	8	0	7	12	3	12	1	23	0	5	1	2.66049	0.842883	3.98932
ENSG00000185477	190.679	135.658	100.662	159.36	56.8561	328.531	155.622	75.5298	111.66	285.516	254.115	152.334	126.198	333.936	599.643	144.021	146.062	270.823	-0.891856	0.01914	0.554841	GPRIN3	4	89236386	89308010	-	15205	protein_coding	GPRIN family member 3 [Source:HGNC Symbol;Acc:HGNC:27733]	-	141	161	122	161	45	312	153	79	116	305	246	159	121	398	712	146	0.729271	0.518838	0.384991
ENSG00000112333	0	0	0	0	0	0	0	0	0	3.74447	0	0	0	15.9417	0.842195	4.93223	0	3.63723	-4.28657	0.0191847	0.555428	NR2E1	6	108166058	108188809	+	3733	protein_coding	nuclear receptor subfamily 2 group E member 1 [Source:HGNC Symbol;Acc:HGNC:7973]	RXR-like	0	0	0	0	0	0	0	0	0	4	0	0	0	19	1	5	0	0	0
ENSG00000127578	5.40933	5.05558	13.2015	1.97962	10.1077	2.10597	6.10282	9.56073	2.88777	0.936119	13.4288	9.58073	15.6444	55.3764	6.73756	15.7831	6.2679	16.7839	-1.42178	0.0192095	0.555439	WFIKKN1	16	629239	634116	+	4878	protein_coding	WAP, follistatin/kazal, immunoglobulin, kunitz and netrin domain containing 1 [Source:HGNC Symbol;Acc:HGNC:30912]	-	4	6	16	2	8	2	6	10	3	1	13	10	15	66	8	16	0.0644873	0.0602701	0.157382
ENSG00000100055	534.171	570.438	172.445	687.919	237.532	1072.99	410.923	565.995	290.702	893.993	827.424	519.275	656.021	1268.62	748.711	1142.3	504.791	865.193	-0.77746	0.0192468	0.555812	CYTH4	22	37282027	37315345	+	6161	protein_coding	cytohesin 4 [Source:HGNC Symbol;Acc:HGNC:9505]	-	395	677	209	695	188	1019	404	592	302	955	801	542	629	1512	889	1158	5.04199	5.38431	1.62769
ENSG00000227329	4.057	3.37039	1.65019	9.89811	7.58081	8.42387	3.05141	0.956073	6.73813	1.87224	2.06598	2.87422	0	1.67807	2.52658	0.986446	5.08067	1.71479	1.53606	0.0192753	0.55593	AL139396.1	X	53164391	53164557	-	167	processed_pseudogene	pseudogene similar to part of suppressor of variegation 3-9 homolog 2 (SUV39H2)	-	3	4	2	10	6	8	3	1	7	2	2	3	0	2	3	1	1.41274	1.17364	0.574633
ENSG00000230163	16.228	8.42597	18.9772	12.8675	24.0059	17.9007	26.4456	15.2972	15.4014	10.2973	9.29689	14.3711	18.7733	5.03422	4.21097	3.94578	17.2833	9.4185	0.883772	0.0193523	0.556504	AL122010.1	1	34850694	34851555	+	720	antisense	novel transcript	-	12	10	23	13	19	17	26	16	16	11	9	15	18	6	5	4	1.3107	0.68055	1.53275
ENSG00000166578	24.342	26.1205	9.07606	14.8472	7.58081	16.8477	18.3085	6.69251	10.5885	20.5946	3.09896	3.83229	6.25775	5.03422	2.52658	6.90512	14.9337	6.89279	1.11432	0.019377	0.556504	IQCD	12	113195441	113221094	-	2460	protein_coding	IQ motif containing D [Source:HGNC Symbol;Acc:HGNC:25168]	-	18	31	11	15	6	16	18	7	11	22	3	4	6	6	3	7	0.575431	0.617475	0.214553
ENSG00000166159	0	0	0	0	0	0	1.01714	0	0	1.87224	0	2.87422	0	20.1369	0.842195	0	0.113015	3.67507	-3.98354	0.019393	0.556504	LRTM2	12	1820267	1836752	+	4277	protein_coding	leucine rich repeats and transmembrane domains 2 [Source:HGNC Symbol;Acc:HGNC:32443]	-	0	0	0	0	0	0	1	0	0	2	0	3	0	24	1	0	0	0	0
ENSG00000259275	43.2746	65.7225	40.4297	9.89811	15.1616	17.9007	26.4456	45.8915	25.9899	22.4668	18.5938	21.0776	16.6873	16.7807	16.8439	14.7967	32.3016	18.1781	0.835195	0.019393	0.556504	AC087477.2	15	96354237	96403803	+	5303	lincRNA	novel transcript	-	32	78	49	10	12	17	26	48	27	24	18	22	16	20	20	15	0.474553	0.720718	0.443355
ENSG00000164764	83.8446	5965.58	2756.65	2387.42	23107.6	1896.42	1219.55	1562.22	1072.33	850.932	316.094	5306.76	522.522	397.703	258.554	1249.83	4450.18	1271.77	1.80701	0.0194453	0.556743	SBSPON	8	73064540	73124088	-	4383	protein_coding	somatomedin B and thrombospondin type 1 domain containing [Source:HGNC Symbol;Acc:HGNC:30362]	-	62	7080	3341	2412	18289	1801	1199	1634	1114	909	306	5539	501	474	307	1267	1.11244	79.1506	36.5748
ENSG00000207696	9.46632	0	2.47529	3.95925	2.52694	0	1.01714	3.82429	0	0	0	0	1.04296	0	0	0.986446	2.58547	0.289915	3.04241	0.0194503	0.556743	MIR659	22	37847678	37847774	-	97	miRNA	microRNA 659 [Source:HGNC Symbol;Acc:HGNC:32915]	-	7	0	3	4	2	0	1	4	0	0	0	0	1	0	0	1	5.67522	0	1.48398
ENSG00000115956	550.399	297.437	117.164	370.189	138.982	495.956	323.45	298.295	174.229	606.605	459.68	271.135	599.701	659.482	405.096	596.8	307.344	514.071	-0.742921	0.0195212	0.55807	PLEK	2	68365173	68397453	+	3314	protein_coding	pleckstrin [Source:HGNC Symbol;Acc:HGNC:9070]	-	407	353	142	374	110	471	318	312	181	648	445	283	575	786	481	605	9.65824	5.21933	2.05595
ENSG00000136541	0	1.68519	0	0.989811	0	0	0	1.91215	0	0.936119	4.13195	0	4.17183	17.6198	0	2.95934	0.509683	4.25986	-2.97303	0.019625	0.560335	ERMN	2	157318625	157327713	-	4393	protein_coding	ermin [Source:HGNC Symbol;Acc:HGNC:29208]	-	0	2	0	1	0	0	0	2	0	1	4	0	4	21	0	3	0	0.022308	0
ENSG00000188766	32.456	38.7594	27.2282	5.93887	40.431	45.2783	24.4113	13.385	12.5137	11.2334	13.4288	15.3292	7.30071	16.7807	14.3173	20.7154	26.7113	14.1579	0.908659	0.0196634	0.560728	SPRED3	19	38388421	38399587	+	5864	protein_coding	sprouty related EVH1 domain containing 3 [Source:HGNC Symbol;Acc:HGNC:31041]	-	24	46	33	6	32	43	24	14	13	12	13	16	7	20	17	21	0.321865	0.384376	0.270021
ENSG00000169436	86.5492	277.214	84.9849	25.7351	39.1675	142.153	84.4224	375.737	106.848	17.7863	41.3195	29.7003	14.6014	5.87325	118.749	131.197	135.868	51.3182	1.40512	0.0197106	0.561369	COL22A1	8	138588235	138914006	-	7830	protein_coding	collagen type XXII alpha 1 chain [Source:HGNC Symbol;Acc:HGNC:22989]	-	64	329	103	26	31	135	83	393	111	19	40	31	14	7	141	133	0.642798	2.05886	0.631179
ENSG00000087258	6.76166	15.1667	103.137	1.97962	8.84428	6.31791	7.11996	57.3644	17.3266	237.774	24.7917	34.4906	9.38663	232.413	28.6346	26.634	24.8909	84.875	-1.76461	0.0197744	0.562484	GNAO1	16	56191347	56357457	+	13697	protein_coding	G protein subunit alpha o1 [Source:HGNC Symbol;Acc:HGNC:4389]	-	5	18	125	2	7	6	7	60	18	254	24	36	9	277	34	27	0.0287079	0.0643931	0.437887
ENSG00000071553	3846.03	4564.35	4722.85	5513.25	5579.48	5679.8	4351.31	4315.71	4101.6	3585.33	3606.16	4717.55	3953.86	3828.52	3977.69	3938.88	4741.6	3944	0.265706	0.0198206	0.563093	ATP6AP1	X	154428632	154436516	+	4884	protein_coding	ATPase H+ transporting accessory protein 1 [Source:HGNC Symbol;Acc:HGNC:868]	-	2844	5417	5724	5570	4416	5394	4278	4514	4261	3830	3491	4924	3791	4563	4723	3993	45.7942	54.347	56.2343
ENSG00000186517	503.067	518.197	193.072	556.274	257.748	694.97	393.632	662.558	310.917	793.829	725.158	396.642	725.899	1045.44	736.92	551.423	454.493	710.759	-0.645278	0.0198874	0.563414	ARHGAP30	1	161046946	161069970	-	5064	protein_coding	Rho GTPase activating protein 30 [Source:HGNC Symbol;Acc:HGNC:27414]	-	372	615	234	562	204	660	387	693	323	848	702	414	696	1246	875	559	5.77704	5.95078	2.21717
ENSG00000236279	0	0	0	0	0	0	0	2.86822	0	0	0	19.1615	2.08592	11.7465	3.36878	0	0.318691	5.19467	-3.83647	0.0199016	0.563414	CLEC2L	7	139523856	139544984	+	2527	protein_coding	C-type lectin domain family 2 member L [Source:HGNC Symbol;Acc:HGNC:21969]	-	0	0	0	0	0	0	0	3	0	0	0	20	2	14	4	0	0	0	0
ENSG00000234380	6.76166	93.5282	37.1293	77.2053	6.31734	67.391	10.1714	69.7933	117.436	33.7003	9.29689	22.0357	34.4176	12.5855	26.9502	17.756	53.9704	22.3918	1.27295	0.0199062	0.563414	LINC01426	21	34745757	34784886	+	3219	antisense	long intergenic non-protein coding RNA 1426 [Source:HGNC Symbol;Acc:HGNC:50734]	-	5	111	45	78	5	64	10	73	122	36	9	23	33	15	32	18	0.122153	1.68964	0.670763
ENSG00000139679	611.254	582.234	273.932	882.912	274.173	633.897	581.802	273.437	609.32	661.836	635.288	596.879	661.236	1210.73	907.044	1082.13	524.773	822.163	-0.647924	0.0199424	0.563738	LPAR6	13	48389567	48444704	-	4348	protein_coding	lysophosphatidic acid receptor 6 [Source:HGNC Symbol;Acc:HGNC:15520]	-	452	691	332	892	217	602	572	286	633	707	615	623	634	1443	1077	1097	8.17533	7.78719	3.66375
ENSG00000182732	2.70466	11.7964	0.825096	5.93887	1.26347	0	1.01714	2.86822	2.88777	9.36119	6.19793	6.70651	14.6014	16.7807	0.842195	14.7967	3.25573	9.89809	-1.57522	0.0200018	0.564238	RGS6	14	71932439	72566529	+	8937	protein_coding	regulator of G protein signaling 6 [Source:HGNC Symbol;Acc:HGNC:10002]	-	2	14	1	6	1	0	1	3	3	10	6	7	14	20	1	15	0.0175993	0.0767589	0.0053689
ENSG00000181631	377.301	406.132	121.289	348.414	132.664	387.498	68.1482	209.38	180.004	629.072	350.183	159.998	541.295	645.219	555.006	314.676	247.87	456.493	-0.881355	0.0200097	0.564238	P2RY13	3	151326312	151329548	-	2764	protein_coding	purinergic receptor P2Y13 [Source:HGNC Symbol;Acc:HGNC:4537]	-	279	482	147	352	105	368	67	219	187	672	339	167	519	769	659	319	7.93821	8.54479	2.55186
ENSG00000186350	1622.8	1674.24	2062.74	2064.75	1856.04	2059.64	1597.92	1936.05	2910.87	2717.55	2529.79	1852.91	3221.7	2788.12	2843.25	1987.69	1976.12	2563	-0.375051	0.020076	0.564651	RXRA	9	134317098	134440585	+	11083	protein_coding	retinoid X receptor alpha [Source:HGNC Symbol;Acc:HGNC:10477]	RXR-like	1200	1987	2500	2086	1469	1956	1571	2025	3024	2903	2449	1934	3089	3323	3376	2015	8.51491	8.78482	10.8233
ENSG00000113578	12.171	90.1578	12.3764	3.95925	21.479	20.0067	25.4284	2.86822	33.6907	37.4447	33.0556	72.8135	29.2028	171.163	13.4751	104.563	24.6819	65.9598	-1.41415	0.0200772	0.564651	FGF1	5	142592178	142698070	-	5275	protein_coding	fibroblast growth factor 1 [Source:HGNC Symbol;Acc:HGNC:3665]	-	9	107	15	4	17	19	25	3	35	40	32	76	28	204	16	106	0.134176	0.993925	0.136441
ENSG00000160408	1.35233	5.89818	54.4563	7.91849	1.26347	10.5298	15.2571	9.56073	0.96259	4.68059	8.26391	4.79036	3.12888	0.839036	0.842195	1.97289	11.911	3.50255	1.79197	0.0201495	0.564651	ST6GALNAC6	9	127885321	127905408	-	5307	protein_coding	ST6 N-acetylgalactosaminide alpha-2,6-sialyltransferase 6 [Source:HGNC Symbol;Acc:HGNC:23364]	-	1	7	66	8	1	10	15	10	1	5	8	5	3	1	1	2	0.0148186	0.0646311	0.596722
ENSG00000162009	1.35233	10.1112	4.95058	14.8472	18.952	48.4373	3.05141	1.91215	0	3.74447	25.8247	80.4781	65.7064	78.8694	32.0034	2.95934	11.5127	41.3694	-1.84803	0.0201937	0.564651	SSTR5	16	1078781	1080142	+	1362	protein_coding	somatostatin receptor 5 [Source:HGNC Symbol;Acc:HGNC:11334]	-	1	12	6	15	15	46	3	2	0	4	25	84	63	94	38	3	0.0577403	0.431715	0.211374
ENSG00000100297	572.036	395.178	334.164	335.546	322.185	550.711	478.054	463.695	298.403	624.391	597.067	583.466	554.854	609.14	547.427	368.931	416.664	555.039	-0.414704	0.0202036	0.564651	MCM5	22	35400063	35425430	+	7338	protein_coding	minichromosome maintenance complex component 5 [Source:HGNC Symbol;Acc:HGNC:6948]	-	423	469	405	339	255	523	470	485	310	667	578	609	532	726	650	374	4.53335	3.13175	2.64822
ENSG00000168658	0	2.52779	1.65019	2.96943	0	4.21194	4.06855	1.91215	5.77554	1.87224	4.13195	4.79036	3.12888	28.5272	6.73756	5.91868	2.5684	7.87241	-1.60045	0.0202369	0.564651	VWA3B	2	98087116	98313299	+	8307	protein_coding	von Willebrand factor A domain containing 3B [Source:HGNC Symbol;Acc:HGNC:28385]	-	0	3	2	3	0	4	4	2	6	2	4	5	3	34	8	6	0	0.0176958	0.0115522
ENSG00000105472	474.669	1667.5	477.731	192.023	384.094	1136.17	249.199	1208.48	625.684	110.462	593.968	472.33	174.174	646.058	140.647	138.102	712.838	325.106	1.13282	0.0202532	0.564651	CLEC11A	19	50723329	50725718	+	1469	protein_coding	C-type lectin domain containing 11A [Source:HGNC Symbol;Acc:HGNC:10576]	-	351	1979	579	194	304	1079	245	1264	650	118	575	493	167	770	167	140	18.7906	66.011	18.9119
ENSG00000256663	6.76166	10.9538	8.25096	6.92868	2.52694	0	6.10282	8.60466	10.5885	8.42507	18.5938	25.868	16.6873	14.2636	6.73756	8.87801	6.74644	14.2076	-1.04956	0.0203023	0.564651	AC112777.1	12	20551590	20553012	+	1423	processed_pseudogene	ubiquitin-like with PHD and ring finger domains 1 (UHRF1) pseudogene	-	5	13	10	7	2	0	6	9	11	9	18	27	16	17	8	9	0.276326	0.447642	0.337188
ENSG00000171236	14.8757	16.0093	10.7262	41.5721	36.6406	18.9537	2.03427	228.501	7.70072	17.7863	14.4618	1.91615	28.1599	16.7807	5.89536	1.97289	41.8904	12.4247	1.75585	0.0203582	0.564651	LRG1	19	4536409	4540474	-	3133	protein_coding	leucine rich alpha-2-glycoprotein 1 [Source:HGNC Symbol;Acc:HGNC:29480]	-	11	19	13	42	29	18	2	239	8	19	14	2	27	20	7	2	0.276114	0.297157	0.199095
ENSG00000162552	10.8187	16.8519	1.65019	3.95925	7.58081	13.6888	68.1482	0	4.81295	5.61671	4.13195	2.87422	19.8162	55.3764	1.68439	402.47	14.1679	70.2814	-2.31063	0.0203799	0.564651	WNT4	1	22117305	22143969	-	4527	protein_coding	Wnt family member 4 [Source:HGNC Symbol;Acc:HGNC:12783]	-	8	20	2	4	6	13	67	0	5	6	4	3	19	66	2	408	0.138975	0.216477	0.0211981
ENSG00000167081	357.016	1729.85	2550.37	2020.2	912.224	1463.65	227.839	1063.15	2527.76	1315.25	1047.45	217.483	486.019	898.608	224.024	412.334	1428.01	657.309	1.11952	0.0203981	0.564651	PBX3	9	125747345	125967377	+	4529	protein_coding	PBX homeobox 3 [Source:HGNC Symbol;Acc:HGNC:8634]	Homeobox	264	2053	3091	2041	722	1390	224	1112	2626	1405	1014	227	466	1071	266	418	4.58414	22.2116	32.7472
ENSG00000140043	28.399	15.1667	43.7301	26.7249	11.3712	8.42387	25.4284	16.2532	27.9151	61.7838	46.4845	45.0294	22.9451	19.2978	33.6878	49.3223	22.6014	39.793	-0.809476	0.0203998	0.564651	PTGR2	14	73851844	73886827	+	8072	protein_coding	prostaglandin reductase 2 [Source:HGNC Symbol;Acc:HGNC:20149]	-	21	18	53	27	9	8	25	17	29	66	45	47	22	23	40	50	0.204595	0.109266	0.315045
ENSG00000156876	24.342	28.6483	16.5019	19.7962	16.4251	18.9537	43.7369	13.385	16.364	45.8698	18.5938	32.5745	35.4606	47.8251	32.8456	31.5663	22.017	34.9622	-0.670578	0.0204052	0.564651	SASS6	1	100083563	100132955	-	3972	protein_coding	SAS-6 centriolar assembly protein [Source:HGNC Symbol;Acc:HGNC:25403]	-	18	34	20	20	13	18	43	14	17	49	18	34	34	57	39	32	0.356385	0.419433	0.241601
ENSG00000169554	864.14	968.143	780.541	1027.42	843.997	1432.06	743.527	864.29	619.908	1360.18	1232.36	1037.59	1015.84	1297.15	1037.58	1292.24	904.892	1181.85	-0.385319	0.0204216	0.564651	ZEB2	2	144364364	144524583	-	25058	protein_coding	zinc finger E-box binding homeobox 2 [Source:HGNC Symbol;Acc:HGNC:14881]	zf-C2H2	639	1149	946	1038	668	1360	731	904	644	1453	1193	1083	974	1546	1232	1310	2.00544	2.24681	1.81143
ENSG00000178718	141.995	133.13	103.962	136.594	137.718	81.0798	133.245	52.584	51.9799	115.143	98.1339	208.86	181.475	114.109	230.761	248.584	108.032	171.009	-0.664377	0.0204399	0.564651	RPP25	15	74954416	74957464	-	3049	protein_coding	ribonuclease P and MRP subunit p25 [Source:HGNC Symbol;Acc:HGNC:30361]	-	105	158	126	138	109	77	131	55	54	123	95	218	174	136	274	252	2.70825	2.53917	1.98285
ENSG00000272931	2.70466	2.52779	3.30038	4.94906	10.1077	0	10.1714	0.956073	8.66331	24.3391	2.06598	11.4969	6.25775	34.4005	5.05317	10.8509	4.82004	13.4949	-1.49958	0.0204415	0.564651	AC099568.2	1	89820174	89820868	-	695	lincRNA	novel transcript	-	2	3	4	5	8	0	10	1	9	26	2	12	6	41	6	11	0.226309	0.211509	0.276155
ENSG00000169083	259.648	65.7225	1047.87	24.7453	509.178	604.413	13.2228	952.248	1241.74	309.855	447.284	65.1489	37.5465	41.1128	175.177	43.4036	524.31	159.933	1.71318	0.0204517	0.564651	AR	X	67544032	67730619	+	12775	protein_coding	androgen receptor [Source:HGNC Symbol;Acc:HGNC:644]	ESR-like	192	78	1270	25	403	574	13	996	1290	331	433	68	36	49	208	44	1.18194	0.299176	4.77002
ENSG00000154262	32.456	7.58337	4.12548	5.93887	1.26347	7.37089	22.377	25.814	11.5511	26.2113	27.8907	28.7422	130.37	16.7807	4.21097	17.756	13.1645	35.9945	-1.45482	0.0204798	0.564651	ABCA6	17	69078702	69141888	-	14151	protein_coding	ATP binding cassette subfamily A member 6 [Source:HGNC Symbol;Acc:HGNC:36]	-	24	9	5	6	1	7	22	27	12	28	27	30	125	20	5	18	0.133377	0.0311636	0.0169535
ENSG00000127324	1.35233	5.89818	0	0	0	0	0	0	1.92518	1.87224	1.03299	49.8198	4.17183	0	9.26414	0	1.01952	9.45157	-3.18274	0.0205083	0.564651	TSPAN8	12	71125085	71441898	-	2519	protein_coding	tetraspanin 8 [Source:HGNC Symbol;Acc:HGNC:11855]	-	1	7	0	0	0	0	0	0	2	2	1	52	4	0	11	0	0.0312196	0.136164	0
ENSG00000073150	21.6373	12.6389	12.3764	3.95925	24.0059	8.42387	48.8226	42.0672	18.2892	31.828	35.1216	24.9099	54.2338	95.6501	10.1063	79.9021	21.3579	47.3931	-1.15216	0.0205412	0.564651	PANX2	22	50170731	50180294	+	3102	protein_coding	pannexin 2 [Source:HGNC Symbol;Acc:HGNC:8600]	-	16	15	15	4	19	8	48	44	19	34	34	26	52	114	12	81	0.405634	0.236942	0.232021
ENSG00000113555	390.824	550.216	273.932	384.047	256.484	321.16	298.021	69.7933	191.555	561.671	466.911	430.175	587.186	255.067	405.096	965.731	304.004	524.548	-0.786776	0.0205814	0.564651	PCDH12	5	141943585	141969741	-	6820	protein_coding	protocadherin 12 [Source:HGNC Symbol;Acc:HGNC:8657]	-	289	653	332	388	203	305	293	73	199	600	452	449	563	304	481	979	3.3325	4.6916	2.33578
ENSG00000168014	373.244	492.919	452.978	573.101	502.861	691.811	434.317	500.026	488.033	485.846	468.977	400.474	244.052	360.786	385.725	343.283	501.032	384.163	0.38333	0.020591	0.564651	C2CD3	11	74012714	74171210	-	12571	protein_coding	C2 calcium dependent domain containing 3 [Source:HGNC Symbol;Acc:HGNC:24564]	-	276	585	549	579	398	657	427	523	507	519	454	418	234	430	458	348	1.72661	2.28023	2.09546
ENSG00000225138	178.508	134.815	148.517	98.9811	193.311	202.173	335.655	78.398	344.607	446.529	140.486	659.154	276.384	353.234	244.237	228.855	190.552	335.554	-0.816789	0.020595	0.564651	SLC9A3-AS1	5	473236	480884	+	4302	processed_transcript	SLC9A3 antisense RNA 1 [Source:HGNC Symbol;Acc:HGNC:40550]	-	132	160	180	100	153	192	330	82	358	477	136	688	265	421	290	232	2.41301	1.82239	2.00761
ENSG00000235272	5.40933	0.842597	0.825096	0	1.26347	1.05298	0	0.956073	1.92518	6.55283	2.06598	1.91615	6.25775	1.67807	8.42195	2.95934	1.36386	4.26458	-1.74059	0.0206219	0.564707	RAMACL	6	166585604	166587594	-	1991	protein_coding	RNA guanine-7 methyltransferase activating subunit like (pseudogene) [Source:HGNC Symbol;Acc:HGNC:21234]	-	4	1	1	0	1	1	0	1	2	7	2	2	6	2	10	3	0.157996	0.0246105	0.0240994
ENSG00000160345	29.7513	26.1205	20.6274	29.6943	44.2214	41.0664	23.3941	17.2093	43.3166	20.5946	25.8247	18.2034	19.8162	24.332	6.73756	16.7696	30.6001	18.8969	0.692792	0.0206779	0.565473	C9orf116	9	135495181	135501734	-	1864	protein_coding	chromosome 9 open reading frame 116 [Source:HGNC Symbol;Acc:HGNC:28435]	-	22	31	25	30	35	39	23	18	45	22	25	19	19	29	8	17	0.928182	0.814907	0.643534
ENSG00000232629	25.6943	23.5927	9.90115	6.92868	3.79041	55.8082	13.2228	2.86822	3.85036	121.695	57.8473	22.0357	22.9451	20.9759	75.7975	2.95934	16.1841	46.3223	-1.51999	0.0207477	0.565473	HLA-DQB2	6	32756098	32763534	-	2028	protein_coding	major histocompatibility complex, class II, DQ beta 2 [Source:HGNC Symbol;Acc:HGNC:4945]	-	19	28	12	7	3	53	13	3	4	130	56	23	22	25	90	3	0.736787	0.676523	0.283917
ENSG00000174004	261	202.223	75.9088	168.268	102.341	172.689	158.673	139.587	110.698	204.074	191.103	107.304	396.324	262.618	200.442	374.85	154.599	248.102	-0.683392	0.0207488	0.565473	NRROS	3	196639686	196662004	+	2910	protein_coding	negative regulator of reactive oxygen species [Source:HGNC Symbol;Acc:HGNC:24613]	-	193	240	92	170	81	164	156	146	115	218	185	112	380	313	238	380	5.21579	4.0412	1.51695
ENSG00000131100	1267.14	1209.13	2375.45	1768.79	1566.7	1855.36	1339.57	2442.77	3737.74	1706.54	1214.79	1160.23	1412.17	1089.91	1016.53	1653.28	1951.4	1321.92	0.562094	0.0207493	0.565473	ATP6V1E1	22	17592136	17628818	-	3212	protein_coding	ATPase H+ transporting V1 subunit E1 [Source:HGNC Symbol;Acc:HGNC:857]	-	937	1435	2879	1787	1240	1762	1317	2555	3883	1823	1176	1211	1354	1299	1207	1676	22.9414	21.8912	43.0074
ENSG00000083937	638.301	538.419	742.586	870.044	817.464	701.288	523.825	695.065	666.112	590.691	607.397	542.269	360.864	411.128	608.065	612.583	688.123	533.285	0.367533	0.0208033	0.566064	CHMP2B	3	87227271	87255548	+	3106	protein_coding	charged multivesicular body protein 2B [Source:HGNC Symbol;Acc:HGNC:24537]	-	472	639	900	879	647	666	515	727	692	631	588	566	346	490	722	621	11.9508	10.0807	13.9033
ENSG00000273238	8.11399	3.37039	3.30038	0	3.79041	0	2.03427	53.5401	8.66331	912.716	27.8907	1.91615	9.38663	51.1812	6.73756	0	9.20143	144.261	-1.91275	0.0208207	0.566064	TMEM271	4	573880	576300	-	2421	protein_coding	transmembrane protein 271 [Source:NCBI gene;Acc:112441426]	-	6	4	4	0	3	0	2	56	9	975	27	2	9	61	8	0	0.1949	0.0809576	0.0792762
ENSG00000103154	36.513	66.5651	399.347	16.8268	238.796	41.0664	139.348	71.7055	27.9151	93.6119	23.7587	64.1909	21.9021	36.0786	57.2692	26.634	115.342	46.2065	1.3196	0.0208616	0.566151	NECAB2	16	83968632	84002776	+	2520	protein_coding	N-terminal EF-hand calcium binding protein 2 [Source:HGNC Symbol;Acc:HGNC:23746]	-	27	79	484	17	189	39	137	75	29	100	23	67	21	43	68	27	0.842596	1.5361	9.21557
ENSG00000106299	1717.46	1536.05	1516.53	1369.9	1901.52	1995.41	1877.63	1243.85	1657.58	1229.12	1379.04	1301.06	1288.05	1072.29	1728.18	1293.23	1646.21	1327.28	0.310324	0.0208779	0.566151	WASL	7	123681935	123749067	-	4435	protein_coding	Wiskott-Aldrich syndrome like [Source:HGNC Symbol;Acc:HGNC:12735]	-	1270	1823	1838	1384	1505	1895	1846	1301	1722	1313	1335	1358	1235	1278	2052	1311	22.5199	20.1412	19.8852
ENSG00000242756	2.70466	2.52779	7.42586	6.92868	3.79041	41.0664	0	21.9897	10.5885	4.68059	80.5731	3.83229	1.04296	1.67807	5.89536	1.97289	10.7802	14.2393	1.69692	0.0209277	0.566151	RHOT1P3	13	18837768	18838098	-	331	processed_pseudogene	ras homolog family member T1 pseudogene 3 [Source:HGNC Symbol;Acc:HGNC:37839]	-	2	3	9	7	3	39	0	23	11	5	78	4	1	2	7	2	0.47518	0.444105	1.30464
ENSG00000185664	32.456	415.4	92.4108	490.946	35.3771	47.3843	60.0111	17.2093	61.6058	73.0173	50.6164	66.107	60.4916	61.2496	14.3173	39.4578	139.2	52.1796	1.41712	0.0209311	0.566151	PMEL	12	55954105	55973317	-	3901	protein_coding	premelanosome protein [Source:HGNC Symbol;Acc:HGNC:10880]	-	24	493	112	496	28	45	59	18	64	78	49	69	58	73	17	40	0.483828	6.19246	1.37759
ENSG00000186566	1644.44	1002.69	1537.15	1214.5	1046.15	1499.45	1583.68	2136.82	1791.38	1141.13	1259.21	1142.98	1193.14	1047.96	1217.81	1089.04	1495.14	1155.9	0.37136	0.0209688	0.566151	GPATCH8	17	44395284	44503430	-	9734	protein_coding	G-patch domain containing 8 [Source:HGNC Symbol;Acc:HGNC:29066]	-	1216	1190	1863	1227	828	1424	1557	2235	1861	1219	1219	1193	1144	1249	1446	1104	9.82423	5.99029	9.1833
ENSG00000132704	0	0	0	0	0	0	0	0	0	1.87224	6.19793	0.958073	3.12888	4.19518	0	0	0	2.33604	-3.63982	0.0209737	0.566151	FCRL2	1	157745733	157777132	-	5058	protein_coding	Fc receptor like 2 [Source:HGNC Symbol;Acc:HGNC:14875]	-	0	0	0	0	0	0	0	0	0	2	6	1	3	5	0	0	0	0	0
ENSG00000184574	438.156	629.42	359.742	604.775	169.305	810.798	538.065	343.23	213.695	600.988	551.616	652.448	830.195	885.183	891.884	660.919	456.354	724.748	-0.667141	0.0209981	0.566151	LPAR5	12	6618835	6636447	-	3258	protein_coding	lysophosphatidic acid receptor 5 [Source:HGNC Symbol;Acc:HGNC:13307]	-	324	747	436	611	134	770	529	359	222	642	534	681	796	1055	1059	670	7.82078	11.2347	6.42115
ENSG00000143382	1049.41	1398.71	812.72	522.62	487.699	404.346	579.768	1810.8	1150.3	386.617	409.063	645.741	791.605	361.625	725.972	500.128	912.93	545.822	0.742319	0.0210842	0.567802	ADAMTSL4	1	150549369	150560937	+	6432	protein_coding	ADAMTS like 4 [Source:HGNC Symbol;Acc:HGNC:19706]	-	776	1660	985	528	386	384	570	1894	1195	413	396	674	759	431	862	507	9.48794	12.646	7.34797
ENSG00000177363	1249.55	1694.46	3986.04	1784.63	1010.77	4425.69	1840	551.654	496.697	540.14	2027.76	545.143	1069.03	926.296	913.781	513.938	1893.28	933.727	1.01994	0.0211837	0.569806	LRRN4CL	11	62686402	62689899	-	2585	protein_coding	LRRN4 C-terminal like [Source:HGNC Symbol;Acc:HGNC:33724]	-	924	2011	4831	1803	800	4203	1809	577	516	577	1963	569	1025	1104	1085	521	28.1104	38.1192	89.6714
ENSG00000168477	1494.33	2124.19	2292.12	1204.6	5031.13	3935	4339.11	6946.82	3637.63	257.433	2350.05	3336.97	2858.75	1125.99	899.464	712.214	3444.99	1648.69	1.06323	0.0212499	0.570913	TNXB	6	32041153	32115334	-	15909	protein_coding	tenascin XB [Source:HGNC Symbol;Acc:HGNC:11976]	-	1105	2521	2778	1217	3982	3737	4266	7266	3779	275	2275	3483	2741	1342	1068	722	5.4623	7.76466	8.37851
ENSG00000173110	91.9586	134.815	36.3042	164.309	63.1734	192.696	752.681	112.817	19.2518	51.4865	44.4185	38.3229	83.4367	117.465	43.7941	115.414	174.223	70.6197	1.30275	0.0212781	0.570997	HSPA6	1	161524540	161526910	+	2371	protein_coding	heat shock protein family A (Hsp70) member 6 [Source:HGNC Symbol;Acc:HGNC:5239]	-	68	160	44	166	50	183	740	118	20	55	43	40	80	140	52	117	2.25545	3.30659	0.890427
ENSG00000113361	1.35233	149.14	212.875	110.859	40.431	95.8216	3.05141	24.8579	20.2144	29.0197	25.8247	32.5745	31.2888	20.1369	22.7393	19.7289	73.178	25.9018	1.50134	0.0214167	0.572006	CDH6	5	31193750	31329146	+	12379	protein_coding	cadherin 6 [Source:HGNC Symbol;Acc:HGNC:1765]	-	1	177	258	112	32	91	3	26	21	31	25	34	30	24	27	20	0.00635288	0.700616	1.00003
ENSG00000238123	43.2746	37.0742	14.0266	23.7555	8.84428	13.6888	17.2913	14.3411	28.8777	7.48895	16.5278	14.3711	2.08592	8.39036	17.6861	13.8102	22.3527	11.4801	0.956138	0.0214445	0.572006	MID1IP1-AS1	X	38801568	38803883	-	376	antisense	MID1IP1 antisense RNA 1 [Source:HGNC Symbol;Acc:HGNC:40932]	-	32	44	17	24	7	13	17	15	30	8	16	15	2	10	21	14	6.69296	5.734	2.16939
ENSG00000170458	4661.49	2960.04	1769.01	4876.8	1652.62	6842.29	3325.02	2731.5	1649.88	7649.03	4715.59	3286.19	5841.61	4832.01	4351.62	9029.93	3385.4	5672.28	-0.744636	0.0214509	0.572006	CD14	5	140631728	140633701	-	1886	protein_coding	CD14 molecule [Source:HGNC Symbol;Acc:HGNC:1628]	-	3447	3513	2144	4927	1308	6498	3269	2857	1714	8171	4565	3430	5601	5759	5167	9154	143.733	91.2702	54.5457
ENSG00000119772	412.461	425.511	228.552	354.352	415.681	418.035	393.632	628.14	628.571	585.074	509.263	1068.25	491.233	487.48	773.135	503.087	433.882	631.075	-0.540693	0.0214678	0.572006	DNMT3A	2	25227855	25342590	-	12020	protein_coding	DNA methyltransferase 3 alpha [Source:HGNC Symbol;Acc:HGNC:2978]	-	305	505	277	358	329	397	387	657	653	625	493	1115	471	581	918	510	1.9955	2.05864	1.10574
ENSG00000143379	348.902	399.391	399.347	370.189	343.663	320.107	354.981	416.848	373.485	528.907	406.997	362.151	439.085	413.645	716.708	413.321	369.657	468.688	-0.342364	0.0214884	0.572006	SETDB1	1	150926263	150964744	+	7093	protein_coding	SET domain bifurcated 1 [Source:HGNC Symbol;Acc:HGNC:10761]	MBD	258	474	484	374	272	304	349	436	388	565	394	378	421	493	851	419	2.86053	3.27447	3.27411
ENSG00000187955	335.378	326.927	10.7262	21.7758	453.585	127.411	116.971	111.861	31.7655	221.86	55.7814	1129.57	178.346	2031.31	118.749	147.967	170.711	554.797	-1.70128	0.0214893	0.572006	COL14A1	8	120059780	120372036	+	8647	protein_coding	collagen type XIV alpha 1 chain [Source:HGNC Symbol;Acc:HGNC:2191]	-	248	388	13	22	359	121	115	117	33	237	54	1179	171	2421	141	150	2.2555	2.19866	0.0721365
ENSG00000114529	119.005	218.232	106.437	274.178	146.562	128.464	47.8054	155.84	142.463	168.501	86.771	79.52	67.7923	71.3181	91.7992	72.997	148.776	91.2427	0.705827	0.0214917	0.572006	C3orf52	3	112086335	112131004	+	6021	protein_coding	chromosome 3 open reading frame 52 [Source:HGNC Symbol;Acc:HGNC:26255]	-	88	259	129	277	116	122	47	163	148	180	84	83	65	85	109	74	1.1494	2.10777	1.02801
ENSG00000205220	220.43	329.455	310.236	393.945	238.796	263.246	222.753	212.248	204.069	538.268	410.096	215.566	424.484	427.908	330.14	269.3	266.131	373.681	-0.488682	0.0216817	0.57639	PSMB10	16	67934502	67937087	-	1853	protein_coding	proteasome subunit beta 10 [Source:HGNC Symbol;Acc:HGNC:9538]	-	163	391	376	398	189	250	219	222	212	575	397	225	407	510	392	273	6.91781	10.3394	9.73621
ENSG00000240764	0	5.89818	4.12548	2.96943	2.52694	2.10597	6.10282	5.73644	8.66331	8.42507	8.26391	7.66458	2.08592	41.1128	13.4751	1.97289	4.23651	11.8572	-1.47128	0.0218009	0.578881	PCDHGC5	5	141489121	141512979	+	4990	protein_coding	protocadherin gamma subfamily C, 5 [Source:HGNC Symbol;Acc:HGNC:8718]	-	0	7	5	3	2	2	6	6	9	9	8	8	2	49	16	2	0	0.0687369	0.048078
ENSG00000176142	577.446	628.577	806.119	531.529	898.326	589.671	627.573	750.517	620.871	529.843	461.746	514.485	554.854	278.56	699.864	479.413	670.07	502.681	0.414693	0.0218989	0.578957	TMEM39A	3	119429500	119468830	-	5333	protein_coding	transmembrane protein 39A [Source:HGNC Symbol;Acc:HGNC:25600]	-	427	746	977	537	711	560	617	785	645	566	447	537	532	332	831	486	6.29669	6.85425	8.79023
ENSG00000132793	250.181	280.585	460.404	492.926	198.365	323.266	537.048	384.341	440.866	199.393	327.457	305.625	229.451	308.765	259.396	216.032	374.22	263.731	0.505893	0.0219092	0.578957	LPIN3	20	41340920	41360582	+	4568	protein_coding	lipin 3 [Source:HGNC Symbol;Acc:HGNC:14451]	-	185	333	558	498	157	307	528	402	458	213	317	319	220	368	308	219	3.18494	3.57199	5.86119
ENSG00000038002	328.617	182.843	336.639	156.39	381.568	219.021	214.616	191.215	337.869	196.585	174.575	208.86	192.947	128.373	178.545	215.045	260.975	184.99	0.495605	0.0219246	0.578957	AGA	4	177430770	177442503	-	2675	protein_coding	aspartylglucosaminidase [Source:HGNC Symbol;Acc:HGNC:318]	-	243	217	408	158	302	208	211	200	351	210	169	218	185	153	212	218	7.14395	3.97492	7.31836
ENSG00000156299	132.529	147.454	490.932	265.269	93.4967	287.465	131.211	245.711	207.92	897.738	277.874	231.854	213.806	521.881	268.66	398.524	222.443	401.477	-0.850823	0.0219607	0.578957	TIAM1	21	31118416	31559977	-	9216	protein_coding	T cell lymphoma invasion and metastasis 1 [Source:HGNC Symbol;Acc:HGNC:11805]	-	98	175	595	268	74	273	129	257	216	959	269	242	205	622	319	404	0.836257	0.930439	3.09779
ENSG00000154080	5.40933	309.233	142.742	444.425	308.286	85.2917	0	120.465	603.544	41.1892	17.5608	133.172	32.3317	9.2294	140.647	69.0512	224.377	63.3116	1.82525	0.0219749	0.578957	CHST9	18	26906481	27185317	-	11521	protein_coding	carbohydrate sulfotransferase 9 [Source:HGNC Symbol;Acc:HGNC:19898]	-	4	367	173	449	244	81	0	126	627	44	17	139	31	11	167	70	0.027304	1.56088	0.720499
ENSG00000132563	202.85	2071.94	552.814	1417.41	131.401	1296.22	776.075	126.202	488.033	486.782	163.212	392.81	78.2219	634.311	330.14	213.072	784.773	328.364	1.25694	0.0219768	0.578957	REEP2	5	138439017	138446969	+	3284	protein_coding	receptor accessory protein 2 [Source:HGNC Symbol;Acc:HGNC:17975]	-	150	2459	670	1432	104	1231	763	132	507	520	158	410	75	756	392	216	3.59207	36.69	9.78924
ENSG00000265743	27.0466	27.8057	11.5513	26.7249	5.05387	14.7418	12.2056	4.78036	7.70072	15.914	16.5278	31.6164	16.6873	40.2737	35.3722	53.2681	15.2901	29.9514	-0.973139	0.0220472	0.578957	AC138207.5	17	30964935	30965500	-	409	lincRNA	novel transcript	-	20	33	14	27	4	14	12	5	8	17	16	33	16	48	42	54	3.84559	3.95351	1.64241
ENSG00000162817	577.446	682.503	859.75	247.453	502.861	275.882	278.696	478.992	214.658	202.202	377.041	363.11	198.162	290.307	320.876	231.815	457.582	283.359	0.691568	0.0220491	0.578957	C1orf115	1	220689845	220699157	+	3413	protein_coding	chromosome 1 open reading frame 115 [Source:HGNC Symbol;Acc:HGNC:25873]	-	427	810	1042	250	398	262	274	501	223	216	365	379	190	346	381	235	9.83893	11.629	14.649
ENSG00000198742	808.695	743.17	711.233	676.041	688.59	673.91	738.441	575.556	570.816	467.123	560.913	518.317	792.648	544.534	552.48	435.023	687.384	553.006	0.313834	0.0220924	0.578957	SMURF1	7	99027438	99144100	-	6276	protein_coding	SMAD specific E3 ubiquitin protein ligase 1 [Source:HGNC Symbol;Acc:HGNC:16807]	-	598	882	862	683	545	640	726	602	593	499	543	541	760	649	656	441	7.49332	6.88618	6.59025
ENSG00000261096	0	1.68519	6.60077	5.93887	0	2.10597	2.03427	1.91215	0	0	0	0.958073	0	0.839036	0	0	2.25302	0.25673	2.89951	0.0221395	0.578957	AC073476.3	2	231809846	231812352	+	2507	sense_overlapping	novel transcript	-	0	2	8	6	0	2	2	2	0	0	0	1	0	1	0	0	0	0.0390902	0.153113
ENSG00000124134	89.2539	122.176	153.468	90.0728	13.8982	35.8015	5.08568	0	50.0547	400.659	105.365	429.217	21.9021	54.5374	560.902	10.8509	62.2012	226.205	-1.86187	0.0221577	0.578957	KCNS1	20	45092310	45101112	-	4538	protein_coding	potassium voltage-gated channel modifier subfamily S member 1 [Source:HGNC Symbol;Acc:HGNC:6300]	-	66	145	186	91	11	34	5	0	52	428	102	448	21	65	666	11	1.14376	1.56565	1.96664
ENSG00000128266	87.9016	252.779	232.677	183.115	107.395	336.955	183.085	238.062	146.314	136.673	76.4411	124.549	22.9451	214.793	125.487	40.4443	196.476	105.905	0.890875	0.022164	0.578957	GNAZ	22	23070361	23125037	+	3840	protein_coding	G protein subunit alpha z [Source:HGNC Symbol;Acc:HGNC:4395]	-	65	300	282	185	85	320	180	249	152	146	74	130	22	256	149	41	1.33118	3.82809	3.52367
ENSG00000173706	1085.92	3560.81	7793.03	1119.48	521.813	5809.31	1684.38	13606.8	2987.88	4245.3	2427.52	1629.68	910.503	1009.36	718.392	1228.13	4241.05	1738.41	1.28671	0.022168	0.578957	HEG1	3	124965710	125055958	-	9925	protein_coding	heart development protein with EGF like domains 1 [Source:HGNC Symbol;Acc:HGNC:29227]	-	803	4226	9445	1131	413	5517	1656	14232	3104	4535	2350	1701	873	1203	853	1245	6.3627	20.8637	45.6614
ENSG00000258998	50.0363	16.0093	0	8.9083	0	0	3.05141	0	0	0.936119	1.03299	2.87422	1.04296	0	0	0.986446	8.66726	0.981819	3.14675	0.0221776	0.578957	LINC02302	14	44763157	44782829	-	2904	lincRNA	long intergenic non-protein coding RNA 2302 [Source:HGNC Symbol;Acc:HGNC:53221]	-	37	19	0	9	0	0	3	0	0	1	1	3	1	0	0	1	1.00199	0.32059	0
ENSG00000285417	0	1.68519	0	0	0	1.05298	0	0	0	9.36119	0	4.79036	2.08592	0	10.1063	0	0.304242	3.7634	-3.37334	0.022219	0.578957	BX571818.1	1	206035253	206062257	+	2076	transcribed_unitary_pseudogene	novel pseudogene	-	0	2	0	0	0	1	0	0	0	10	0	5	2	0	12	0	0	0.0472058	0
ENSG00000182759	27.0466	3.37039	4.95058	8.9083	25.2694	14.7418	94.5937	13.385	1.92518	5.61671	45.4515	33.5325	190.861	151.866	32.0034	16.7696	21.5768	68.0144	-1.65991	0.0222268	0.578957	MAFA	8	143419182	143430406	-	2504	protein_coding	MAF bZIP transcription factor A [Source:HGNC Symbol;Acc:HGNC:23145]	TF_bZIP	20	4	6	9	20	14	93	14	2	6	44	35	183	181	38	17	0.628133	0.0782741	0.114973
ENSG00000160229	5.40933	0.842597	7.42586	2.96943	1.26347	0	1.01714	6.69251	4.81295	22.4668	9.29689	11.4969	5.21479	6.71229	1.68439	7.89157	3.38148	9.25195	-1.44006	0.0222362	0.578957	ZNF66	19	20776304	20807322	+	3009	protein_coding	zinc finger protein 66 [Source:HGNC Symbol;Acc:HGNC:13135]	zf-C2H2	4	1	9	3	1	0	1	7	5	24	9	12	5	8	2	8	0.104543	0.0162843	0.143515
ENSG00000204420	0	10.9538	4.95058	6.92868	37.9041	2.10597	1.01714	55.4522	1.92518	3.74447	4.13195	1.91615	2.08592	4.19518	0.842195	7.89157	13.4708	3.54392	1.92861	0.0222814	0.57947	MPIG6B	6	31718594	31726714	+	2937	protein_coding	megakaryocyte and platelet inhibitory receptor G6b [Source:HGNC Symbol;Acc:HGNC:13937]	-	0	13	6	7	30	2	1	58	2	4	4	2	2	5	1	8	0	0.216886	0.0980223
ENSG00000125675	29.7513	44.6576	127.065	218.748	45.4849	206.385	3.05141	96.5634	62.5684	49.6143	73.3422	15.3292	7.30071	43.6299	47.1629	15.7831	92.6972	36.0232	1.36377	0.0223653	0.580369	GRIA3	X	123184153	123490915	+	6484	protein_coding	glutamate ionotropic receptor AMPA type subunit 3 [Source:HGNC Symbol;Acc:HGNC:4573]	-	22	53	154	221	36	196	3	101	65	53	71	16	7	52	56	16	0.266831	0.400521	1.13961
ENSG00000179104	83.8446	27.8057	89.1104	18.8064	22.7424	32.6425	9.15423	235.194	8.66331	35.5725	43.3855	16.2872	5.21479	26.0101	8.42195	16.7696	58.6626	21.666	1.43803	0.0223765	0.580369	TMTC2	12	82686880	83134870	+	8323	protein_coding	transmembrane and tetratricopeptide repeat containing 2 [Source:HGNC Symbol;Acc:HGNC:25440]	-	62	33	108	19	18	31	9	246	9	38	42	17	5	31	10	17	0.585825	0.194279	0.622617
ENSG00000276931	0	1.68519	2.47529	2.96943	2.52694	1.05298	4.06855	0	1.92518	2.80836	1.03299	18.2034	13.5585	1.67807	6.73756	0.986446	1.85595	6.42932	-1.77421	0.0224227	0.580369	AC009041.4	16	968375	969012	-	638	sense_intronic	novel transcript, sense intronic to LMF1	-	0	2	3	3	2	1	4	0	2	3	1	19	13	2	8	1	0	0.153604	0.22562
ENSG00000166387	302.922	359.789	927.408	357.322	404.31	1049.83	310.227	367.132	107.81	285.516	197.301	120.717	390.066	176.198	405.938	152.899	465.194	246.948	0.913789	0.0224365	0.580369	PPFIBP2	11	7513298	7657127	+	9800	protein_coding	PPFIA binding protein 2 [Source:HGNC Symbol;Acc:HGNC:9250]	-	224	427	1124	361	320	997	305	384	112	305	191	126	374	210	482	155	1.79754	2.13498	5.50323
ENSG00000205356	695.099	760.022	849.024	691.878	587.513	706.552	735.39	637.701	801.838	538.268	595.001	528.856	545.467	604.945	618.171	769.428	718.335	600.02	0.260516	0.0224435	0.580369	TECPR1	7	98214624	98252251	-	9066	protein_coding	tectonin beta-propeller repeat containing 1 [Source:HGNC Symbol;Acc:HGNC:22214]	-	514	902	1029	699	465	671	723	667	833	575	576	552	523	721	734	780	4.45865	4.8751	5.44599
ENSG00000285016	0	3.37039	8.25096	4.94906	0	5.26492	1.01714	0	0	0.936119	0	0	0	0	0	0	2.53916	0.133731	3.47298	0.0224764	0.58056	AC017002.6	2	111429324	111699033	-	1304	processed_transcript	novel transcript	-	0	4	10	5	0	5	1	0	0	1	0	0	0	0	0	0	0	0.150306	0.367959
ENSG00000181458	503.067	847.652	561.065	829.462	756.818	677.069	682.499	284.91	491.884	341.683	429.723	496.282	411.969	611.657	417.729	408.389	626.047	445.347	0.491161	0.0225572	0.581584	TMEM45A	3	100492619	100577444	+	6005	protein_coding	transmembrane protein 45A [Source:HGNC Symbol;Acc:HGNC:25480]	-	372	1006	680	838	599	643	671	298	511	365	416	518	395	729	496	414	4.87176	8.20876	5.43342
ENSG00000166484	593.674	717.05	754.963	762.155	884.428	724.453	748.613	827.959	523.649	704.897	522.692	561.431	519.393	721.571	565.113	492.237	726.327	583.905	0.314437	0.0225672	0.581584	MAPK7	17	19377721	19383544	+	5196	protein_coding	mitogen-activated protein kinase 7 [Source:HGNC Symbol;Acc:HGNC:6880]	-	439	851	915	770	700	688	736	866	544	753	506	586	498	860	671	499	6.64434	8.02515	8.44947
ENSG00000058335	0	8.42597	0	4.94906	2.52694	2.10597	0	0	1.92518	1.87224	9.29689	2.87422	11.4725	26.0101	3.36878	4.93223	2.21479	8.54672	-1.92561	0.022621	0.582235	RASGRF1	15	78959947	79090773	-	9929	protein_coding	Ras protein specific guanine nucleotide releasing factor 1 [Source:HGNC Symbol;Acc:HGNC:9875]	-	0	10	0	5	2	2	0	0	2	2	9	3	11	31	4	5	0	0.04935	0
ENSG00000154864	628.834	548.53	4735.23	424.629	1149.76	13922.6	87.4738	3129.23	1183.02	1126.15	1694.1	984.899	325.403	487.48	1537.85	428.118	2867.7	940.571	1.60828	0.0226573	0.582235	PIEZO2	18	10666483	11148762	-	14796	protein_coding	piezo type mechanosensitive ion channel component 2 [Source:HGNC Symbol;Acc:HGNC:26270]	-	465	651	5739	429	910	13222	86	3273	1229	1203	1640	1028	312	581	1826	434	2.47152	2.1559	18.611
ENSG00000074527	163.632	511.456	3535.54	615.663	251.43	3115.78	214.616	1318.42	451.455	229.349	1124.92	374.606	317.059	156.9	545.742	293.961	1130.89	434.649	1.37977	0.0226768	0.582235	NTN4	12	95657807	95791152	-	4166	protein_coding	netrin 4 [Source:HGNC Symbol;Acc:HGNC:13658]	-	121	607	4285	622	199	2959	211	1379	469	245	1089	391	304	187	648	298	2.28414	7.1394	49.3525
ENSG00000111199	154.166	224.973	376.244	251.412	251.43	416.982	137.313	257.184	183.855	118.887	170.443	202.153	245.095	147.67	162.544	136.13	250.395	168.989	0.568814	0.0226948	0.582235	TRPV4	12	109783085	109833401	-	3759	protein_coding	transient receptor potential cation channel subfamily V member 4 [Source:HGNC Symbol;Acc:HGNC:18083]	-	114	267	456	254	199	396	135	269	191	127	165	211	235	176	193	138	2.385	3.48042	5.82063
ENSG00000145934	370.539	7082.02	1330.88	9792.2	2085.99	4415.16	271.576	2585.22	8714.33	2228.9	969.976	499.156	292.028	2353.5	3465.63	327.5	4071.99	1448.1	1.49153	0.0227534	0.583082	TENM2	5	167284799	168264157	+	11042	protein_coding	teneurin transmembrane protein 2 [Source:HGNC Symbol;Acc:HGNC:29943]	-	274	8405	1613	9893	1651	4193	267	2704	9053	2381	939	521	280	2805	4115	332	1.95146	37.2977	7.00913
ENSG00000250859	2.70466	0	0.825096	0	0	1.05298	0	0	3.85036	0.936119	2.06598	0.958073	3.12888	2.51711	10.9485	8.87801	0.937012	4.20467	-2.20705	0.0228476	0.584836	HNRNPKP1	5	127511464	127512842	-	1379	processed_pseudogene	heterogeneous nuclear ribonucleoprotein K pseudogene 1 [Source:HGNC Symbol;Acc:HGNC:42374]	-	2	0	1	0	0	1	0	0	4	1	2	1	3	3	13	9	0.114057	0	0.0347947
ENSG00000267296	31.1036	21.0649	0	23.7555	16.4251	33.6955	12.2056	31.5504	42.354	86.1229	44.4185	25.868	41.7183	59.5716	52.2161	32.5527	23.5727	48.924	-1.05743	0.0230243	0.588133	CEBPA-DT	19	33302857	33305054	+	2198	antisense	CEBPA divergent transcript [Source:HGNC Symbol;Acc:HGNC:25710]	-	23	25	0	24	13	32	12	33	44	92	43	27	40	71	62	33	0.822917	0.55732	0
ENSG00000152527	659.938	346.307	132.84	758.195	285.544	559.135	640.796	597.545	683.439	154.46	519.593	351.613	230.494	229.057	422.782	216.032	518.193	303.433	0.771965	0.0230344	0.588133	PLEKHH2	2	43637273	43767987	+	9835	protein_coding	pleckstrin homology, MyTH4 and FERM domain containing H2 [Source:HGNC Symbol;Acc:HGNC:30506]	-	488	411	161	766	226	531	630	625	710	165	503	367	221	273	502	219	3.90213	2.04767	0.785469
ENSG00000157927	179.86	313.446	1151.01	350.393	636.788	1060.36	508.568	1137.73	219.471	369.767	496.867	337.242	148.1	414.484	158.333	342.297	617.513	323.87	0.931327	0.0230539	0.588133	RADIL	7	4797055	4883719	-	6516	protein_coding	Rap associating with DIL domain [Source:HGNC Symbol;Acc:HGNC:22226]	-	133	372	1395	354	504	1007	500	1190	228	395	481	352	142	494	188	347	1.60519	2.7974	10.2724
ENSG00000134243	1181.94	2237.09	1566.86	2130.07	2812.48	2177.57	2866.29	1166.41	1659.51	4779.82	1304.66	2727.63	3543.97	2496.97	2596.49	3613.35	1977.58	3008.99	-0.605554	0.0231564	0.588601	SORT1	1	109309568	109397951	-	9160	protein_coding	sortilin 1 [Source:HGNC Symbol;Acc:HGNC:11186]	-	874	2655	1899	2152	2226	2068	2818	1220	1724	5106	1263	2847	3398	2976	3083	3663	7.50364	14.2024	9.94734
ENSG00000198842	85.1969	73.3059	10.7262	59.3887	12.6347	51.5962	48.8226	5.73644	12.5137	94.548	41.3195	189.698	61.5345	39.4347	86.7461	116.401	39.9913	89.9546	-1.17173	0.0231876	0.588601	DUSP27	1	167094045	167129165	+	4304	protein_coding	dual specificity phosphatase 27, atypical [Source:HGNC Symbol;Acc:HGNC:25034]	-	63	87	13	60	10	49	48	6	13	101	40	198	59	47	103	118	1.15113	0.990466	0.144927
ENSG00000068885	224.487	229.186	271.457	432.548	125.083	212.703	193.256	240.93	248.348	228.413	207.631	172.453	130.37	172.002	122.118	151.913	242	169.271	0.517127	0.0231908	0.588601	IFT80	3	160256986	160399880	-	7175	protein_coding	intraflagellar transport 80 [Source:HGNC Symbol;Acc:HGNC:29262]	-	166	272	329	437	99	202	190	252	258	244	201	180	125	205	145	154	1.81946	1.85755	2.20015
ENSG00000241644	1568.71	4149.79	4943.15	4700.61	169.305	6091.51	21.3599	15894.7	1277.36	2351.53	3180.57	107.304	162.702	278.56	688.915	85.8208	4312.94	979.343	2.13881	0.023197	0.588601	INMT	7	30697985	30757602	+	3376	protein_coding	indolethylamine N-methyltransferase [Source:HGNC Symbol;Acc:HGNC:6069]	-	1160	4925	5991	4749	134	5785	21	16625	1327	2512	3079	112	156	332	818	87	27.0216	71.4819	85.148
ENSG00000123342	62.2073	380.011	621.297	14.8472	59.383	393.816	313.278	358.527	61.6058	6.55283	67.1442	161.914	7.30071	119.982	66.5334	172.628	251.664	86.008	1.54932	0.0232298	0.588601	MMP19	12	55835433	55842966	-	4672	protein_coding	matrix metallopeptidase 19 [Source:HGNC Symbol;Acc:HGNC:7165]	-	46	451	753	15	47	374	308	375	64	7	65	169	7	143	79	175	0.774303	4.73006	7.73338
ENSG00000139629	51.3886	52.241	51.156	55.4294	15.1616	57.9141	66.1139	38.2429	23.1022	119.823	85.738	36.4068	60.4916	79.7084	73.271	59.1868	45.6389	73.518	-0.685839	0.0232384	0.588601	GALNT6	12	51351247	51392867	-	7347	protein_coding	polypeptide N-acetylgalactosaminyltransferase 6 [Source:HGNC Symbol;Acc:HGNC:4128]	-	38	62	62	56	12	55	65	40	24	128	83	38	58	95	87	60	0.406752	0.413499	0.40491
ENSG00000095319	608.549	813.106	1047.05	785.91	756.818	752.884	615.368	685.504	935.638	654.347	572.276	743.464	594.486	604.106	630.804	624.42	777.869	631.986	0.300548	0.0232572	0.588601	NUP188	9	128947699	129007096	+	8041	protein_coding	nucleoporin 188 [Source:HGNC Symbol;Acc:HGNC:17859]	-	450	965	1269	794	599	715	605	717	972	699	554	776	570	720	749	633	4.40107	5.88044	7.57232
ENSG00000205744	68.9689	107.01	36.3042	75.2257	26.5328	112.669	83.4052	65.0129	37.541	146.035	111.563	84.3104	68.8353	211.437	91.7992	84.8344	68.0744	114.116	-0.745267	0.0232884	0.588601	DENND1C	19	6467207	6482557	-	4657	protein_coding	DENN domain containing 1C [Source:HGNC Symbol;Acc:HGNC:26225]	-	51	127	44	76	21	107	82	68	39	156	108	88	66	252	109	86	0.861232	1.33626	0.45334
ENSG00000137547	486.84	515.669	468.655	587.948	641.842	311.683	484.157	344.186	534.238	415.637	578.473	754.003	717.555	614.174	778.188	655.987	486.135	644.86	-0.40804	0.023305	0.588601	MRPL15	8	54135210	54147901	+	1191	protein_coding	mitochondrial ribosomal protein L15 [Source:HGNC Symbol;Acc:HGNC:14054]	-	360	612	568	594	508	296	476	360	555	444	560	787	688	732	924	665	23.771	25.1786	22.8831
ENSG00000105948	196.088	154.195	213.7	194.003	79.5985	153.736	135.279	123.333	148.239	144.162	133.255	77.6039	75.093	106.558	136.436	93.7124	155.352	109.546	0.504152	0.0233806	0.588647	TTC26	7	139133744	139191986	+	4999	protein_coding	tetratricopeptide repeat domain 26 [Source:HGNC Symbol;Acc:HGNC:21882]	-	145	183	259	196	63	146	133	129	154	154	129	81	72	127	162	95	2.28108	1.79374	2.48596
ENSG00000116544	62.2073	37.0742	17.327	41.5721	18.952	24.2186	35.5998	56.4083	23.1022	32.7642	57.8473	37.3648	35.4606	137.602	62.3224	69.0512	35.1624	61.7732	-0.81885	0.0234078	0.588647	DLGAP3	1	34865436	34929585	-	3977	protein_coding	DLG associated protein 3 [Source:HGNC Symbol;Acc:HGNC:30368]	-	46	44	21	42	15	23	35	59	24	35	56	39	34	164	74	70	0.909617	0.542113	0.253362
ENSG00000249695	4.057	0	1.65019	22.7657	0	3.15895	6.10282	2.86822	14.4389	1.87224	3.09896	0	0	0	0.842195	2.95934	6.11574	1.25325	2.30566	0.0234102	0.588647	AC026369.1	12	137411	149169	-	5439	antisense	uncharacterized LOC574538 [Source:NCBI gene;Acc:574538]	-	3	0	2	23	0	3	6	3	15	2	3	0	0	0	1	3	0.0433769	0	0.0176436
ENSG00000126249	35.1606	36.2317	27.2282	45.5313	21.479	20.0067	33.5655	24.8579	41.3914	40.2531	41.3195	54.6101	61.5345	44.4689	37.0566	37.485	31.7169	45.2468	-0.506953	0.023412	0.588647	PDCD2L	19	34404384	34426168	+	1431	protein_coding	programmed cell death 2 like [Source:HGNC Symbol;Acc:HGNC:28194]	-	26	43	33	46	17	19	33	26	43	43	40	57	59	53	44	38	1.42886	1.47238	1.1065
ENSG00000150457	984.498	2237.94	1617.19	1692.58	1747.38	1529.99	1543	1777.34	1468.91	1209.47	1318.09	1415.07	1477.87	1053.83	1264.13	1234.04	1622.09	1281.79	0.340262	0.0234362	0.588647	LATS2	13	20973032	21061547	-	5578	protein_coding	large tumor suppressor kinase 2 [Source:HGNC Symbol;Acc:HGNC:6515]	-	728	2656	1960	1710	1383	1453	1517	1859	1526	1292	1276	1477	1417	1256	1501	1251	10.2638	23.3315	16.8599
ENSG00000230183	0	0.842597	0.825096	0.989811	0	0	0	0.956073	0	3.74447	1.03299	3.83229	3.12888	0	1.68439	2.95934	0.401509	2.34034	-2.36344	0.0234649	0.588719	CNOT6LP1	15	56005715	56007176	-	1462	processed_pseudogene	CCR4-NOT transcription complex subunit 6-like pseudogene 1 [Source:HGNC Symbol;Acc:HGNC:32355]	-	0	1	1	1	0	0	0	1	0	4	1	4	3	0	2	3	0	0.0335155	0.0328194
ENSG00000198756	10.8187	25.2779	21.4525	10.8879	83.3889	6.31791	8.13709	18.1654	44.2792	58.0394	11.3629	42.1552	37.5465	36.0786	6.73756	321.581	25.4139	73.3574	-1.5314	0.023559	0.590305	COLGALT2	1	183929854	184037729	-	7806	protein_coding	collagen beta(1-O)galactosyltransferase 2 [Source:HGNC Symbol;Acc:HGNC:16790]	-	8	30	26	11	66	6	8	19	46	62	11	44	36	43	8	326	0.0805968	0.188315	0.159817
ENSG00000109686	1211.69	2204.23	1369.66	2221.14	2019.02	3390.61	3331.12	2743.93	1929.03	1708.42	1811.86	1332.68	1727.14	1077.32	1836.83	1652.3	2268.94	1592.36	0.510962	0.0236001	0.590305	SH3D19	4	151102751	151325632	-	7789	protein_coding	SH3 domain containing 19 [Source:HGNC Symbol;Acc:HGNC:30418]	-	896	2616	1660	2244	1598	3220	3275	2870	2004	1825	1754	1391	1656	1284	2181	1675	9.04654	16.4569	10.226
ENSG00000234771	41.9223	38.7594	23.1027	26.7249	32.8502	31.5895	85.4395	105.168	71.2317	14.0418	28.9237	18.2034	12.5155	64.6058	25.2658	22.6883	50.7542	26.6063	0.927914	0.023606	0.590305	SLC25A25-AS1	9	128108581	128118693	-	6391	antisense	SLC25A25 antisense RNA 1 [Source:HGNC Symbol;Acc:HGNC:27844]	-	31	46	28	27	26	30	84	110	74	15	28	19	12	77	30	23	0.38146	0.352681	0.210216
ENSG00000116032	1.35233	5.05558	108.913	2.96943	12.6347	9.47686	32.5484	11.4729	15.4014	4.68059	7.23092	6.70651	5.21479	16.7807	5.05317	6.90512	22.2027	7.51026	1.56813	0.0236662	0.590675	GRIN3B	19	1000419	1009732	+	3281	protein_coding	glutamate ionotropic receptor NMDA type subunit 3B [Source:HGNC Symbol;Acc:HGNC:16768]	-	1	6	132	3	10	9	32	12	16	5	7	7	5	20	6	7	0.023969	0.0896061	1.93039
ENSG00000025434	574.741	587.29	825.096	409.782	611.519	475.949	459.746	383.385	397.55	313.6	399.766	189.698	415.097	451.401	476.682	373.863	525.006	374.301	0.487987	0.0236765	0.590675	NR1H3	11	47248300	47269032	+	4533	protein_coding	nuclear receptor subfamily 1 group H member 3 [Source:HGNC Symbol;Acc:HGNC:7966]	THR-like	425	697	1000	414	484	452	452	401	413	335	387	198	398	538	566	379	7.37326	7.53424	10.585
ENSG00000154198	2.70466	1.68519	3.30038	3.95925	2.52694	0	1.01714	0	1.92518	0	0	0.958073	1.04296	0	0	0	1.90208	0.285862	2.62385	0.0237457	0.590675	CYP4Z2P	1	46843095	46900437	-	1598	transcribed_unprocessed_pseudogene	cytochrome P450 family 4 subfamily Z member 2, pseudogene [Source:HGNC Symbol;Acc:HGNC:24426]	-	2	2	4	4	2	0	1	0	2	0	0	1	1	0	0	0	0.0984259	0.0613262	0.120105
ENSG00000175216	1620.09	1886.57	2056.14	2134.03	1799.18	1986.98	1264.3	1477.13	1671.06	1481.88	1769.51	858.433	1384.01	1138.57	1661.65	1203.46	1766.17	1356.79	0.380554	0.0237722	0.590675	CKAP5	11	46743048	46846308	-	8538	protein_coding	cytoskeleton associated protein 5 [Source:HGNC Symbol;Acc:HGNC:28959]	-	1198	2239	2492	2156	1424	1887	1243	1545	1736	1583	1713	896	1327	1357	1973	1220	11.0346	12.8496	14.0046
ENSG00000179583	182.565	345.465	189.772	371.179	59.383	841.334	236.993	179.742	222.358	1227.25	665.244	282.631	220.064	896.091	678.809	242.666	292.088	601.822	-1.04281	0.0238338	0.590675	CIITA	16	10866222	10943021	+	20757	protein_coding	class II major histocompatibility complex transactivator [Source:HGNC Symbol;Acc:HGNC:7067]	-	135	410	230	375	47	799	233	188	231	1311	644	295	211	1068	806	246	0.511476	0.967858	0.531668
ENSG00000136819	1286.07	961.403	1110.58	1039.3	919.805	1021.39	887.96	1240.03	1215.75	991.35	979.273	836.397	761.36	915.388	942.416	897.666	1075.81	903.407	0.251665	0.0238409	0.590675	C9orf78	9	129827290	129835863	-	5099	protein_coding	chromosome 9 open reading frame 78 [Source:HGNC Symbol;Acc:HGNC:24932]	-	951	1141	1346	1050	728	970	873	1297	1263	1059	948	873	730	1091	1119	910	14.6673	10.9646	12.6659
ENSG00000260793	17.5803	16.8519	23.1027	7.91849	8.84428	13.6888	4.06855	31.5504	51.0173	5.61671	7.23092	11.4969	3.12888	15.9417	10.9485	8.87801	19.4025	9.03452	1.09994	0.0238471	0.590675	AC003102.1	17	44221401	44223710	+	2012	antisense	novel transcript, antisense to UBTF	-	13	20	28	8	7	13	4	33	53	6	7	12	3	19	13	9	0.508126	0.487074	0.66774
ENSG00000115170	1062.93	1472.86	1778.08	1633.19	1432.77	1314.12	1039.51	1378.66	1195.54	1187	1286.07	1094.12	1050.26	922.101	1076.33	1135.4	1367.52	1107.32	0.305101	0.0238518	0.590675	ACVR1	2	157736444	157875862	-	3990	protein_coding	activin A receptor type 1 [Source:HGNC Symbol;Acc:HGNC:171]	-	786	1748	2155	1650	1134	1248	1022	1442	1242	1268	1245	1142	1007	1099	1278	1151	15.4919	21.4665	25.915
ENSG00000175395	224.487	269.631	422.449	484.018	343.663	319.054	291.918	382.429	297.44	344.492	271.676	239.518	119.94	224.862	197.074	282.124	337.232	239.955	0.491619	0.0238544	0.590675	ZNF25	10	37949572	37976633	-	4244	protein_coding	zinc finger protein 25 [Source:HGNC Symbol;Acc:HGNC:13043]	zf-C2H2	166	320	512	489	272	303	287	400	309	368	263	250	115	268	234	286	3.07602	3.6946	5.78858
ENSG00000276814	0	5.89818	9.07606	6.92868	1.26347	5.26492	8.13709	2.86822	3.85036	0.936119	1.03299	0.958073	1.04296	4.19518	1.68439	1.97289	4.80966	1.68894	1.51527	0.0239103	0.590844	AC004801.6	12	48039784	48040761	-	978	lincRNA	novel transcript	-	0	7	11	7	1	5	8	3	4	1	1	1	1	5	2	2	0	0.350713	0.539674
ENSG00000168000	48.684	86.7874	78.3841	51.4702	83.3889	93.7156	63.0625	78.398	103.96	172.246	98.1339	94.8492	123.069	95.6501	79.1663	88.7801	76.4278	107.414	-0.487338	0.0239131	0.590844	BSCL2	11	62690275	62709845	-	3965	protein_coding	BSCL2, seipin lipid droplet biogenesis associated [Source:HGNC Symbol;Acc:HGNC:15832]	-	36	103	95	52	66	89	62	82	108	184	95	99	118	114	94	90	0.714028	1.27288	1.14963
ENSG00000128617	17.5803	64.8799	84.9849	55.4294	66.9638	21.0597	63.0625	22.9457	10.5885	29.9558	14.4618	37.3648	15.6444	21.8149	17.6861	28.6069	45.2772	23.6478	0.939769	0.0239408	0.590885	OPN1SW	7	128772491	128775790	-	1096	protein_coding	opsin 1, short wave sensitive [Source:HGNC Symbol;Acc:HGNC:1012]	-	13	77	103	56	53	20	62	24	11	32	14	39	15	26	21	29	0.932801	3.44249	4.50925
ENSG00000143816	125.767	654.697	1977.76	479.069	749.237	1146.7	529.928	644.393	442.792	146.035	278.907	388.019	502.706	264.296	720.077	398.524	750.038	385.509	0.960448	0.0240745	0.592737	WNT9A	1	227918656	227947898	-	3971	protein_coding	Wnt family member 9A [Source:HGNC Symbol;Acc:HGNC:12778]	-	93	777	2397	484	593	1089	521	674	460	156	270	405	482	315	855	404	1.84179	9.58768	28.9631
ENSG00000141519	62.2073	125.547	113.038	165.298	35.3771	73.7089	73.2339	115.685	215.62	83.3146	116.728	62.2747	35.4606	50.3422	54.7427	31.5663	108.857	62.0612	0.813832	0.0240986	0.592737	CCDC40	17	80036632	80100613	+	9961	protein_coding	coiled-coil domain containing 40 [Source:HGNC Symbol;Acc:HGNC:26090]	-	46	149	137	167	28	70	72	121	224	89	113	65	34	60	65	32	0.363171	0.732953	0.659926
ENSG00000137947	181.212	171.047	179.871	204.891	189.52	140.047	279.713	149.147	162.678	264.922	173.542	272.093	200.248	278.56	195.389	337.365	184.236	246.017	-0.417805	0.0241016	0.592737	GTF2B	1	88852932	88891944	-	2225	protein_coding	general transcription factor IIB [Source:HGNC Symbol;Acc:HGNC:4648]	-	134	203	218	207	150	133	275	156	169	283	168	284	192	332	232	342	4.73621	4.47052	4.70115
ENSG00000137463	4.057	12.6389	0.825096	46.5211	2.52694	380.127	10.1714	130.982	2.88777	10.2973	195.235	2.87422	1.04296	15.9417	3.36878	1.97289	65.6375	32.9618	1.90659	0.02412	0.592737	MGARP	4	139266163	139280338	-	1339	protein_coding	mitochondria localized glutamic acid rich protein [Source:HGNC Symbol;Acc:HGNC:29969]	-	3	15	1	47	2	361	10	137	3	11	189	3	1	19	4	2	0.176196	0.548913	0.0358341
ENSG00000138036	170.394	278.899	139.441	337.526	174.359	207.438	181.05	160.62	168.453	168.501	181.806	139.879	102.21	131.729	131.382	164.736	202.02	145.749	0.472136	0.0241828	0.592761	DYNC2LI1	2	43774039	43810010	+	4618	protein_coding	dynein cytoplasmic 2 light intermediate chain 1 [Source:HGNC Symbol;Acc:HGNC:24595]	-	126	331	169	341	138	197	178	168	175	180	176	146	98	157	156	167	2.14572	3.5121	1.75594
ENSG00000257093	792.467	834.171	622.948	689.898	681.01	733.93	436.352	405.375	456.268	1013.82	882.172	552.808	908.417	886.022	870.829	798.035	628.046	844.586	-0.427736	0.0241907	0.592761	KIAA1147	7	141656728	141702153	-	7356	protein_coding	KIAA1147 [Source:HGNC Symbol;Acc:HGNC:29472]	-	586	990	755	697	539	697	429	424	474	1083	854	577	871	1056	1034	809	6.26487	6.59456	4.92473
ENSG00000122912	270.466	319.344	311.061	395.925	327.238	274.829	283.781	361.396	338.832	272.411	299.567	281.673	224.236	259.262	221.497	297.907	320.319	265.222	0.274017	0.0241991	0.592761	SLC25A16	10	68477999	68527474	-	7815	protein_coding	solute carrier family 25 member 16 [Source:HGNC Symbol;Acc:HGNC:10986]	-	200	379	377	400	259	261	279	378	352	291	290	294	215	309	263	302	2.0126	2.37631	2.31467
ENSG00000018625	3095.49	695.985	60.232	182.125	1570.49	244.292	5291.15	3726.77	1002.06	3942.93	558.847	830.649	527.737	8140.33	388.252	43440.1	1763.18	8261.27	-2.22821	0.0242256	0.592771	ATP1A2	1	160115759	160143591	+	6298	protein_coding	ATPase Na+/K+ transporting subunit alpha 2 [Source:HGNC Symbol;Acc:HGNC:800]	-	2289	826	73	184	1243	232	5202	3898	1041	4212	541	867	506	9702	461	44037	28.5824	6.42643	0.556157
ENSG00000163281	394.881	533.364	257.43	768.094	475.064	549.658	469.917	481.861	500.547	262.113	373.942	379.397	245.095	338.132	471.629	413.321	492.313	354.804	0.472274	0.0242896	0.593371	GNPDA2	4	44682200	44726595	-	7150	protein_coding	glucosamine-6-phosphate deaminase 2 [Source:HGNC Symbol;Acc:HGNC:21526]	-	292	633	312	776	376	522	462	504	520	280	362	396	235	403	560	419	3.21169	4.33801	2.09376
ENSG00000140853	71.6736	157.566	202.974	162.329	128.874	144.259	92.5595	159.664	78.9324	350.108	228.29	221.315	138.713	269.331	124.645	121.333	133.203	207.676	-0.638708	0.024348	0.593371	NLRC5	16	56989485	57083531	+	12386	protein_coding	NLR family CARD domain containing 5 [Source:HGNC Symbol;Acc:HGNC:29933]	-	53	187	246	164	102	137	91	167	82	374	221	231	133	321	148	123	0.336512	0.739781	0.952975
ENSG00000266075	1.35233	0	0	0	0	0	0	0	0	0	5.16494	0.958073	0	2.51711	4.21097	1.97289	0.150259	2.11771	-3.18396	0.0243632	0.593371	RN7SL574P	1	3782815	3783111	+	297	misc_RNA	RNA, 7SL, cytoplasmic 574, pseudogene [Source:HGNC Symbol;Acc:HGNC:46590]	-	1	0	0	0	0	0	0	0	0	0	5	1	0	3	5	2	0.264789	0	0
ENSG00000246859	6.76166	16.0093	0	12.8675	12.6347	5.26492	9.15423	4.78036	15.4014	22.4668	20.6598	32.5745	2.08592	51.1812	21.8971	7.89157	9.20824	22.6795	-1.30503	0.0243882	0.593371	STARD4-AS1	5	111512226	111739726	+	5647	antisense	STARD4 antisense RNA 1 [Source:HGNC Symbol;Acc:HGNC:44117]	-	5	19	0	13	10	5	9	5	16	24	20	34	2	61	26	8	0.0696319	0.164865	0
ENSG00000128973	412.461	234.242	298.685	204.891	379.041	326.425	349.895	262.92	269.525	254.624	416.294	387.061	587.186	336.454	581.957	374.85	304.232	419.775	-0.465941	0.0243954	0.593371	CLN6	15	68206992	68257211	-	7345	protein_coding	CLN6, transmembrane ER protein [Source:HGNC Symbol;Acc:HGNC:2077]	-	305	278	362	207	300	310	344	275	280	272	403	404	563	401	691	380	3.26561	1.85458	2.3648
ENSG00000124749	22.9896	51.3984	43.7301	1.97962	80.862	123.199	4.06855	13.385	19.2518	8.42507	9.29689	26.826	10.4296	15.9417	24.4237	11.8374	40.096	15.3115	1.38531	0.0244237	0.593371	COL21A1	6	56056590	56394094	-	7078	protein_coding	collagen type XXI alpha 1 chain [Source:HGNC Symbol;Acc:HGNC:17025]	-	17	61	53	2	64	117	4	14	20	9	9	28	10	19	29	12	0.188884	0.422291	0.359288
ENSG00000284636	0	0	0	0	1.26347	2.10597	0	0	0	8.42507	0	0	10.4296	0	6.73756	0.986446	0.374382	3.79695	-3.38124	0.0244326	0.593371	AC073648.6	4	9000841	9001058	+	218	unprocessed_pseudogene	RNA binding protein, fox-1 homolog (C. elegans) 1 (RBFOX1) pseudogene	-	0	0	0	0	1	2	0	0	0	9	0	0	10	0	8	1	0	0	0
ENSG00000185518	16.228	14.3241	4.12548	14.8472	0	4.21194	5.08568	2.86822	54.8676	2.80836	15.4948	57.4844	20.8592	106.558	67.3756	15.7831	12.9509	40.909	-1.65876	0.024471	0.593432	SV2B	15	91099950	91301309	+	12454	protein_coding	synaptic vesicle glycoprotein 2B [Source:HGNC Symbol;Acc:HGNC:16874]	-	12	17	5	15	0	4	5	3	57	3	15	60	20	127	80	16	0.0757755	0.0668856	0.0192636
ENSG00000141198	404.347	299.122	406.772	491.936	758.081	350.644	242.079	421.628	542.901	418.445	259.28	210.776	345.219	301.214	323.403	275.218	435.279	304.794	0.513229	0.0244929	0.593432	TOM1L1	17	54899387	54961956	+	7275	protein_coding	target of myb1 like 1 membrane trafficking protein [Source:HGNC Symbol;Acc:HGNC:11983]	-	299	355	493	497	600	333	238	441	564	447	251	220	331	359	384	279	3.23217	2.39105	3.25156
ENSG00000257923	4619.57	4466.6	8795.52	4439.3	4611.66	4834.25	2921.22	4288.94	3093.77	3801.58	3973.91	2672.06	3168.51	4112.12	2890.41	2824.2	4674.54	3348.97	0.481156	0.0245216	0.593432	CUX1	7	101815904	102283958	+	17789	protein_coding	cut like homeobox 1 [Source:HGNC Symbol;Acc:HGNC:2557]	CUT	3416	5301	10660	4485	3650	4591	2872	4486	3214	4061	3847	2789	3038	4901	3432	2863	15.1016	14.6015	28.753
ENSG00000144730	250.181	259.52	208.749	76.2155	39.1675	634.95	73.2339	384.341	665.15	142.29	209.697	84.3104	42.7613	203.886	156.648	57.2139	287.945	128.115	1.1682	0.0245394	0.593432	IL17RD	3	57089982	57170306	-	9561	protein_coding	interleukin 17 receptor D [Source:HGNC Symbol;Acc:HGNC:17616]	-	185	308	253	77	31	603	72	402	691	152	203	88	41	243	186	58	1.52168	1.57848	1.26968
ENSG00000221886	79.7876	76.6763	42.905	113.828	114.976	33.6955	113.919	88.9148	92.4087	189.096	89.87	99.6396	120.983	127.534	139.804	119.36	84.1235	126.612	-0.592516	0.0246425	0.595291	ZBED8	5	160393148	160400097	-	2925	protein_coding	zinc finger BED-type containing 8 [Source:HGNC Symbol;Acc:HGNC:30804]	-	59	91	52	115	91	32	112	93	96	202	87	104	116	152	166	121	1.58629	1.52443	0.853011
ENSG00000146938	0	19.3797	64.3575	0.989811	304.496	1.05298	0	46.8476	210.807	382.873	5.16494	6.70651	1.04296	31.8834	3.36878	0	71.9923	61.577	2.93094	0.024714	0.596385	NLGN4X	X	5840637	6228863	-	7441	protein_coding	neuroligin 4 X-linked [Source:HGNC Symbol;Acc:HGNC:14287]	-	0	23	78	1	241	1	0	49	219	409	5	7	1	38	4	0	0	0.151457	0.502968
ENSG00000099139	231.249	211.492	485.157	450.364	141.508	277.988	47.8054	586.073	520.761	169.437	167.344	263.47	93.8663	135.924	271.187	119.36	328.044	174.37	0.911977	0.0247514	0.596655	PCSK5	9	75890644	76362339	+	12705	protein_coding	proprotein convertase subtilisin/kexin type 5 [Source:HGNC Symbol;Acc:HGNC:8747]	-	171	251	588	455	112	264	47	613	541	181	162	275	90	162	322	121	1.05847	0.968036	2.22065
ENSG00000160785	467.907	663.966	613.046	787.89	487.699	606.519	581.802	678.812	669	1087.77	676.607	704.183	784.305	542.017	793.348	1016.04	617.405	800.61	-0.373958	0.0249402	0.600571	SLC25A44	1	156193932	156212796	+	7293	protein_coding	solute carrier family 25 member 44 [Source:HGNC Symbol;Acc:HGNC:29036]	-	346	788	743	796	386	576	572	710	695	1162	655	735	752	646	942	1030	3.73101	5.29435	4.88832
ENSG00000036565	1.35233	0	0	0	0	0	0	0	0	0	2.06598	0	0	15.9417	3.36878	0.986446	0.150259	3.1947	-3.78229	0.0249916	0.601173	SLC18A1	8	20144855	20183206	-	3910	protein_coding	solute carrier family 18 member A1 [Source:HGNC Symbol;Acc:HGNC:10934]	-	1	0	0	0	0	0	0	0	0	0	2	0	0	19	4	1	0.0201131	0	0
ENSG00000218052	6.76166	16.0093	2.47529	6.92868	16.4251	0	9.15423	3.82429	22.1396	18.7224	18.5938	35.4487	15.6444	13.4246	36.2144	9.86446	9.30202	21.1304	-1.18659	0.0250528	0.602008	ADAMTS7P4	15	85255369	85330334	-	5516	transcribed_unprocessed_pseudogene	ADAMTS7 pseudogene 4 [Source:HGNC Symbol;Acc:HGNC:49410]	-	5	19	3	7	13	0	9	4	23	20	18	37	15	16	43	10	0.0712856	0.16878	0.026096
ENSG00000198900	2189.43	2463.75	2217.03	1896.48	3657.74	2179.68	1699.64	3542.25	2048.39	1863.81	2004	1585.61	2267.39	1224.15	2066.75	1546.75	2432.71	1794.07	0.439325	0.0251466	0.603055	TOP1	20	41028818	41124487	+	3738	protein_coding	DNA topoisomerase I [Source:HGNC Symbol;Acc:HGNC:11986]	-	1619	2924	2687	1916	2895	2070	1671	3705	2128	1991	1940	1655	2174	1459	2454	1568	34.0615	38.3293	34.491
ENSG00000221866	294.808	10241.8	2004.98	10899.8	458.639	2090.17	1177.84	167.313	803.763	1095.26	599.133	2986.31	812.465	601.589	859.039	287.056	3126.57	1034.41	1.59581	0.0251546	0.603055	PLXNA4	7	132123332	132648688	-	16372	protein_coding	plexin A4 [Source:HGNC Symbol;Acc:HGNC:9102]	-	218	12155	2430	11012	363	1985	1158	175	835	1170	580	3117	779	717	1020	291	1.04715	36.3786	7.12167
ENSG00000074410	622.073	1440.84	216.175	484.018	68.2273	184.272	14.2399	71.7055	33.6907	24.3391	440.053	10.5388	7.30071	109.914	43.7941	40.4443	348.36	96.6263	1.8506	0.0251905	0.603055	CA12	15	63321378	63382161	-	7313	protein_coding	carbonic anhydrase 12 [Source:HGNC Symbol;Acc:HGNC:1371]	-	460	1710	262	489	54	175	14	75	35	26	426	11	7	131	52	41	4.94673	11.4576	1.71903
ENSG00000165695	25.6943	48.8706	60.232	53.4498	11.3712	37.9074	35.5998	47.8036	70.2691	25.2752	40.2865	29.7003	12.5155	34.4005	23.5815	12.8238	43.4664	25.5119	0.774777	0.0252024	0.603055	AK8	9	132725578	132878777	-	2731	protein_coding	adenylate kinase 8 [Source:HGNC Symbol;Acc:HGNC:26526]	-	19	58	73	54	9	36	35	50	73	27	39	31	12	41	28	13	0.547127	1.04064	1.28256
ENSG00000133805	212.316	252.779	78.3841	345.444	73.2812	189.537	281.747	196.951	197.331	346.364	310.929	157.124	332.704	354.073	349.511	436.009	203.086	326.673	-0.685434	0.0252892	0.604497	AMPD3	11	10308313	10507579	+	6793	protein_coding	adenosine monophosphate deaminase 3 [Source:HGNC Symbol;Acc:HGNC:470]	-	157	300	95	349	58	180	277	206	205	370	301	164	319	422	415	442	1.81758	2.16397	0.671026
ENSG00000140743	182.565	419.613	651.001	738.399	768.189	691.811	323.45	444.574	247.386	414.701	262.379	251.015	195.033	278.56	448.048	315.663	496.332	309.343	0.681898	0.0253539	0.604909	CDR2	16	22345936	22437165	-	3948	protein_coding	cerebellar degeneration related protein 2 [Source:HGNC Symbol;Acc:HGNC:1799]	-	135	498	789	746	608	657	318	465	257	443	254	262	187	332	532	320	2.68914	6.1808	9.58909
ENSG00000116266	494.953	309.233	257.43	352.373	219.844	338.008	548.237	295.426	247.386	541.077	294.402	498.198	493.319	437.977	475.84	587.922	340.321	475.533	-0.483501	0.0253596	0.604909	STXBP3	1	108746674	108809526	+	5895	protein_coding	syntaxin binding protein 3 [Source:HGNC Symbol;Acc:HGNC:11446]	-	366	367	312	356	174	321	539	309	257	578	285	520	473	522	565	596	4.88263	3.05053	2.5395
ENSG00000119669	1118.38	1114.76	1418.34	1371.88	2586.32	870.818	943.903	1080.36	914.461	1648.51	1881.07	2287.88	2576.11	1507.75	902.833	2637.76	1268.8	1920.27	-0.597952	0.0254544	0.605928	IRF2BPL	14	77024543	77028699	-	4157	protein_coding	interferon regulatory factor 2 binding protein like [Source:HGNC Symbol;Acc:HGNC:14282]	-	827	1323	1719	1386	2047	827	928	1130	950	1761	1821	2388	2470	1797	1072	2674	15.6452	15.5945	19.8414
ENSG00000141968	438.156	274.686	91.5857	271.208	120.03	460.154	165.793	221.809	156.902	539.204	341.919	279.757	320.188	493.353	436.257	386.687	244.48	399.624	-0.710123	0.0254556	0.605928	VAV1	19	6772714	6857366	+	4305	protein_coding	vav guanine nucleotide exchange factor 1 [Source:HGNC Symbol;Acc:HGNC:12657]	-	324	326	111	274	95	437	163	232	163	576	331	292	307	588	518	392	5.91872	3.71054	1.23716
ENSG00000101150	3172.57	2939.82	4636.22	2781.37	3921.81	2988.37	3275.18	3904.6	3286.28	2872.01	3190.9	2640.45	3053.78	2567.45	2492.9	2947.5	3434.02	2823.57	0.282539	0.0255458	0.605973	TPD52L2	20	63865228	63891545	+	4694	protein_coding	tumor protein D52 like 2 [Source:HGNC Symbol;Acc:HGNC:12007]	-	2346	3489	5619	2810	3104	2838	3220	4084	3414	3068	3089	2756	2928	3060	2960	2988	39.3044	36.4209	57.4372
ENSG00000171159	1081.87	1211.65	3023.15	1116.51	1368.34	1290.96	1399.58	1669.3	1194.57	622.519	1067.08	1030.89	1327.69	977.477	1054.43	1185.71	1483.99	1037.97	0.516097	0.0255514	0.605973	C9orf16	9	128160260	128163928	+	1662	protein_coding	chromosome 9 open reading frame 16 [Source:HGNC Symbol;Acc:HGNC:17823]	-	800	1438	3664	1128	1083	1226	1376	1746	1241	665	1033	1076	1273	1165	1252	1202	37.8543	42.3956	105.78
ENSG00000165997	292.104	361.474	276.407	371.179	868.003	324.319	408.889	312.636	392.737	271.474	259.28	309.457	272.212	224.023	346.984	276.205	400.861	279.948	0.516739	0.025587	0.605973	ARL5B	10	18659405	18681639	+	7196	protein_coding	ADP ribosylation factor like GTPase 5B [Source:HGNC Symbol;Acc:HGNC:23052]	-	216	429	335	375	687	308	402	327	408	290	251	323	261	267	412	280	2.36058	2.92118	2.23373
ENSG00000183010	622.073	607.512	797.868	381.077	1349.38	887.666	835.069	658.734	1126.23	276.155	373.942	819.152	415.097	469.86	860.723	391.619	807.291	515.221	0.647465	0.0256013	0.605973	PYCR1	17	81932384	81942412	-	2886	protein_coding	pyrroline-5-carboxylate reductase 1 [Source:HGNC Symbol;Acc:HGNC:9721]	-	460	721	967	385	1068	843	821	689	1170	295	362	855	398	560	1022	397	12.5348	12.2414	16.0771
ENSG00000214401	13.5233	19.3797	18.9772	40.5823	66.9638	7.37089	14.2399	10.5168	12.5137	16.8501	16.5278	9.58073	90.7374	72.9961	52.2161	105.55	22.6742	52.0654	-1.20437	0.0256067	0.605973	KANSL1-AS1	17	46193576	46196723	+	976	antisense	KANSL1 antisense RNA 1 [Source:HGNC Symbol;Acc:HGNC:43740]	-	10	23	23	41	53	7	14	11	13	18	16	10	87	87	62	107	0.805761	1.1547	1.13072
ENSG00000243289	5.40933	5.05558	14.0266	10.8879	0	1.05298	22.377	16.2532	0.96259	1.87224	2.06598	4.79036	0	4.19518	0.842195	3.94578	8.44725	2.53025	1.74296	0.0256173	0.605973	AGAP13P	10	46816516	46832476	+	363	unprocessed_pseudogene	ArfGAP with GTPase domain, ankyrin repeat and PH domain 13, pseudogene [Source:HGNC Symbol;Acc:HGNC:23499]	-	4	6	17	11	0	1	22	17	1	2	2	5	0	5	1	4	0.866582	0.809911	2.24709
ENSG00000152939	77.0829	91.0004	33.0038	71.2664	127.61	40.0134	72.2167	31.5504	45.2417	65.5283	46.4845	217.483	137.671	108.236	85.9039	129.224	65.4429	112.933	-0.790546	0.0256542	0.606044	MARVELD2	5	69415065	69444330	+	5366	protein_coding	MARVEL domain containing 2 [Source:HGNC Symbol;Acc:HGNC:26401]	-	57	108	40	72	101	38	71	33	47	70	45	227	132	129	102	131	0.835373	0.986201	0.357673
ENSG00000004776	86.5492	202.223	61.8822	315.75	22.7424	174.795	77.3024	40.1551	52.9425	30.8919	27.8907	1119.99	16.6873	151.866	15.1595	23.6747	114.927	198.022	1.24969	0.0256927	0.606044	HSPB6	19	35754569	35758079	-	1721	protein_coding	heat shock protein family B (small) member 6 [Source:HGNC Symbol;Acc:HGNC:26511]	-	64	240	75	319	18	166	76	42	55	33	27	1169	16	181	18	24	2.92452	6.83318	2.09102
ENSG00000226349	8.11399	44.6576	28.0533	9.89811	1.26347	3.15895	0	9.56073	68.3439	5.61671	4.13195	0	9.38663	12.5855	2.52658	2.95934	19.2278	5.31525	1.85878	0.0257783	0.606044	AC099066.1	1	225710968	225736274	-	534	sense_intronic	novel transcript	-	6	53	34	10	1	3	0	10	71	6	4	0	9	15	3	3	0.883621	4.86326	3.05503
ENSG00000182923	243.42	279.742	357.267	463.232	294.388	374.862	355.998	319.328	338.832	315.472	271.676	274.967	204.42	300.375	259.396	245.625	336.341	267.419	0.331384	0.0257831	0.606044	CEP63	3	134485721	134575017	+	10385	protein_coding	centrosomal protein 63 [Source:HGNC Symbol;Acc:HGNC:25815]	-	180	332	433	468	233	356	350	334	352	337	263	287	196	358	308	249	1.36308	1.56648	2.00059
ENSG00000227128	21.6373	0	1.65019	0	0	0	1.01714	17.2093	0	59.9116	0	0.958073	37.5465	2.51711	63.1646	169.669	4.61266	47.6809	-3.37876	0.0258087	0.606044	LBX1-AS1	10	101229594	101270148	+	3448	processed_transcript	LBX1 antisense RNA 1 [Source:HGNC Symbol;Acc:HGNC:48678]	-	16	0	2	0	0	0	1	18	0	64	0	1	36	3	75	172	0.364929	0	0.0278317
ENSG00000242574	728.907	564.54	217.825	541.427	213.526	888.719	642.83	358.527	275.301	1164.53	724.125	466.581	700.868	1033.69	897.78	636.258	492.4	803.405	-0.706697	0.025811	0.606044	HLA-DMB	6	32934629	32941070	-	4655	protein_coding	major histocompatibility complex, class II, DM beta [Source:HGNC Symbol;Acc:HGNC:4935]	-	539	670	264	547	169	844	632	375	286	1244	701	487	672	1232	1066	645	9.10595	7.05257	2.72121
ENSG00000228033	1.35233	1.68519	0	0.989811	0	0	0	0	0	1.87224	1.03299	1.91615	0	2.51711	2.52658	7.89157	0.447482	2.53666	-2.49038	0.0258232	0.606044	AC010967.1	2	52722677	52910020	-	489	lincRNA	uncharacterized LOC105369165 [Source:NCBI gene;Acc:105369165]	-	1	2	0	1	0	0	0	0	0	2	1	2	0	3	3	8	0.160823	0.200407	0
ENSG00000253368	43.2746	134.815	98.1864	83.1441	92.2332	122.146	99.6794	147.235	0	8.42507	68.1772	22.9937	35.4606	76.3523	26.108	5.91868	91.1905	34.7765	1.39097	0.0258333	0.606044	TRNP1	1	26993707	27000898	+	1976	protein_coding	TMF1-regulated nuclear protein 1 [Source:HGNC Symbol;Acc:HGNC:34348]	-	32	160	119	84	73	116	98	154	0	9	66	24	34	91	31	6	1.27356	3.96758	2.8896
ENSG00000232533	77.0829	56.454	51.156	34.6434	50.5387	60.0201	87.4738	57.3644	65.4561	141.354	52.6824	91.975	69.8782	101.523	60.638	89.7666	60.021	86.8311	-0.536139	0.0258731	0.606352	AC093673.1	7	143379692	143380495	-	648	antisense	novel transcript	-	57	67	62	35	40	57	86	60	68	151	51	96	67	121	72	91	6.91761	5.06632	4.59086
ENSG00000189431	0	0	0	0	0	0	0	0.956073	0	0.936119	3.09896	0.958073	2.08592	0.839036	1.68439	0.986446	0.10623	1.51271	-2.68617	0.0258956	1	RASSF10	11	13009577	13012106	+	2530	protein_coding	Ras association domain family member 10 [Source:HGNC Symbol;Acc:HGNC:33984]	-	0	0	0	0	0	0	0	1	0	1	3	1	2	1	2	1	0	0	0
ENSG00000116212	343.492	449.104	1042.1	324.658	424.525	795.003	400.752	1099.48	327.281	416.573	466.911	274.009	335.833	338.971	301.506	418.253	578.488	364.579	0.666729	0.0259619	0.607809	LRRC42	1	53946077	53968168	+	2411	protein_coding	leucine rich repeat containing 42 [Source:HGNC Symbol;Acc:HGNC:28792]	-	254	533	1263	328	336	755	394	1150	340	445	452	286	322	404	358	424	8.285	10.8323	25.1353
ENSG00000185551	4722.34	6450.92	3961.29	2193.42	2245.18	2236.54	1324.31	9519.62	6777.6	2268.22	2771.51	2995.89	1371.49	2230.16	3026.85	2876.48	4381.25	2505.8	0.806097	0.026082	0.609328	NR2F2	15	96325938	96340263	+	6459	protein_coding	nuclear receptor subfamily 2 group F member 2 [Source:HGNC Symbol;Acc:HGNC:7976]	RXR-like	3492	7656	4801	2216	1777	2124	1302	9957	7041	2423	2683	3127	1315	2658	3594	2916	42.5172	58.0803	35.6651
ENSG00000205212	0	0	0	0	0	0	1.01714	0	0	0	0	68.9812	47.9761	0.839036	0	0	0.113015	16.8281	-6.17092	0.0261713	0.609328	CCDC144NL	17	20836447	20896140	-	3436	protein_coding	coiled-coil domain containing 144 family, N-terminal like [Source:HGNC Symbol;Acc:HGNC:33735]	-	0	0	0	0	0	0	1	0	0	0	0	72	46	1	0	0	0	0	0
ENSG00000130518	40.57	53.0836	37.9544	40.5823	40.431	15.7948	44.754	74.5737	90.4835	183.479	78.5071	114.011	37.5465	94.8111	24.4237	89.7666	48.6919	88.935	-0.867223	0.0262156	0.609328	IQCN	19	18257097	18274509	-	9154	protein_coding	IQ motif containing N [Source:HGNC Symbol;Acc:HGNC:29350]	-	30	63	46	41	32	15	44	78	94	196	76	119	36	113	29	91	0.257731	0.337227	0.241115
ENSG00000261052	0	2.52779	5.77567	1.97962	1.26347	0	5.08568	5.73644	4.81295	0	0	1.91615	1.04296	0	0.842195	0.986446	3.02018	0.683964	2.18622	0.02622	0.609328	SULT1A3	16	30199228	30204310	+	2561	protein_coding	sulfotransferase family 1A member 3 [Source:HGNC Symbol;Acc:HGNC:11455]	-	0	3	7	2	1	0	5	6	5	0	0	2	1	0	1	1	0	0.057399	0.131149
ENSG00000099958	8.11399	7.58337	0	11.8777	6.31734	2.10597	5.08568	0.956073	0.96259	10.2973	8.26391	8.62265	20.8592	15.1027	4.21097	13.8102	4.77808	11.5953	-1.29608	0.0262304	0.609328	DERL3	22	23834503	23839128	-	3796	protein_coding	derlin 3 [Source:HGNC Symbol;Acc:HGNC:14236]	-	6	9	0	12	5	2	5	1	1	11	8	9	20	18	5	14	0.124303	0.116174	0
ENSG00000117472	14.8757	69.9355	221.126	32.6638	30.3232	7.37089	3.05141	6.69251	23.1022	9.36119	10.3299	31.6164	16.6873	13.4246	5.89536	23.6747	45.4601	15.8556	1.52533	0.0262581	0.609328	TSPAN1	1	46175073	46185958	+	2366	protein_coding	tetraspanin 1 [Source:HGNC Symbol;Acc:HGNC:20657]	-	11	83	268	33	24	7	3	7	24	10	10	33	16	16	7	24	0.365623	1.71892	5.43497
ENSG00000142235	31.1036	579.706	18.1521	99.9709	36.6406	89.5037	27.4627	4.78036	7.70072	23.403	19.6268	14.3711	20.8592	100.684	10.1063	23.6747	99.4468	30.3893	1.71025	0.0262805	0.609328	LMTK3	19	48485271	48513935	-	5667	protein_coding	lemur tyrosine kinase 3 [Source:HGNC Symbol;Acc:HGNC:19295]	-	23	688	22	101	29	85	27	5	8	25	19	15	20	120	12	24	0.319176	5.94878	0.186272
ENSG00000141503	1660.66	2818.49	7256.72	3927.57	3575.62	4918.49	3097.18	5186.69	2800.18	2989.96	3026.66	3002.6	2095.3	2803.22	2281.51	2357.61	3915.73	2650.98	0.562864	0.0263155	0.609328	MINK1	17	4833388	4898061	+	7817	protein_coding	misshapen like kinase 1 [Source:HGNC Symbol;Acc:HGNC:17565]	-	1228	3345	8795	3968	2830	4671	3045	5425	2909	3194	2930	3134	2009	3341	2709	2390	12.3542	20.9676	53.985
ENSG00000272444	6.76166	1.68519	1.65019	2.96943	3.79041	1.05298	4.06855	3.82429	0.96259	7.48895	5.16494	13.413	5.21479	2.51711	3.36878	9.86446	2.97392	6.71886	-1.21802	0.0263568	0.609328	AL118558.4	14	101952416	101953063	+	648	lincRNA	novel transcript	-	5	2	2	3	3	1	4	4	1	8	5	14	5	3	4	10	0.606808	0.151233	0.148092
ENSG00000189221	22.9896	54.7688	206.274	72.2562	13.8982	396.975	52.8911	32.5065	6.73813	14.9779	27.8907	28.7422	82.3937	55.3764	13.4751	16.7696	95.4775	34.2322	1.48132	0.0263671	0.609328	MAOA	X	43654907	43746824	+	5528	protein_coding	monoamine oxidase A [Source:HGNC Symbol;Acc:HGNC:6833]	-	17	65	250	73	11	377	52	34	7	16	27	30	79	66	16	17	0.241845	0.576153	2.16995
ENSG00000243927	231.249	244.353	261.555	247.453	333.556	277.988	163.759	200.775	255.086	134.801	157.014	237.602	158.53	219.827	242.552	145.994	246.197	185.189	0.408695	0.0263928	0.609328	MRPS6	21	34073224	34143034	+	4299	protein_coding	mitochondrial ribosomal protein S6 [Source:HGNC Symbol;Acc:HGNC:14051]	-	171	290	317	250	264	264	161	210	265	144	152	248	152	262	288	148	3.12813	3.30539	3.53809
ENSG00000143153	2150.21	4299.77	4566.08	15497.5	8927.67	5819.84	210.547	4473.46	545.789	4493.37	3235.32	1849.08	1797.02	479.929	1520.16	532.681	5165.65	1986.79	1.37852	0.0263945	0.609328	ATP1B1	1	169105697	169132722	+	2962	protein_coding	ATPase Na+/K+ transporting subunit beta 1 [Source:HGNC Symbol;Acc:HGNC:804]	-	1590	5103	5534	15657	7066	5527	207	4679	567	4800	3132	1930	1723	572	1805	540	42.2151	84.4176	89.6461
ENSG00000229314	0	0	3.30038	6.92868	0	1.05298	2.03427	7.64858	0	0	0	0	0	0	0	0	2.32943	0	3.7536	0.0264036	0.609328	ORM1	9	114323056	114326475	+	901	protein_coding	orosomucoid 1 [Source:HGNC Symbol;Acc:HGNC:8498]	-	0	0	4	7	0	1	2	8	0	0	0	0	0	0	0	0	0	0	0.213016
ENSG00000121864	527.409	487.863	766.514	544.396	560.98	515.962	530.945	445.53	445.679	473.676	373.942	440.713	447.429	377.566	472.471	480.399	536.142	438.028	0.291984	0.0264412	0.609328	ZNF639	3	179322991	179338583	+	6859	protein_coding	zinc finger protein 639 [Source:HGNC Symbol;Acc:HGNC:30950]	zf-C2H2	390	579	929	550	444	490	522	466	463	506	362	460	429	450	561	487	4.47157	4.13628	6.49879
ENSG00000154027	1.35233	9.26856	0	0	6.31734	1.05298	0	0	0.96259	2.80836	2.06598	0	0	91.4549	0.842195	11.8374	2.10598	15.5727	-2.89026	0.0264662	0.609328	AK5	1	77282051	77559969	+	6919	protein_coding	adenylate kinase 5 [Source:HGNC Symbol;Acc:HGNC:365]	-	1	11	0	0	5	1	0	0	1	3	2	0	0	109	1	12	0.0113661	0.0779008	0
ENSG00000162373	123.062	107.852	68.483	88.0932	224.897	84.2387	96.628	63.1008	70.2691	132.929	166.311	73.7716	70.9212	289.467	168.439	349.202	102.958	178.72	-0.798901	0.026479	0.609328	BEND5	1	48727523	48776969	-	2138	protein_coding	BEN domain containing 5 [Source:HGNC Symbol;Acc:HGNC:25668]	-	91	128	83	89	178	80	95	66	73	142	161	77	68	345	200	354	3.34726	2.93356	1.86272
ENSG00000158246	12.171	73.3059	29.7035	20.786	45.4849	1.05298	21.3599	0.956073	1.92518	0.936119	1.03299	13.413	10.4296	14.2636	5.89536	1.97289	22.9717	6.84908	1.7443	0.0264821	0.609328	TENT5B	1	27005020	27012836	-	2368	protein_coding	terminal nucleotidyltransferase 5B [Source:HGNC Symbol;Acc:HGNC:28273]	-	9	87	36	21	36	1	21	1	2	1	1	14	10	17	7	2	0.298894	1.80024	0.729454
ENSG00000270469	0	0	0	0	0	0	0	0	0	0.936119	8.26391	0.958073	1.04296	5.87325	0	0	0	2.43919	-3.70428	0.026547	0.610206	AC006557.5	18	14053951	14054761	+	811	processed_pseudogene	non-SMC element 4 homolog A (S. cerevisiae), pseudogene	-	0	0	0	0	0	0	0	0	0	1	8	1	1	7	0	0	0	0	0
ENSG00000234215	2.70466	0	0	0	0	1.05298	1.01714	0	3.85036	0.936119	4.13195	4.79036	5.21479	4.19518	3.36878	1.97289	0.95835	3.51573	-1.93181	0.0266502	0.611699	AC006012.1	7	69595958	69597448	-	691	lincRNA	uncharacterized LOC100507468 [Source:NCBI gene;Acc:100507468]	-	2	0	0	0	0	1	1	0	4	1	4	5	5	5	4	2	0.227619	0	0
ENSG00000182040	0	7.58337	0	3.95925	24.0059	2.10597	10.1714	3.82429	3.85036	1.87224	5.16494	41.1971	22.9451	50.3422	5.89536	12.8238	6.16672	20.0344	-1.71339	0.0266658	0.611699	USH1G	17	74916084	74923256	-	3558	protein_coding	USH1 protein network component sans [Source:HGNC Symbol;Acc:HGNC:16356]	-	0	9	0	4	19	2	10	4	4	2	5	43	22	60	7	13	0	0.123945	0
ENSG00000160791	36.513	58.1392	18.1521	79.1849	20.2155	151.63	29.497	112.817	61.6058	168.501	128.091	70.8974	59.4486	313.8	117.065	51.2952	63.0837	129.871	-1.04167	0.0267712	0.613499	CCR5	3	46370854	46376206	+	3672	protein_coding	C-C motif chemokine receptor 5 (gene/pseudogene) [Source:HGNC Symbol;Acc:HGNC:1606]	-	27	69	22	80	16	144	29	118	64	180	124	74	57	374	139	52	0.578252	0.920744	0.287473
ENSG00000243772	2.70466	0.842597	3.30038	4.94906	1.26347	0	0	5.73644	0.96259	0	0	0	0	0	1.68439	0	2.19547	0.240627	2.83929	0.0268189	0.613974	KIR2DL3	19	54738515	54753052	+	1590	protein_coding	killer cell immunoglobulin like receptor, two Ig domains and long cytoplasmic tail 3 [Source:HGNC Symbol;Acc:HGNC:6331]	-	2	1	4	5	1	0	0	6	1	0	0	0	0	0	2	0	0.0989211	0.0308174	0.120709
ENSG00000185985	0	1.68519	0	0	0	0	1.01714	2.86822	0	0	0	24.9099	0	23.493	0	2.95934	0.61895	7.33746	-3.52694	0.0269035	0.615292	SLITRK2	X	145817832	145829856	+	11881	protein_coding	SLIT and NTRK like family member 2 [Source:HGNC Symbol;Acc:HGNC:13449]	-	0	2	0	0	0	0	1	3	0	0	0	26	0	28	0	3	0	0.0082484	0
ENSG00000163029	263.705	551.901	389.445	535.488	295.652	579.141	304.124	455.091	329.206	324.833	290.27	360.235	233.623	294.502	284.662	341.31	411.528	304.205	0.437058	0.0269687	0.615805	SMC6	2	17663812	17800242	-	9824	protein_coding	structural maintenance of chromosomes 6 [Source:HGNC Symbol;Acc:HGNC:20466]	-	195	655	472	541	234	550	299	476	342	347	281	376	224	351	338	346	1.561	3.26697	2.30532
ENSG00000259319	28.399	22.7501	12.3764	13.8574	25.2694	34.7485	15.2571	9.56073	12.5137	45.8698	39.2536	25.868	41.7183	26.0101	28.6346	14.7967	19.4147	31.7359	-0.720612	0.0270075	0.615805	AF111167.2	14	75423683	75427741	-	4059	antisense	uncharacterized LOC101928377 [Source:NCBI gene;Acc:101928377]	-	21	27	15	14	20	33	15	10	13	49	38	27	40	31	34	15	0.406871	0.32594	0.177317
ENSG00000198792	484.135	1148.46	1492.6	830.452	1394.87	995.07	960.177	948.424	806.651	769.49	732.389	876.637	549.639	729.122	671.229	805.926	1006.76	733.49	0.457188	0.0270333	0.615805	TMEM184B	22	38219291	38273034	-	7080	protein_coding	transmembrane protein 184B [Source:HGNC Symbol;Acc:HGNC:1310]	-	358	1363	1809	839	1104	945	944	992	838	822	709	915	527	869	797	817	3.97655	9.43311	12.2598
ENSG00000113966	123.062	184.529	146.867	186.085	63.1734	166.372	97.6451	127.158	138.613	117.015	128.091	87.1846	89.6944	72.1571	112.012	70.0377	137.056	96.5987	0.507873	0.0270342	0.615805	ARL6	3	97764521	97801242	+	4574	protein_coding	ADP ribosylation factor like GTPase 6 [Source:HGNC Symbol;Acc:HGNC:13210]	-	91	219	178	188	50	158	96	133	144	125	124	91	86	86	133	71	1.56459	2.34607	1.86724
ENSG00000120509	603.14	529.993	715.358	912.606	632.998	677.069	586.888	561.215	488.033	484.909	446.251	529.814	433.871	475.734	487.631	668.81	634.144	503.86	0.331806	0.0271144	0.616793	PDZD11	X	70286595	70290514	-	1393	protein_coding	PDZ domain containing 11 [Source:HGNC Symbol;Acc:HGNC:28034]	-	446	629	867	922	501	643	577	587	507	518	432	553	416	567	579	678	25.1791	22.1254	29.8638
ENSG00000120262	89.2539	42.1298	59.4069	110.859	21.479	130.57	94.5937	51.6279	61.6058	166.629	179.74	123.591	117.854	93.133	48.0051	140.075	73.5029	124.147	-0.755721	0.027143	0.616793	CCDC170	6	151494030	151621193	+	5419	protein_coding	coiled-coil domain containing 170 [Source:HGNC Symbol;Acc:HGNC:21177]	-	66	50	72	112	17	124	93	54	64	178	174	129	113	111	57	142	0.957813	0.452109	0.637515
ENSG00000164305	297.513	349.678	246.704	301.892	389.148	248.504	334.638	282.041	271.45	365.086	293.369	314.248	418.226	385.118	383.199	458.697	302.397	373.992	-0.30773	0.027169	0.616793	CASP3	4	184627696	184649509	-	2899	protein_coding	caspase 3 [Source:HGNC Symbol;Acc:HGNC:1504]	-	220	415	299	305	308	236	329	295	282	390	284	328	401	459	455	465	5.96802	7.01443	4.94881
ENSG00000243660	50.0363	42.9724	27.2282	45.5313	53.0657	47.3843	45.7712	42.0672	47.1669	47.7421	32.0226	30.6583	21.9021	37.7566	9.26414	26.634	44.5804	29.4257	0.59547	0.027186	0.616793	ZNF487	10	43436841	43483179	+	4976	protein_coding	zinc finger protein 487 [Source:HGNC Symbol;Acc:HGNC:23488]	zf-C2H2	37	51	33	46	42	45	45	44	49	51	31	32	21	45	11	27	0.58476	0.502206	0.318208
ENSG00000167986	7375.62	8391.42	7338.4	7194.94	8832.91	7044.46	7367.12	9523.44	7996.24	7034.93	7384.83	6695.97	7760.65	5507.43	5824.62	6787.74	7896.06	6713.74	0.234103	0.02725	0.617319	DDB1	11	61299451	61342596	-	13950	protein_coding	damage specific DNA binding protein 1 [Source:HGNC Symbol;Acc:HGNC:2717]	-	5454	9959	8894	7269	6991	6690	7243	9961	8307	7515	7149	6989	7441	6564	6916	6881	30.7466	34.9811	30.5915
ENSG00000231756	0	1.68519	2.47529	0	2.52694	1.05298	1.01714	1.91215	2.88777	0.936119	0	0	0	0	0	0	1.50638	0.133731	2.72042	0.0272686	1	AL449983.1	9	16473188	16476237	+	414	antisense	novel transcript	-	0	2	3	0	2	1	1	2	3	1	0	0	0	0	0	0	0	0.236713	0.347695
ENSG00000100505	5.40933	7.58337	3.30038	0	8.84428	0	4.06855	43.9793	10.5885	56.1671	26.8577	8.62265	10.4296	82.2255	16.0017	9.86446	9.30819	30.0241	-1.68768	0.0272699	0.617319	TRIM9	14	50975262	51096061	-	8945	protein_coding	tripartite motif containing 9 [Source:HGNC Symbol;Acc:HGNC:16288]	-	4	9	4	0	7	0	4	46	11	60	26	9	10	98	19	10	0.035167	0.0493009	0.0214564
ENSG00000059122	1050.76	1436.63	1776.43	1104.63	2019.02	1238.31	1934.59	1359.54	1331.26	525.163	989.603	1186.09	1232.78	1036.21	1403.1	1117.64	1472.35	1070.08	0.460408	0.0273197	0.617319	FLYWCH1	16	2911937	2951208	+	8419	protein_coding	FLYWCH-type zinc finger 1 [Source:HGNC Symbol;Acc:HGNC:25404]	-	777	1705	2153	1116	1598	1176	1902	1422	1383	561	958	1238	1182	1235	1666	1133	7.25799	9.92331	12.2705
ENSG00000133121	219.078	392.65	420.799	212.809	217.317	251.663	172.913	1567.96	462.043	217.18	234.488	185.866	293.071	180.393	336.036	163.75	435.248	230.112	0.919956	0.0273453	0.617319	STARD13	13	33103135	33350630	-	8388	protein_coding	StAR related lipid transfer domain containing 13 [Source:HGNC Symbol;Acc:HGNC:19164]	-	162	466	510	215	172	239	170	1640	480	232	227	194	281	215	399	166	1.51884	2.7222	2.91735
ENSG00000228459	1.35233	0	0	2.96943	0	2.10597	4.06855	0	0	0	3.09896	3.83229	5.21479	12.5855	11.7907	0.986446	1.16625	5.35839	-2.22717	0.0273532	0.617319	LINC01546	X	3271820	3284653	+	674	lincRNA	long intergenic non-protein coding RNA 1546 [Source:HGNC Symbol;Acc:HGNC:27336]	-	1	0	0	3	0	2	4	0	0	0	3	4	5	15	14	1	0.11668	0	0
ENSG00000259848	4.057	4.21298	0	0	15.1616	3.15895	1.01714	0.956073	3.85036	0	0	0	2.08592	0	1.68439	0	3.60157	0.538615	2.72036	0.0273719	0.617319	AC097374.1	2	94867486	94947341	-	7136	transcribed_unprocessed_pseudogene	uncharacterized LOC442028 [Source:NCBI gene;Acc:442028]	-	3	5	0	0	12	3	1	1	4	0	0	0	2	0	2	0	0.0330615	0.0343327	0
ENSG00000167779	6258.59	8826.2	23505.3	8118.43	3779.03	5339.68	1910.18	38817.5	2373.75	8466.26	7604.86	3111.82	4846.63	3653.16	539.847	3313.47	10992.1	4505.15	1.28684	0.0274177	0.617741	IGFBP6	12	53097436	53102345	+	1346	protein_coding	insulin like growth factor binding protein 6 [Source:HGNC Symbol;Acc:HGNC:5475]	-	4628	10475	28488	8202	2991	5071	1878	40601	2466	9044	7362	3248	4647	4354	641	3359	270.399	381.33	1015.53
ENSG00000181744	392.176	626.892	372.118	515.692	462.43	542.287	473.986	458.915	483.22	417.509	542.319	721.429	482.89	650.253	1067.9	635.271	480.857	645.368	-0.424628	0.0274847	0.618637	C3orf58	3	143971798	144048719	+	5487	protein_coding	chromosome 3 open reading frame 58 [Source:HGNC Symbol;Acc:HGNC:28490]	-	290	744	451	521	366	515	466	480	502	446	525	753	463	775	1268	644	4.15642	6.64401	3.94384
ENSG00000101132	190.679	133.973	155.118	168.268	228.688	144.259	180.033	145.323	188.668	148.843	122.926	106.346	102.21	161.095	116.223	168.682	170.556	132.332	0.361884	0.0275627	0.619779	PFDN4	20	54207847	54228052	+	1975	protein_coding	prefoldin subunit 4 [Source:HGNC Symbol;Acc:HGNC:8868]	-	141	159	188	170	181	137	177	152	196	159	119	111	98	192	138	171	5.61446	3.94478	4.56739
ENSG00000258130	12.171	13.4815	56.1065	9.89811	20.2155	43.1724	16.2742	26.77	8.66331	17.7863	7.23092	23.9518	5.21479	9.2294	2.52658	0	22.9725	9.41997	1.28928	0.0276932	0.620867	AC106782.1	16	30204316	30209071	-	2707	transcribed_unprocessed_pseudogene	SAGA complex associated factor 29 pseudogene [Source:NCBI gene;Acc:613038]	-	9	16	68	10	16	41	16	28	9	19	7	25	5	11	3	0	0.261463	0.289617	1.20531
ENSG00000113282	992.612	1101.27	1299.53	1406.52	1555.33	1166.71	960.177	1032.56	944.301	979.18	920.393	986.815	932.405	950.628	1004.74	948.961	1162.11	960.446	0.274746	0.0277609	0.620867	CLINT1	5	157785743	157859175	-	6368	protein_coding	clathrin interactor 1 [Source:HGNC Symbol;Acc:HGNC:23186]	-	734	1307	1575	1421	1231	1108	944	1080	981	1046	891	1030	894	1133	1193	962	9.06461	10.0569	11.8674
ENSG00000116678	7865.16	14484.2	18034.1	24616.6	1722.11	17136.3	2263.13	18896.8	10308.4	2289.75	16424.5	2455.54	7426.91	4085.27	3885.89	4779.33	12814.1	5906.74	1.11732	0.0277669	0.620867	LEPR	1	65420652	65641559	+	11370	protein_coding	leptin receptor [Source:HGNC Symbol;Acc:HGNC:6554]	-	5816	17190	21857	24870	1363	16274	2225	19765	10709	2446	15900	2563	7121	4869	4614	4845	40.2272	74.0812	92.2375
ENSG00000156869	54.0933	41.2872	49.5058	24.7453	32.8502	36.8544	54.9254	28.6822	61.6058	95.4841	37.1876	85.2685	62.5775	43.6299	43.7941	85.8208	42.7277	64.8232	-0.600552	0.0277752	0.620867	FRRS1	1	99708632	99766631	-	3958	protein_coding	ferric chelate reductase 1 [Source:HGNC Symbol;Acc:HGNC:27622]	-	40	49	60	25	26	35	54	30	64	102	36	89	60	52	52	87	0.794768	0.606615	0.727366
ENSG00000088002	14.8757	39.602	6.60077	24.7453	6.31734	18.9537	20.3427	8.60466	13.4763	13.1057	10.3299	9.58073	6.25775	5.87325	12.6329	1.97289	17.0576	8.53616	1.00233	0.0277891	0.620867	SULT2B1	19	48552075	48599425	+	2822	protein_coding	sulfotransferase family 2B member 1 [Source:HGNC Symbol;Acc:HGNC:11459]	-	11	47	8	25	5	18	20	9	14	14	10	10	6	7	15	2	0.306543	0.816081	0.136022
ENSG00000073910	47.3316	237.612	410.898	763.144	169.305	207.438	390.581	105.168	118.399	235.902	86.771	98.6815	77.1789	69.64	229.077	136.13	272.208	133.34	1.02983	0.0277894	0.620867	FRY	13	31846713	32299122	+	18849	protein_coding	FRY microtubule binding protein [Source:HGNC Symbol;Acc:HGNC:20367]	-	35	282	498	771	134	197	384	110	123	252	84	103	74	83	272	138	0.146028	0.733083	1.26771
ENSG00000184441	18.9326	16.0093	23.9278	15.837	10.1077	8.42387	26.4456	21.0336	51.9799	64.5922	16.5278	27.7841	33.3747	62.9277	16.8439	58.2003	21.4108	40.0358	-0.898675	0.027802	0.620867	AP001062.1	21	44331234	44335851	+	4354	antisense	novel transcript, antisense to C21orf2	-	14	19	29	16	8	8	26	22	54	69	16	29	32	75	20	59	0.252869	0.213825	0.319585
ENSG00000172426	2.70466	56.454	19.8023	4.94906	15.1616	20.0067	14.2399	21.9897	13.4763	12.1695	10.3299	9.58073	4.17183	5.87325	7.57975	12.8238	18.7538	8.93268	1.08452	0.0278588	0.621222	RSPH9	6	43645046	43672599	+	2631	protein_coding	radial spoke head 9 homolog [Source:HGNC Symbol;Acc:HGNC:21057]	-	2	67	24	5	12	19	14	23	14	13	10	10	4	7	9	13	0.0597813	1.2478	0.437691
ENSG00000151490	50.0363	65.7225	22.2776	83.1441	21.479	130.57	126.125	33.4625	40.4288	124.504	92.9689	59.4005	93.8663	187.944	129.698	116.401	63.694	114.969	-0.852506	0.0279038	0.621222	PTPRO	12	15322397	15597399	+	7519	protein_coding	protein tyrosine phosphatase, receptor type O [Source:HGNC Symbol;Acc:HGNC:9678]	-	37	78	27	84	17	124	124	35	42	133	90	62	90	224	154	118	0.386988	0.508308	0.172298
ENSG00000100433	13.5233	0	7.42586	3.95925	3.79041	32.6425	0	1.91215	13.4763	45.8698	25.8247	0	31.2888	93.133	37.0566	1.97289	8.52553	33.5923	-1.98406	0.0279222	0.621222	KCNK10	14	88180103	88326907	-	8258	protein_coding	potassium two pore domain channel subfamily K member 10 [Source:HGNC Symbol;Acc:HGNC:6273]	-	10	0	9	4	3	31	0	2	14	49	25	0	30	111	44	2	0.0952316	0	0.0522932
ENSG00000174514	36.513	96.056	45.3803	54.4396	18.952	21.0597	23.3941	26.77	109.735	337.939	46.4845	40.2391	36.5035	106.558	112.854	50.3087	48.0333	104.412	-1.11781	0.0279535	0.621222	MFSD4A	1	205568885	205602918	+	5790	protein_coding	major facilitator superfamily domain containing 4A [Source:HGNC Symbol;Acc:HGNC:25433]	-	27	114	55	55	15	20	23	28	114	361	45	42	35	127	134	51	0.366726	0.964759	0.455787
ENSG00000073803	589.617	516.512	395.221	603.785	510.441	518.068	636.728	432.145	413.914	269.602	488.603	402.391	473.503	324.707	419.413	436.009	512.937	402.033	0.351392	0.0280147	0.621222	MAP3K13	3	185282941	185489097	+	12623	protein_coding	mitogen-activated protein kinase kinase kinase 13 [Source:HGNC Symbol;Acc:HGNC:6852]	-	436	613	479	610	404	492	626	452	430	288	473	420	454	387	498	442	2.71631	2.37953	1.82075
ENSG00000267287	0	0	0.825096	0.989811	2.52694	1.05298	0	6.69251	66.4187	25.2752	3.09896	1.91615	9.38663	3.35614	0.842195	0.986446	8.7229	6.40882	-2.03443	0.0280174	0.621222	AC068473.3	18	79576460	79589010	+	6158	processed_transcript	novel transcript	-	0	0	1	1	2	1	0	7	69	27	3	2	9	4	1	1	0	0	0.0077918
ENSG00000272750	10.8187	30.3335	33.8289	3.95925	8.84428	14.7418	12.2056	18.1654	9.6259	6.55283	6.19793	10.5388	2.08592	3.35614	10.1063	14.7967	15.8359	7.66209	1.06043	0.0280792	0.621222	AL592148.3	1	222658867	222661512	-	2646	antisense	novel transcript, antisense to MIA3	-	8	36	41	4	7	14	12	19	10	7	6	11	2	4	12	15	0.23777	0.666661	0.743484
ENSG00000204282	86.5492	122.176	71.7834	126.696	45.4849	27.3776	94.5937	96.5634	97.2216	130.12	99.1669	161.914	104.296	165.29	71.5866	226.883	85.3829	137.037	-0.680355	0.0280823	0.621222	TNRC6C-AS1	17	78107398	78111799	-	4402	processed_transcript	TNRC6C antisense RNA 1 [Source:HGNC Symbol;Acc:HGNC:44360]	-	64	145	87	128	36	26	93	101	101	139	96	169	100	197	85	230	1.14337	1.61403	0.948302
ENSG00000143878	20920.6	18118.4	15289.9	9672.44	17600.1	19720.3	42433.9	35031.5	19945.8	15378.6	12214.1	10823.3	26157.4	9372.87	5902.94	14795.7	22081.4	13520.7	0.707677	0.0281698	0.621222	RHOB	2	20447074	20449445	+	2372	protein_coding	ras homolog family member B [Source:HGNC Symbol;Acc:HGNC:668]	-	15470	21503	18531	9772	13930	18728	41719	36641	20721	16428	11824	11297	25080	11171	7009	14999	512.899	444.198	374.853
ENSG00000250159	12.171	13.4815	0	20.786	5.05387	4.21194	7.11996	3.82429	6.73813	1.87224	0	0	2.08592	5.87325	2.52658	5.91868	8.15408	2.61095	1.62666	0.0281894	0.621222	AC106791.1	5	137814333	137889336	-	1675	antisense	novel transcript	-	9	16	0	21	4	4	7	4	7	2	0	0	2	7	3	6	0.422556	0.468056	0
ENSG00000006747	71.6736	74.9911	53.6312	137.584	5.05387	432.777	73.2339	162.532	73.1569	361.342	205.565	125.508	357.735	335.614	534.794	69.0512	120.515	284.23	-1.23779	0.0282237	0.621222	SCIN	7	12570577	12660179	+	11623	protein_coding	scinderin [Source:HGNC Symbol;Acc:HGNC:21695]	-	53	89	65	139	4	411	72	170	76	386	199	131	343	400	635	70	0.358603	0.375201	0.268332
ENSG00000162650	33.8083	35.3891	35.4791	36.623	29.0598	28.4306	75.2681	28.6822	37.541	45.8698	26.8577	49.8198	53.1909	88.0988	68.2178	70.0377	37.809	57.4418	-0.604872	0.028247	0.621222	ATXN7L2	1	109483479	109492804	+	5232	protein_coding	ataxin 7 like 2 [Source:HGNC Symbol;Acc:HGNC:28713]	-	25	42	43	37	23	27	74	30	39	49	26	52	51	105	81	71	0.375775	0.393345	0.394347
ENSG00000231752	8.11399	0.842597	3.30038	7.91849	6.31734	5.26492	5.08568	2.86822	2.88777	15.914	8.26391	4.79036	13.5585	5.87325	5.05317	12.8238	4.73327	9.46814	-1.03157	0.0282616	0.621222	EMBP1	1	121519112	121575702	+	5745	transcribed_unprocessed_pseudogene	embigin pseudogene 1 [Source:HGNC Symbol;Acc:HGNC:38661]	-	6	1	4	8	5	5	5	3	3	17	8	5	13	7	6	13	0.0821329	0.00852909	0.0334078
ENSG00000224858	78.4353	66.5651	33.0038	47.5109	152.88	224.286	31.5312	125.246	131.875	89.8674	27.8907	31.6164	54.2338	77.1913	35.3722	52.2816	99.0369	52.6362	0.909735	0.0282663	0.621222	RPL29P11	3	37016523	37017014	-	492	processed_pseudogene	ribosomal protein L29 pseudogene 11 [Source:HGNC Symbol;Acc:HGNC:36905]	-	58	79	40	48	121	213	31	131	137	96	27	33	52	92	42	53	9.27084	7.86782	3.90097
ENSG00000234233	2.70466	1.68519	3.30038	1.97962	1.26347	1.05298	0	4.78036	0	0	0	0	0	0.839036	0.842195	0	1.86296	0.240176	2.60358	0.0282773	0.621222	KCNH1-IT1	1	211132588	211133374	-	626	sense_intronic	KCNH1 intronic transcript 1 [Source:HGNC Symbol;Acc:HGNC:41351]	-	2	2	4	2	1	1	0	5	0	0	0	0	0	1	1	0	0.251253	0.156548	0.306594
ENSG00000206527	1071.05	1507.41	669.153	1114.53	2085.99	1631.07	1648.78	1577.52	1011.68	967.011	1101.17	754.003	955.35	591.521	848.09	1438.24	1368.57	950.768	0.52551	0.0282908	0.621222	HACD2	3	123490820	123585185	-	5351	protein_coding	3-hydroxyacyl-CoA dehydratase 2 [Source:HGNC Symbol;Acc:HGNC:9640]	-	792	1789	811	1126	1651	1549	1621	1650	1051	1033	1066	787	916	705	1007	1458	11.6398	16.382	7.27216
ENSG00000160145	90.6062	361.474	662.552	636.449	96.0236	489.638	44.754	445.53	96.259	173.182	237.587	133.172	58.4057	177.037	192.863	78.9157	324.809	150.166	1.11345	0.0282993	0.621222	KALRN	3	124080023	124726325	+	24490	protein_coding	kalirin RhoGEF kinase [Source:HGNC Symbol;Acc:HGNC:4814]	-	67	429	803	643	76	465	44	466	100	185	230	139	56	211	229	80	0.21515	0.858343	1.57327
ENSG00000165476	960.156	1536.05	1173.29	1706.43	1144.7	1217.25	1055.79	1176.93	1819.3	991.35	1238.55	864.182	1005.41	792.05	837.142	1306.05	1309.99	1004.96	0.382994	0.0283239	0.621222	REEP3	10	63521363	63625123	+	5248	protein_coding	receptor accessory protein 3 [Source:HGNC Symbol;Acc:HGNC:23711]	-	710	1823	1422	1724	906	1156	1038	1231	1890	1059	1199	902	964	944	994	1324	10.6395	17.021	13.0012
ENSG00000160808	8.11399	10.9538	50.3309	63.3479	12.6347	8.42387	42.7197	1.91215	1.92518	4.68059	2.06598	494.366	28.1599	11.7465	6.73756	72.997	22.2625	88.679	-1.99184	0.0283366	0.621222	MYL3	3	46857872	46882169	-	1360	protein_coding	myosin light chain 3 [Source:HGNC Symbol;Acc:HGNC:7584]	-	6	13	61	64	10	8	42	2	2	5	2	516	27	14	8	74	0.346951	0.468378	2.15213
ENSG00000284874	1.35233	2.52779	18.9772	1.97962	2.52694	7.37089	7.11996	33.4625	45.2417	5.61671	5.16494	6.70651	3.12888	3.35614	1.68439	6.90512	13.3954	4.65181	1.53919	0.0284246	0.622018	SEPT5-GP1BB	22	19717220	19724772	+	4669	protein_coding	SEPT5-GP1BB readthrough [Source:NCBI gene;Acc:100526833]	-	1	3	23	2	2	7	7	35	47	6	5	7	3	4	2	7	0.0168435	0.031484	0.236364
ENSG00000005884	392.176	770.976	1027.24	688.909	4804.97	668.645	1512.48	443.618	588.143	416.573	384.272	798.075	890.686	639.346	480.051	596.8	1210.8	600.829	1.01074	0.0284329	0.622018	ITGA3	17	50055968	50090481	+	9802	protein_coding	integrin subunit alpha 3 [Source:HGNC Symbol;Acc:HGNC:6139]	-	290	915	1245	696	3803	635	1487	464	611	445	372	833	854	762	570	605	2.32669	4.57403	6.09442
ENSG00000198814	97.3679	99.4264	70.9583	197.962	68.2273	94.7686	96.628	93.6951	80.8576	94.548	56.8144	47.9036	59.4486	83.0646	72.4288	72.0106	99.9879	69.4598	0.524557	0.0285136	0.622018	GK	X	30653359	30731456	+	5359	protein_coding	glycerol kinase [Source:HGNC Symbol;Acc:HGNC:4289]	-	72	118	86	200	54	90	95	98	84	101	55	50	57	99	86	73	1.05659	1.07892	0.770002
ENSG00000136810	1392.9	916.745	1033.85	1024.45	1506.05	826.593	1502.31	999.096	1408.27	929.566	693.135	920.708	641.419	917.067	711.655	1332.69	1178.92	878.034	0.424737	0.0285445	0.622018	TXN	9	110243811	110256640	-	1142	protein_coding	thioredoxin [Source:HGNC Symbol;Acc:HGNC:12435]	-	1030	1088	1253	1035	1192	785	1477	1045	1463	993	671	961	615	1093	845	1351	70.9296	46.6826	52.6456
ENSG00000101251	0	0	0	1.97962	0	1.05298	0	0.956073	0.96259	0	0	2.87422	0	3.35614	5.05317	16.7696	0.550141	4.00759	-2.82558	0.0285457	0.622018	SEL1L2	20	13849247	13996443	-	3887	protein_coding	SEL1L2, ERAD E3 ligase adaptor subunit [Source:HGNC Symbol;Acc:HGNC:15897]	-	0	0	0	2	0	1	0	1	1	0	0	3	0	4	6	17	0	0	0
ENSG00000110693	4.057	4.21298	8.25096	0.989811	25.2694	10.5298	23.3941	23.9018	0	8.42507	4.13195	30.6583	15.6444	10.0684	185.283	11.8374	11.1784	38.0069	-1.7707	0.0285624	0.622018	SOX6	11	15966449	16739591	-	19636	protein_coding	SRY-box 6 [Source:HGNC Symbol;Acc:HGNC:16421]	HMG	3	5	10	1	20	10	23	25	0	9	4	32	15	12	220	12	0.012015	0.012477	0.0244357
ENSG00000182586	0	0.842597	0	0	0	0	2.03427	0	3.85036	0	0	35.4487	0	2.51711	0	23.6747	0.74747	8.80579	-3.53755	0.0285701	0.622018	LINC00334	21	45234340	45264548	+	1764	lincRNA	long intergenic non-protein coding RNA 334 [Source:HGNC Symbol;Acc:HGNC:16425]	-	0	1	0	0	0	0	2	0	4	0	0	37	0	3	0	24	0	0.0277775	0
ENSG00000196335	2.70466	2.52779	0	16.8268	0	8.42387	9.15423	5.73644	11.5511	1.87224	0	0.958073	0	3.35614	4.21097	0.986446	6.32499	1.62627	1.92704	0.0285916	0.622018	STK31	7	23710167	23832513	+	6183	protein_coding	serine/threonine kinase 31 [Source:HGNC Symbol;Acc:HGNC:11407]	-	2	3	0	17	0	8	9	6	12	2	0	1	0	4	5	1	0.0254382	0.0237747	0
ENSG00000115109	1426.71	2457.85	2342.45	1539.16	1186.4	1330.97	904.235	2206.62	2487.33	1392.01	1259.21	1312.56	1294.31	493.353	957.576	1534.91	1764.64	1177.7	0.58375	0.0286517	0.622268	EPB41L5	2	120013005	120179119	+	9281	protein_coding	erythrocyte membrane protein band 4.1 like 5 [Source:HGNC Symbol;Acc:HGNC:19819]	-	1055	2917	2839	1555	939	1264	889	2308	2584	1487	1219	1370	1241	588	1137	1556	8.93951	15.4005	14.6774
ENSG00000186575	319.15	245.196	161.719	174.207	274.173	225.339	119.005	132.894	240.648	275.219	519.593	249.099	198.162	299.536	601.327	165.723	210.259	329.808	-0.651068	0.0286823	0.622268	NF2	22	29603556	29698598	+	7170	protein_coding	neurofibromin 2 [Source:HGNC Symbol;Acc:HGNC:7773]	-	236	291	196	176	217	214	117	139	250	294	503	260	190	357	714	168	2.5885	1.98869	1.31164
ENSG00000267909	1.35233	0.842597	0	0	2.52694	0	0	0	0	2.80836	0	2.87422	0	10.0684	0	9.86446	0.524652	3.65935	-3.01012	0.0286851	0.622268	CCDC177	14	69569816	69574837	-	4131	protein_coding	coiled-coil domain containing 177 [Source:HGNC Symbol;Acc:HGNC:23243]	-	1	1	0	0	2	0	0	0	0	3	0	3	0	12	0	10	0.0190371	0.0118614	0
ENSG00000168748	9.46632	5.05558	11.5513	9.89811	29.0598	11.5828	11.1885	13.385	24.0648	0	25.8247	56.5263	62.5775	14.2636	5.05317	93.7124	13.9169	36.8511	-1.40668	0.0287247	0.622532	CA7	16	66844379	66854153	+	1862	protein_coding	carbonic anhydrase 7 [Source:HGNC Symbol;Acc:HGNC:1381]	-	7	6	14	10	23	11	11	14	25	0	25	59	60	17	6	95	0.295648	0.157893	0.360766
ENSG00000113368	100.073	138.186	160.069	123.726	94.7601	93.7156	137.313	155.84	129.95	197.521	137.387	335.325	110.554	193.817	131.382	152.899	125.959	179.841	-0.511469	0.0288382	0.624079	LMNB1	5	126776623	126837020	+	3633	protein_coding	lamin B1 [Source:HGNC Symbol;Acc:HGNC:6637]	-	74	164	194	125	75	89	135	163	135	211	133	350	106	231	156	155	1.60185	2.21193	2.5622
ENSG00000164284	186.622	218.232	196.373	186.085	269.119	157.948	223.77	145.323	196.368	143.226	136.354	163.83	136.628	171.163	203.811	136.13	197.76	155.878	0.340241	0.0288509	0.624079	GRPEL2	5	149345430	149354583	+	4419	protein_coding	GrpE like 2, mitochondrial [Source:HGNC Symbol;Acc:HGNC:21060]	-	138	259	238	188	213	150	220	152	204	153	132	171	131	204	242	138	2.4559	2.87189	2.58423
ENSG00000106991	1909.49	5231.68	5497.62	3935.49	2058.19	8430.19	1846.1	5809.1	3578.91	3025.54	3658.84	1991.83	2426.96	3256.3	2102.96	1977.82	4255.2	2634.32	0.691872	0.0288845	0.624212	ENG	9	127815012	127854756	-	3935	protein_coding	endoglin [Source:HGNC Symbol;Acc:HGNC:3349]	-	1412	6209	6663	3976	1629	8006	1815	6076	3718	3232	3542	2079	2327	3881	2497	2005	28.2193	77.316	81.2461
ENSG00000123989	2889.93	10321	12319.5	21072.1	21466.3	19092.7	10019.8	6928.66	4236.36	8941.81	5154.61	9003.97	4474.29	6814.65	4292.67	8899.72	12038.5	6797.39	0.824599	0.028958	0.625206	CHPF	2	219538947	219543787	-	3354	protein_coding	chondroitin polymerizing factor [Source:HGNC Symbol;Acc:HGNC:24291]	-	2137	12249	14931	21289	16990	18132	9851	7247	4401	9552	4990	9398	4290	8122	5097	9022	50.1069	178.949	213.601
ENSG00000107295	2.70466	0	3.30038	0	12.6347	5.26492	12.2056	6.69251	7.70072	10.2973	1.03299	5.74844	0	84.7427	46.3207	7.89157	5.6115	22.2905	-2.00037	0.0290086	0.625706	SH3GL2	9	17579082	17797129	+	2682	protein_coding	SH3 domain containing GRB2 like 2, endophilin A1 [Source:HGNC Symbol;Acc:HGNC:10831]	-	2	0	4	0	10	5	12	7	8	11	1	6	0	101	55	8	0.0586445	0	0.0715614
ENSG00000234465	178.508	187.056	105.612	175.197	94.7601	144.259	124.091	112.817	195.406	70.2089	133.255	107.304	63.6205	102.362	138.12	115.414	146.412	104.327	0.488365	0.029043	0.625824	PINLYP	19	43576800	43583964	+	3570	protein_coding	phospholipase A2 inhibitor and LY6/PLAUR domain containing [Source:HGNC Symbol;Acc:HGNC:44206]	-	132	222	128	177	75	137	122	118	203	75	129	112	61	122	164	117	2.90778	3.04703	1.72036
ENSG00000128609	1425.36	845.124	805.294	1520.35	1060.05	996.123	998.828	756.254	771.997	760.128	837.754	834.481	745.715	740.03	685.547	898.652	1019.93	786.044	0.375276	0.0290731	0.625824	NDUFA5	7	123536997	123558255	-	9851	protein_coding	NADH:ubiquinone oxidoreductase subunit A5 [Source:HGNC Symbol;Acc:HGNC:7688]	-	1054	1003	976	1536	839	946	982	791	802	812	811	871	715	882	814	911	8.41427	4.989	4.75387
[truncated: 615 more rows]
[truncated: 13 more columns]
